# Supplementary material for: Biogeography, Assembly Patterns, Driving Factors, and Interactions of Archaeal Community in Mangrove Sediments
Source: mSystems. 2021 Jun 15;6(3):e01381-20. doi: 10.1128/mSystems.01381-20 (PMC8269266; doi:10.1128/mSystems.01381-20)
Supplement: DATA SET S1 [file msystems.01381-20-sd001.xlsx]

## Sheet: Sheet1
Sample_ID	OTU_richness	Shannon.Wiener	Simpson	Chao1	evenness	City	Location	Depth	Sampling Site	Latitude	Longitude	Tree_no	Tree_species	Tidal range/ cm	MAT	MAP	gravel_proportion	Salinity	pH	TC	TOC	TN	N/NH4+	N/NO3-	TP	TS
DZG1_1	1524	4.6838	0.957094	86.2648	0.639069	Haikou	DZG	0-10cm	DZG1	19.9539	110.577	2	Bruguiera_gymnorhiza,Aegiceras_corniculatum	109	23.8	1700.4	19.77	20	6.44	32.54	30.9	1.61	11.32	6.119	0.661	5.633
DZG1_2	1591	4.99633	0.970842	110.92	0.677734	Haikou	DZG	10-20cm	DZG1	19.9539	110.577	2	Bruguiera_gymnorhiza,Aegiceras_corniculatum	109	23.8	1700.4	15.3	20	6.65	34.82	27.6	1.75	7.045	6.105	0.583	7.378
DZG1_3	1378	4.93247	0.964086	90.7796	0.682375	Haikou	DZG	20-30cm	DZG1	19.9539	110.577	2	Bruguiera_gymnorhiza,Aegiceras_corniculatum	109	23.8	1700.4	9.49	20.5	6.48	30.53	23.8	1.47	3.951	5.43	0.383	8.552
DZG2_1	1602	5.12355	0.976806	108.326	0.694341	Haikou	DZG	0-10cm	DZG2	19.9498	110.575	1	Bruguiera_gymnorhiza	109	23.8	1700.4	10.41	16	6.45	43.99	37	1.46	10.71	5.095	0.621	7.476
DZG2_2	1501	4.97161	0.974182	107.162	0.679749	Haikou	DZG	10-20cm	DZG2	19.9498	110.575	1	Bruguiera_gymnorhiza	109	23.8	1700.4	11.78	19	6.14	48.17	45.6	1.73	8.857	8.82	0.485	13.745
DZG2_3	1217	4.54244	0.952267	90.2224	0.639407	Haikou	DZG	20-30cm	DZG2	19.9498	110.575	1	Bruguiera_gymnorhiza	109	23.8	1700.4	9.48	21	5.67	37.8	35.8	1.69	4.701	9.372	0.438	18.588
DZG3_1	2109	5.59238	0.98323	114.324	0.73065	Haikou	DZG	0-10cm	DZG3	19.9504	110.573	1	Bruguiera_gymnorhiza	109	23.8	1700.4	15.06	12.5	6.58	86.13	79.5	3.18	16.405	5.026	0.175	18.557
DZG3_2	1437	4.96188	0.965925	79.9948	0.682485	Haikou	DZG	10-20cm	DZG3	19.9504	110.573	1	Bruguiera_gymnorhiza	109	23.8	1700.4	14.79	16.5	7.52	71.94	68.3	2.63	8.082	5.99	0.123	43.43
DZG3_3	1495	5.17978	0.97431	82.292	0.7086	Haikou	DZG	20-30cm	DZG3	19.9504	110.573	1	Bruguiera_gymnorhiza	109	23.8	1700.4	15.55	20.5	6.72	60.5	56.2	2.36	7.509	7.324	0.129	41.934
DZG4_1	1542	4.98172	0.971357	84.6704	0.678631	Haikou	DZG	0-10cm	DZG4	19.9531	110.569	1	Bruguiera_gymnorhiza	109	23.8	1700.4	18.54	14.5	5.73	87.02	77.8	2.87	21.012	4.651	0.341	9.307
DZG4_2	1503	4.91747	0.970436	101.3	0.672225	Haikou	DZG	10-20cm	DZG4	19.9531	110.569	1	Bruguiera_gymnorhiza	109	23.8	1700.4	14.53	16.5	6.15	63.88	61.3	3.16	16.697	6.364	0.304	17.625
DZG4_3	1393	4.87192	0.973329	86.2963	0.67299	Haikou	DZG	20-30cm	DZG4	19.9531	110.569	1	Bruguiera_gymnorhiza	109	23.8	1700.4	21.63	19.5	6.61	56.18	54.1	2.79	0.376	5.729	0.202	23.879
DZG5_1	2496	6.153	0.991886	107.336	0.786583	Haikou	DZG	0-10cm	DZG5	19.9522	110.566	1	Bruguiera_gymnorhiza	109	23.8	1700.4	12.54	14.5	6.82	71.87	68.3	3.2	11.884	13.424	0.971	21.601
DZG5_2	1767	5.49394	0.985468	92.7428	0.734775	Haikou	DZG	10-20cm	DZG5	19.9522	110.566	1	Bruguiera_gymnorhiza	109	23.8	1700.4	5.93	15.5	7.32	55.84	52.3	2.8	7.899	4.553	0.858	22.879
DZG5_3	1648	5.37049	0.984776	93.9207	0.725025	Haikou	DZG	20-30cm	DZG5	19.9522	110.566	1	Bruguiera_gymnorhiza	109	23.8	1700.4	2.04	19	7.1	36.68	33.7	2.66	4.102	6.84	0.715	14.266
DZG6_1	2397	5.98572	0.990178	120.133	0.769178	Haikou	DZG	0-10cm	DZG6	19.9523	110.566	1	Bruguiera_gymnorhiza	109	23.8	1700.4	5.83	12	6.6	63.02	57.2	3.11	12.284	6.39	1.222	23.381
DZG6_2	1472	5.1247	0.983057	94.0122	0.702555	Haikou	DZG	10-20cm	DZG6	19.9523	110.566	1	Bruguiera_gymnorhiza	109	23.8	1700.4	5.26	15	6.71	47.04	43.5	2.62	8.06	11.764	1.13	33.473
DZG6_3	1418	5.04494	0.980946	91.7432	0.695182	Haikou	DZG	20-30cm	DZG6	19.9523	110.566	1	Bruguiera_gymnorhiza	109	23.8	1700.4	3.61	18	7.26	36.94	34.6	2.19	6.716	11.342	0.575	35.44
FT1_1	2101	6.35644	0.994616	62.1421	0.830889	Shenzhen	FT	0-10cm	FT1	22.5289	114	2	Aegiceras_corniculatum,Kandelia candel	181	22.1	1950.5	13.63	12	6.85	30.65	18.8	2	5.906	5.746	0.763	12.113
FT1_2	1941	6.06603	0.992088	66.3217	0.801224	Shenzhen	FT	10-20cm	FT1	22.5289	114	2	Aegiceras_corniculatum,Kandelia candel	181	22.1	1950.5	15.88	10.5	6.78	38.45	36.2	1.7	9.978	2.546	0.701	15.804
FT1_3	1297	5.34362	0.982784	57.5293	0.745503	Shenzhen	FT	20-30cm	FT1	22.5289	114	2	Aegiceras_corniculatum,Kandelia candel	181	22.1	1950.5	14.14	10	6.9	33.79	30.3	1.9	5.101	6.78	0.699	11.15
FT2_1	1614	5.46245	0.984145	90.3451	0.739521	Shenzhen	FT	0-10cm	FT2	22.5279	114.005	4	Acanthus_ilicifolius,Aegiceras_corniculatum,Sonneratia_apetala,Kandelia candel	181	22.1	1950.5	23.14	16	6.75	54.2	51	1.68	5.541	3.485	0.864	13.955
FT2_2	1449	5.19648	0.979689	86.9701	0.713936	Shenzhen	FT	10-20cm	FT2	22.5279	114.005	4	Acanthus_ilicifolius,Aegiceras_corniculatum,Sonneratia_apetala,Kandelia candel	181	22.1	1950.5	23.51	18	6.94	48.96	46.7	2.67	2.947	4.568	0.877	16.606
FT2_3	1438	4.80441	0.970097	111.061	0.660762	Shenzhen	FT	20-30cm	FT2	22.5279	114.005	4	Acanthus_ilicifolius,Aegiceras_corniculatum,Sonneratia_apetala,Kandelia candel	181	22.1	1950.5	18.42	23	7.09	81.26	78.1	3.32	5.787	4.641	0.814	27.774
FT3_1	1618	5.4189	0.98573	90.66	0.733379	Shenzhen	FT	0-10cm	FT3	22.5255	114.01	2	Aegiceras_corniculatum,Kandelia candel	181	22.1	1950.5	19.32	10	6.76	25.74	25	2.06	34.409	6.625	1.158	12.586
FT3_2	1671	5.69003	0.98832	99.5925	0.766729	Shenzhen	FT	10-20cm	FT3	22.5255	114.01	2	Aegiceras_corniculatum,Kandelia candel	181	22.1	1950.5	19.34	9	7.04	21.69	20.1	2.21	30.568	6.753	0.936	15.458
FT3_3	2263	5.84409	0.987837	122.17	0.756571	Shenzhen	FT	20-30cm	FT3	22.5255	114.01	2	Aegiceras_corniculatum,Kandelia candel	181	22.1	1950.5	25.34	10	7.55	25.39	23.6	1.86	17.253	7.146	0.724	14.223
FT4_1	1290	4.32345	0.935296	77.4968	0.603631	Shenzhen	FT	0-10cm	FT4	22.523	114.015	2	Bruguiera_gymnorhiza,Kandelia candel	181	22.1	1950.5	26.27	12	5.03	47.83	42	1.89	18.659	5.325	0.863	11.479
FT4_2	1326	4.79702	0.962468	69.212	0.667187	Shenzhen	FT	10-20cm	FT4	22.523	114.015	2	Bruguiera_gymnorhiza,Kandelia candel	181	22.1	1950.5	31.67	9	5.28	50.47	38.1	1.85	22.635	3.792	1.494	7.64
FT4_3	1477	5.16883	0.975232	82.3326	0.708275	Shenzhen	FT	20-30cm	FT4	22.523	114.015	2	Bruguiera_gymnorhiza,Kandelia candel	181	22.1	1950.5	29.93	7	6.2	56.67	53.7	2.15	21.556	5.588	0.863	21.498
FT5_1	1872	5.87792	0.987574	84.1816	0.780106	Shenzhen	FT	0-10cm	FT5	22.5223	114.015	0	Mudflat	181	22.1	1950.5	31.91	12.5	7.39	17.03	16.3	1.99	19.654	3.669	1.047	9.077
FT5_2	1306	5.09846	0.979164	82.734	0.710614	Shenzhen	FT	10-20cm	FT5	22.5223	114.015	0	Mudflat	181	22.1	1950.5	34.99	12	7.44	13.64	13.4	1.98	22.979	6.95	0.766	12.024
FT5_3	1105	4.50329	0.959742	105.141	0.64263	Shenzhen	FT	20-30cm	FT5	22.5223	114.015	0	Mudflat	181	22.1	1950.5	32.65	14	8.15	12.06	10.9	1.74	18.188	11.08	1.33	11.774
FT6_1	1440	5.46161	0.988049	122.561	0.751006	Shenzhen	FT	0-10cm	FT6	22.522	114.019	2	Aegiceras_corniculatum,Kandelia candel	181	22.1	1950.5	24.8	10.5	7.04	38.95	36	1.79	25.602	4.321	1.276	19.04
FT6_2	2567	6.11857	0.991181	66.5347	0.779387	Shenzhen	FT	10-20cm	FT6	22.522	114.019	2	Aegiceras_corniculatum,Kandelia candel	181	22.1	1950.5	17.96	11.5	7.53	36.73	33.7	1.57	26.413	9.509	1.313	28.611
FT6_3	1270	4.00908	0.865383	142.709	0.560963	Shenzhen	FT	20-30cm	FT6	22.522	114.019	2	Aegiceras_corniculatum,Kandelia candel	181	22.1	1950.5	23.07	14	7.55	34.36	29.5	1.76	36.642	5.726	1.17	20.878
FT7_1	1221	5.07393	0.98246	65.439	0.713892	Shenzhen	FT	0-10cm	FT7	22.5212	114.023	1	Kandelia candel	181	22.1	1950.5	24.86	8.5	6.86	85	74.9	1.83	28.996	3.037	1.121	21.217
FT7_2	1395	5.00784	0.97002	88.5507	0.691628	Shenzhen	FT	10-20cm	FT7	22.5212	114.023	1	Kandelia candel	181	22.1	1950.5	30.87	10	7.17	112.74	102.2	1.88	25.55	4.859	1.029	19.468
FT7_3	1130	4.43936	0.938414	96.0327	0.63149	Shenzhen	FT	20-30cm	FT7	22.5212	114.023	1	Kandelia candel	181	22.1	1950.5	19.45	14	7.58	48.63	46.3	1.63	21.298	3.545	1.08	23.474
SK1_1	2083	5.75807	0.988596	100.332	0.753519	Beihai	SK	0-10cm	SK1	21.5813	109.67	2	Avicennia_marina,Bruguiera_gymnorhiza	245	22.9	1573.4	17.03	23	7.06	13.21	12.5	1.27	8.292	4.944	0.267	13.006
SK1_2	1405	5.08057	0.974849	80.4314	0.700981	Beihai	SK	10-20cm	SK1	21.5813	109.67	2	Avicennia_marina,Bruguiera_gymnorhiza	245	22.9	1573.4	19.12	25	7.18	22.54	20.1	1.48	4.689	5.235	0.308	16.344
SK1_3	1441	5.41122	0.985998	65.1251	0.744005	Beihai	SK	20-30cm	SK1	21.5813	109.67	2	Avicennia_marina,Bruguiera_gymnorhiza	245	22.9	1573.4	21.05	25.5	7.31	28.44	26.4	2	3.071	6.093	0.441	8.32
SK2_1	1914	5.41887	0.980902	105.036	0.717071	Beihai	SK	0-10cm	SK2	21.5788	109.67	1	Bruguiera_gymnorhiza	245	22.9	1573.4	6.97	24.5	6.8	12.01	10.1	0.87	6.641	4.076	0.19	5.969
SK2_2	1425	5.16396	0.981502	84.2068	0.7111	Beihai	SK	10-20cm	SK2	21.5788	109.67	1	Bruguiera_gymnorhiza	245	22.9	1573.4	6.42	22.5	7.25	14.07	12.2	0.92	4.337	1.932	0.231	13.66
SK2_3	1272	5.25213	0.983952	94.3596	0.734734	Beihai	SK	20-30cm	SK2	21.5788	109.67	1	Bruguiera_gymnorhiza	245	22.9	1573.4	5.24	24	7.46	11.76	10.8	1.16	2.076	3.388	0.26	14.806
SK3_1	1908	5.34954	0.981575	115.351	0.708191	Beihai	SK	0-10cm	SK3	21.575	109.674	3	Avicennia_marina,Bruguiera_gymnorhiza,Aegiceras_corniculatum	245	22.9	1573.4	22.43	22	7.55	46.03	42.6	1	20.529	5.229	0.704	19.615
SK3_2	1688	5.34085	0.979533	105.135	0.718696	Beihai	SK	10-20cm	SK3	21.575	109.674	3	Avicennia_marina,Bruguiera_gymnorhiza,Aegiceras_corniculatum	245	22.9	1573.4	14.97	22.5	7.63	37.05	35	1.5	8.843	3.89	0.469	16.237
SK3_3	1703	5.41162	0.983646	105.212	0.727354	Beihai	SK	20-30cm	SK3	21.575	109.674	3	Avicennia_marina,Bruguiera_gymnorhiza,Aegiceras_corniculatum	245	22.9	1573.4	25.97	25.5	7.59	26.64	23.6	1.56	1.794	4.603	0.468	16.544
SK4_1	2111	5.63607	0.984611	70.8785	0.736268	Beihai	SK	0-10cm	SK4	21.4791	109.758	1	Aegiceras_corniculatum	245	22.9	1573.4	30.68	27	7.82	7.82	6.1	0.46	13.082	6.922	0.378	3.351
SK4_2	1880	5.55449	0.983442	114.563	0.736765	Beihai	SK	10-20cm	SK4	21.4791	109.758	1	Aegiceras_corniculatum	245	22.9	1573.4	46.34	28.5	7.7	3.12	2	0.28	1.026	2.819	0.194	1.825
SK5_1	1715	5.15805	0.979766	115.791	0.692619	Beihai	SK	0-10cm	SK5	21.485	109.756	1	Aegiceras_corniculatum	245	22.9	1573.4	32.22	29	6.97	23.82	20.2	1.67	8.575	2.574	1.295	9.119
SK5_2	1547	5.2237	0.982691	94.6724	0.711281	Beihai	SK	10-20cm	SK5	21.485	109.756	1	Aegiceras_corniculatum	245	22.9	1573.4	49.65	30	7.33	21.68	18.6	1.59	1.175	6.542	1.357	11.666
SK5_3	1622	5.41204	0.985145	88.0106	0.732206	Beihai	SK	20-30cm	SK5	21.485	109.756	1	Aegiceras_corniculatum	245	22.9	1573.4	56.84	29	7.42	13.62	12.2	0.95	1.083	6.435	1.746	11.729
SK6_1	1931	5.4899	0.985229	106.602	0.725622	Beihai	SK	0-10cm	SK6	21.4875	109.755	2	Rhizophora_stylosa,Kandelia_candel	245	22.9	1573.4	26.48	29.5	7.31	17.78	16.5	0.94	3.333	5.577	0.816	6.825
SK6_2	707	1.69677	0.402467	92.2597	0.258613	Beihai	SK	10-20cm	SK6	21.4875	109.755	2	Rhizophora_stylosa,Kandelia_candel	245	22.9	1573.4	20.97	30.5	7.99	18.8	18	0.94	39.308	4.656	1.825	8.599
SK6_3	969	3.56616	0.813323	79.4078	0.518619	Beihai	SK	20-30cm	SK6	21.4875	109.755	2	Rhizophora_stylosa,Kandelia_candel	245	22.9	1573.4	26.66	31.5	7.58	17.41	16.1	1.39	114.968	7.968	2.704	9.161
XMD1_1	1569	5.9082	0.991882	46.1239	0.802941	Yueqing	XMD	0-10cm	XMD1	28.3511	121.191	1	Kandelia candel	611	17.2	1506.9	3.78	28	6.9	20.35	12.5	1.31	4.275	7.2	0.909	2.891
XMD1_2	1468	5.74258	0.991719	51.8129	0.787554	Yueqing	XMD	10-20cm	XMD1	28.3511	121.191	1	Kandelia candel	611	17.2	1506.9	2.48	29.5	6.93	14.84	12.2	1.04	0.782	5.851	0.849	2.105
XMD1_3	1178	5.54979	0.990353	37.236	0.784802	Yueqing	XMD	20-30cm	XMD1	28.3511	121.191	1	Kandelia candel	611	17.2	1506.9	4.46	31	7.49	15.8	7.6	0.99	1.842	9.386	0.767	2.826
XMD2_1	1729	5.43827	0.982966	77.5336	0.72945	Yueqing	XMD	0-10cm	XMD2	28.3528	121.189	1	Kandelia candel	611	17.2	1506.9	2.85	28	6.83	18.08	12.6	1.18	6.583	6.294	0.896	3.029
XMD2_2	1470	5.29949	0.985842	90.7634	0.726653	Yueqing	XMD	10-20cm	XMD2	28.3528	121.189	1	Kandelia candel	611	17.2	1506.9	3.79	32	7.08	15.55	12.4	0.97	0.605	7.112	0.816	2.006
XMD2_3	1443	5.35748	0.986945	78.2563	0.736476	Yueqing	XMD	20-30cm	XMD2	28.3528	121.189	1	Kandelia candel	611	17.2	1506.9	3.46	32	7.04	14.09	8.6	1	1.38	6.768	0.682	1.764
XMD3_1	1569	5.02629	0.968837	79.3871	0.683087	Yueqing	XMD	0-10cm	XMD3	28.3488	121.179	1	Kandelia candel	611	17.2	1506.9	3.02	27	6.88	18.54	14	1.11	2.549	5.019	0.87	2.29
XMD3_2	1587	5.44545	0.986782	75.7936	0.738907	Yueqing	XMD	10-20cm	XMD3	28.3488	121.179	1	Kandelia candel	611	17.2	1506.9	2.84	27	6.76	16.6	11.8	1.18	1.067	5.114	0.845	3.177
XMD3_3	1497	5.38033	0.987486	77.6348	0.7359	Yueqing	XMD	20-30cm	XMD3	28.3488	121.179	1	Kandelia candel	611	17.2	1506.9	2.92	28	6.81	16.73	13.1	0.95	0.449	6.578	0.815	5.006
XMD4_1	1253	4.24019	0.926968	82.5277	0.594422	Yueqing	XMD	0-10cm	XMD4	28.3491	121.177	1	Kandelia candel	611	17.2	1506.9	3.11	28	7.12	13.03	12.9	0.92	2.928	4.893	0.626	1.174
XMD4_2	1502	5.19976	0.985002	86.9739	0.710879	Yueqing	XMD	10-20cm	XMD4	28.3491	121.177	1	Kandelia candel	611	17.2	1506.9	3.95	30	7.07	14.88	6.9	0.88	2.304	5.345	0.746	3.038
XMD4_3	1467	5.23781	0.98394	95.6555	0.718397	Yueqing	XMD	20-30cm	XMD4	28.3491	121.177	1	Kandelia candel	611	17.2	1506.9	5.92	28	7.48	14.86	8.4	1.05	2.023	4.899	0.779	7.599
XMD5_1	1257	4.03239	0.896764	62.9601	0.565039	Yueqing	XMD	0-10cm	XMD5	28.3417	121.17	1	Kandelia candel	611	17.2	1506.9	2.21	27	6.97	13.66	10.5	0.85	3.722	6.596	0.871	1.607
XMD5_2	1544	5.41573	0.988487	91.5186	0.737623	Yueqing	XMD	10-20cm	XMD5	28.3417	121.17	1	Kandelia candel	611	17.2	1506.9	2.95	28.5	7.16	13.35	7.1	0.91	1.774	9.781	0.684	5.529
XMD5_3	1510	5.41506	0.988213	93.3996	0.739776	Yueqing	XMD	20-30cm	XMD5	28.3417	121.17	1	Kandelia candel	611	17.2	1506.9	2.03	30.5	7.34	14.05	9.6	0.97	1.69	8.03	0.818	5.733
XMD6_1	1486	5.08779	0.97066	64.5309	0.696591	Yueqing	XMD	0-10cm	XMD6	28.3348	121.172	1	Kandelia candel	611	17.2	1506.9	2.25	30	6.99	15.25	10.1	0.96	3.475	5.74	0.742	1.255
XMD6_2	1540	5.53853	0.990016	73.995	0.754616	Yueqing	XMD	10-20cm	XMD6	28.3348	121.172	1	Kandelia candel	611	17.2	1506.9	4.91	28.5	7.13	14.24	10.1	0.85	1.248	6.189	0.754	1.03
XMD6_3	1409	5.29398	0.98641	85.0519	0.730141	Yueqing	XMD	20-30cm	XMD6	28.3348	121.172	1	Kandelia candel	611	17.2	1506.9	5.81	30	7.44	12.87	8.2	1.86	1.603	8.01	0.664	1.269
YLW1_1	1832	5.86397	0.99177	81.7066	0.780492	Sanya	YLW	0-10cm	YLW1	18.2297	109.621	1	Rhizophora_stylosa	68	25.5	1347.5	52.03	14.5	7.41	33.68	24.8	1.87	19.417	11.646	0.545	15.297
YLW1_2	2066	5.96546	0.991169	85.3421	0.781498	Sanya	YLW	10-20cm	YLW1	18.2297	109.621	1	Rhizophora_stylosa	68	25.5	1347.5	53.07	22.5	7.72	19.1	12.6	1.02	11.213	13.73	0.309	6.473
YLW1_3	932	3.91469	0.923088	73.708	0.572547	Sanya	YLW	20-30cm	YLW1	18.2297	109.621	1	Rhizophora_stylosa	68	25.5	1347.5	44.05	28.5	7.37	19.97	16.1	0.83	10.756	16.203	0.28	9.164
YLW2_1	900	4.44561	0.950905	61.6976	0.653537	Sanya	YLW	0-10cm	YLW2	18.228	109.62	1	Rhizophora_stylosa	68	25.5	1347.5	20.33	27	8.03	53.21	51	2.53	28.989	9.216	0.895	15.541
YLW2_2	1213	4.90304	0.968708	74.9737	0.690487	Sanya	YLW	10-20cm	YLW2	18.228	109.62	1	Rhizophora_stylosa	68	25.5	1347.5	34.55	28.5	7.35	45.67	37.5	1.98	26.088	6.646	0.674	12.305
YLW2_3	940	4.27594	0.945717	58.4306	0.6246	Sanya	YLW	20-30cm	YLW2	18.228	109.62	1	Rhizophora_stylosa	68	25.5	1347.5	13.53	29	7.23	43.46	33	1.68	20.985	6.231	0.595	14.571
YLW3_1	2347	6.07592	0.990765	110.366	0.78289	Sanya	YLW	0-10cm	YLW3	18.2275	109.619	1	Rhizophora_stylosa	68	25.5	1347.5	20.68	26	6.89	59.64	54.8	3.02	21.794	10.111	0.512	12.676
YLW3_2	2019	5.80814	0.988853	127.142	0.763188	Sanya	YLW	10-20cm	YLW3	18.2275	109.619	1	Rhizophora_stylosa	68	25.5	1347.5	27.65	29	7.6	39.02	36.1	2.53	18.631	9.155	0.335	13.461
YLW3_3	1770	5.27555	0.968849	88.3314	0.705406	Sanya	YLW	20-30cm	YLW3	18.2275	109.619	1	Rhizophora_stylosa	68	25.5	1347.5	18.65	33	5.46	48.75	46.6	2.44	5.219	4.879	0.218	19.46
YLW4_1	2097	6.04337	0.991623	103.638	0.790162	Sanya	YLW	0-10cm	YLW4	18.2265	109.618	1	Rhizophora_stylosa	68	25.5	1347.5	59.61	22	7.15	38.96	34.4	3.03	58.469	11.361	0.585	12.648
YLW4_2	1853	5.7542	0.988017	90.3207	0.764722	Sanya	YLW	10-20cm	YLW4	18.2265	109.618	1	Rhizophora_stylosa	68	25.5	1347.5	56.38	22	7.8	30.61	30.3	1.85	27.803	9.243	0.386	17.719
YLW4_3	1433	4.66082	0.929029	96.3132	0.641322	Sanya	YLW	20-30cm	YLW4	18.2265	109.618	1	Rhizophora_stylosa	68	25.5	1347.5	61.97	23.5	7.69	35.24	31.7	1.76	16.154	8.878	0.215	12.795
YLW5_1	2258	5.93333	0.988769	108.586	0.768344	Sanya	YLW	0-10cm	YLW5	18.2242	109.618	1	Rhizophora_stylosa	68	25.5	1347.5	80.17	28	7.88	41.31	39.9	2.18	14.599	10.532	0.275	11.214
YLW5_2	1634	5.38551	0.978887	86.7984	0.72789	Sanya	YLW	10-20cm	YLW5	18.2242	109.618	1	Rhizophora_stylosa	68	25.5	1347.5	71.95	29	7.67	58.75	56	2.68	14.221	17.085	0.263	21.432
YLW5_3	1885	5.70708	0.986871	90.4283	0.756738	Sanya	YLW	20-30cm	YLW5	18.2242	109.618	1	Rhizophora_stylosa	68	25.5	1347.5	69	34	7.46	73.63	72.6	2.58	6.094	10.888	0.195	18.574
YLW6_1	2101	5.54135	0.979695	99.309	0.724343	Sanya	YLW	0-10cm	YLW6	18.2217	109.614	1	Rhizophora_stylosa	68	25.5	1347.5	54.1	29	6.72	37.09	29.5	2.48	12.843	12.15	0.643	2.666
YLW6_2	2140	5.91287	0.988567	82.8992	0.771053	Sanya	YLW	10-20cm	YLW6	18.2217	109.614	1	Rhizophora_stylosa	68	25.5	1347.5	68.04	30	6.74	20.97	20.3	1.35	8.383	13.608	0.391	5.884
ZJ1_1	853	3.97353	0.943275	69.7932	0.58878	Zhanjiang	ZJ	0-10cm	ZJ1	21.0593	110.202	1	Aegiceras_corniculatum	249	22.3	1650.3	34.39	12	6.88	31.26	29.8	1.48	7.894	7.611	0.566	2.228
ZJ1_2	653	3.62567	0.921697	87.6851	0.55938	Zhanjiang	ZJ	10-20cm	ZJ1	21.0593	110.202	1	Aegiceras_corniculatum	249	22.3	1650.3	31.63	14	6.6	30.56	29.3	1.74	3.764	6.413	0.563	3.727
ZJ1_3	1318	4.9476	0.974856	109.581	0.688709	Zhanjiang	ZJ	20-30cm	ZJ1	21.0593	110.202	1	Aegiceras_corniculatum	249	22.3	1650.3	24.09	15	6.58	30.01	29.4	1.54	2.34	4.69	0.368	7.338
ZJ2_1	1547	4.8642	0.968998	104.743	0.66233	Zhanjiang	ZJ	0-10cm	ZJ2	21.0555	110.203	1	Sonneratia_apetala	249	22.3	1650.3	32.8	6	6.92	83.43	30.9	4.18	18.868	8.286	1.375	36.669
ZJ2_2	1689	5.07586	0.974572	95.51	0.682984	Zhanjiang	ZJ	10-20cm	ZJ2	21.0555	110.203	1	Sonneratia_apetala	249	22.3	1650.3	27.53	9	7.34	54.42	29.9	2.69	7.585	9.22	0.533	24.451
ZJ2_3	1611	5.06251	0.974788	107.84	0.685549	Zhanjiang	ZJ	20-30cm	ZJ2	21.0555	110.203	1	Sonneratia_apetala	249	22.3	1650.3	44.74	9.5	7.03	22.76	18	1.29	3.194	8.139	0.268	11.71
ZJ3_1	1566	4.95832	0.970712	94.9843	0.674026	Zhanjiang	ZJ	0-10cm	ZJ3	21.0512	110.2	1	Sonneratia_apetala	249	22.3	1650.3	50.98	19	6.79	27.29	23.1	1.27	8.02	2.805	0.382	9.05
ZJ3_2	1385	4.88993	0.973871	97.7294	0.676016	Zhanjiang	ZJ	10-20cm	ZJ3	21.0512	110.2	1	Sonneratia_apetala	249	22.3	1650.3	47.95	20	7.37	21.68	20.2	1.12	4.725	3.825	0.33	9.975
ZJ3_3	1505	5.06568	0.976143	87.025	0.69236	Zhanjiang	ZJ	20-30cm	ZJ3	21.0512	110.2	1	Sonneratia_apetala	249	22.3	1650.3	54.96	22	7.76	16.55	15.4	0.89	1.953	7.624	0.265	12.59
ZJ4_1	1619	5.28382	0.983628	90.1926	0.715038	Zhanjiang	ZJ	0-10cm	ZJ4	20.9577	110.165	1	Sonneratia_apetala	249	22.3	1650.3	5.29	9	6.57	19.87	18.3	1.05	12.636	6.419	1.177	3.266
ZJ4_2	1521	5.30301	0.983766	83.8627	0.723751	Zhanjiang	ZJ	10-20cm	ZJ4	20.9577	110.165	1	Sonneratia_apetala	249	22.3	1650.3	3.13	12.5	6.73	12.87	11.6	1.04	2.233	5.508	0.846	3.13
ZJ4_3	1552	4.89855	0.973813	110.683	0.666714	Zhanjiang	ZJ	20-30cm	ZJ4	20.9577	110.165	1	Sonneratia_apetala	249	22.3	1650.3	4.76	11.5	6.98	12.98	10.6	1.1	2.208	2.788	0.672	3.283
ZJ5_1	1572	4.65152	0.958075	102.161	0.631991	Zhanjiang	ZJ	0-10cm	ZJ5	20.9484	110.165	1	Sonneratia_apetala	249	22.3	1650.3	9.52	23	6.57	16.1	15.7	1.4	4.09	2.824	0.726	5.696
ZJ5_2	1615	5.29431	0.984748	116.173	0.716697	Zhanjiang	ZJ	10-20cm	ZJ5	20.9484	110.165	1	Sonneratia_apetala	249	22.3	1650.3	6.58	24.5	7.39	14.8	11.6	1.12	4.57	3.866	0.509	4.85
ZJ5_3	1702	5.44173	0.985299	92.2215	0.731459	Zhanjiang	ZJ	20-30cm	ZJ5	20.9484	110.165	1	Sonneratia_apetala	249	22.3	1650.3	4.58	26.5	7.89	11.71	10.4	1.05	3.439	3.084	0.4	4.782
ZJ6_1	1324	3.78576	0.890787	110.991	0.526647	Zhanjiang	ZJ	0-10cm	ZJ6	20.9398	110.162	1	Sonneratia_apetala	249	22.3	1650.3	14.34	13	7.23	17.32	11.7	1.71	8.511	8.618	0.997	2.479
ZJ6_2	1471	4.7899	0.959314	94.2654	0.656717	Zhanjiang	ZJ	10-20cm	ZJ6	20.9398	110.162	1	Sonneratia_apetala	249	22.3	1650.3	10.42	15	7.14	17.2	13.5	1.63	7.083	7.953	1.054	2.662
ZJ6_3	1145	4.45359	0.962075	88.8613	0.632328	Zhanjiang	ZJ	20-30cm	ZJ6	20.9398	110.162	1	Sonneratia_apetala	249	22.3	1650.3	10.33	16	7.02	14.7	13.5	1.32	5.525	2.108	0.806	3.01
ZJK1_1	1436	4.65061	0.962107	86.2045	0.639732	Zhangzhou	ZJK	0-10cm	ZJK1	23.9335	117.412	3	Bruguiera_gymnorhiza,Aegiceras_corniculatum,Derris_trifoliata	281	21.2	1714.5	5.03	15	6.4	34.66	32.4	2.18	12.759	5.929	0.676	4.126
ZJK1_2	1188	4.70019	0.96417	80.0674	0.663867	Zhangzhou	ZJK	10-20cm	ZJK1	23.9335	117.412	3	Bruguiera_gymnorhiza,Aegiceras_corniculatum,Derris_trifoliata	281	21.2	1714.5	1.23	12	6.31	29.48	29	1.83	16.251	4.285	0.616	6.645
ZJK1_3	1083	4.56871	0.964685	72.586	0.653841	Zhangzhou	ZJK	20-30cm	ZJK1	23.9335	117.412	3	Bruguiera_gymnorhiza,Aegiceras_corniculatum,Derris_trifoliata	281	21.2	1714.5	1.2	10	6.42	31.67	29.8	1.66	11.786	4.144	0.584	4.895
ZJK2_1	1207	4.2644	0.944207	73.9243	0.600967	Zhangzhou	ZJK	0-10cm	ZJK2	23.9307	117.414	3	Bruguiera_gymnorhiza,Aegiceras_corniculatum,Derris_trifoliata	281	21.2	1714.5	5.91	14	6.06	31.94	30.1	2.02	15.056	3.429	0.99	1.595
ZJK2_2	1062	4.54922	0.9671	81.1793	0.652882	Zhangzhou	ZJK	10-20cm	ZJK2	23.9307	117.414	3	Bruguiera_gymnorhiza,Aegiceras_corniculatum,Derris_trifoliata	281	21.2	1714.5	1.43	12.5	6.35	25.31	24.8	1.65	9.997	2.229	0.7	2.916
ZJK2_3	978	4.37927	0.9589	79.3312	0.636013	Zhangzhou	ZJK	20-30cm	ZJK2	23.9307	117.414	3	Bruguiera_gymnorhiza,Aegiceras_corniculatum,Derris_trifoliata	281	21.2	1714.5	0.57	13	6.23	22.09	21.1	1.62	10.038	4.76	0.671	5.402
ZJK3_1	1068	3.80307	0.893667	95.4588	0.545358	Zhangzhou	ZJK	0-10cm	ZJK3	23.928	117.413	3	Bruguiera_gymnorhiza,Aegiceras_corniculatum,Derris_trifoliata	281	21.2	1714.5	1.27	18	6.16	21.87	21	1.52	8.914	4.76	0.853	5.383
ZJK3_2	967	4.42352	0.960457	90.1832	0.643497	Zhangzhou	ZJK	10-20cm	ZJK3	23.928	117.413	3	Bruguiera_gymnorhiza,Aegiceras_corniculatum,Derris_trifoliata	281	21.2	1714.5	1.04	13	6.21	28.2	19.7	1.61	7.204	5.496	0.707	3.53
ZJK3_3	1078	4.41006	0.960053	90.9185	0.631555	Zhangzhou	ZJK	20-30cm	ZJK3	23.928	117.413	3	Bruguiera_gymnorhiza,Aegiceras_corniculatum,Derris_trifoliata	281	21.2	1714.5	1.37	12	6.29	28.76	25.7	1.48	7.735	5.133	0.608	4.169
ZJK4_1	2049	5.39541	0.978271	110.571	0.707585	Zhangzhou	ZJK	0-10cm	ZJK4	23.9239	117.414	2	Bruguiera_gymnorhiza,Aegiceras_corniculatum	281	21.2	1714.5	1.41	18.5	7.09	34.71	25.4	1.96	17.497	4.702	0.774	11.299
ZJK4_2	1823	5.68499	0.986988	103.303	0.757166	Zhangzhou	ZJK	10-20cm	ZJK4	23.9239	117.414	2	Bruguiera_gymnorhiza,Aegiceras_corniculatum	281	21.2	1714.5	3.7	14.5	7.23	26.27	20.8	1.48	19.043	3.054	0.63	12.188
ZJK4_3	1850	5.7886	0.986915	81.7384	0.76946	Zhangzhou	ZJK	20-30cm	ZJK4	23.9239	117.414	2	Bruguiera_gymnorhiza,Aegiceras_corniculatum	281	21.2	1714.5	2.53	14	7.2	20.16	17.6	1.65	7.91	3.536	0.603	12.464
ZJK5_1	1582	4.60788	0.943443	71.3088	0.625522	Zhangzhou	ZJK	0-10cm	ZJK5	23.921	117.417	1	Avicennia_marina	281	21.2	1714.5	3.46	22	6.67	26.47	25.1	1.82	10.848	4.884	0.697	3.726
ZJK5_2	1747	5.27243	0.972912	118.674	0.706225	Zhangzhou	ZJK	10-20cm	ZJK5	23.921	117.417	1	Avicennia_marina	281	21.2	1714.5	1.65	22	6.85	24.77	24	1.72	3.337	5.494	0.524	10.491
ZJK5_3	1570	5.37695	0.983491	86.7169	0.73068	Zhangzhou	ZJK	20-30cm	ZJK5	23.921	117.417	1	Avicennia_marina	281	21.2	1714.5	1.12	19.5	7.35	23.72	22.7	1.68	1.795	5.478	0.554	12.121
ZJK6_1	1342	4.4539	0.932982	88.2944	0.618432	Zhangzhou	ZJK	0-10cm	ZJK6	23.9187	117.421	1	Avicennia_marina	281	21.2	1714.5	2.51	22	6.48	25.2	24.3	1.82	8.468	4.298	0.725	4.483
ZJK6_2	1207	4.63354	0.962892	90.5917	0.652989	Zhangzhou	ZJK	10-20cm	ZJK6	23.9187	117.421	1	Avicennia_marina	281	21.2	1714.5	1.69	19.5	6.68	18.83	18	1.21	7.572	4.982	0.576	9.21
ZJK6_3	1112	4.56988	0.965263	86.7904	0.651545	Zhangzhou	ZJK	20-30cm	ZJK6	23.9187	117.421	1	Avicennia_marina	281	21.2	1714.5	0.84	18	7.23	16.93	16.4	1.4	3.211	2.937	0.605	8.549

## Sheet: Sheet2
OTUid	Represent_sequences	Kingdom	Phylum	Class	Order	Family	Genus	Species	Taxa	DZG1_1	DZG1_2	DZG1_3	DZG2_1	DZG2_2	DZG2_3	DZG3_1	DZG3_2	DZG3_3	DZG4_1	DZG4_2	DZG4_3	DZG5_1	DZG5_2	DZG5_3	DZG6_1	DZG6_2	DZG6_3	FT1_1	FT1_2	FT1_3	FT2_1	FT2_2	FT2_3	FT3_1	FT3_2	FT3_3	FT4_1	FT4_2	FT4_3	FT5_1	FT5_2	FT5_3	FT6_1	FT6_2	FT6_3	FT7_1	FT7_2	FT7_3	SK1_1
OTU1	CACCGGCGGCCCGAGTGGTGATCGTTATTATTGGGTCTAAAGGGTCCGTAGCCTGTTTGGTCAGTCTTCCGGGAAATCTGCCAGCTTAACTGGTAGTCTATCGGTGGATACTGCCAGACTTGGAACCGGGTGAGGTAAGAGGTACTACAGGGGTAGGAGTGAAATCTTGTAATCCCTGTAGGACTACCTGTGGCGAAGGCGTCTTACCAGAACGGGTTCGACGGTGAGGGACGAAAGCTGGGGGCACGAACCGGATTAGATACCCGGGTAGTCCCAGCTGTAAACTATGCTCGCTAGGTGTCAGGCACGGTGCGACCGTGTTTGGTGCCGCAGGGAAGCCGTGAAGCGAGCCACCTGGGAAGTACGGCCGCAAGGCTGAAACTTAA	Archaea	Euryarchaeota	Methanosarcinia	Methanosarciniales	Methanosarcinaceae	Methanosarcina	unidentified archaeon	DT	0	0	0	0	0	0	0	0	0	0	0	0	0	0	0	0	0	0	0	0	0	0	0	0	0	0	0	0	0	0	0	0	0	0	0	0	0	0	0	0
OTU1000	TACCAGCTCTCCGAGTGGTGGGGACGTTTATTGGGCCTAAAGCATCCGTAGCCCGTTGGGAAAGTCCTCCGTTAAATCCACCGATTCAATCGGTGGGCTGCGGGGGATACTGTTCAACTAGGGAGCGGGAGAGGCTGACCGTATTCTCGGAGTAGGGGTGAAATCCTATAATTCCGAGAGGACCACCAGTGGCGAAGGCTGTCAGCTAGAACGCGTCCGACGGTGAGGGATGAAAGCTGGGGGAGCGAACCGGATTAGATACCCGGGTAGTCCCAGCTGTAAACTCTGCAGGCTAGGTGTTGGAGCGGCTACGTGCCGCCTCAGTGCCCAAGGGAAGCCGTTAAGCCTGCCGCCTGGGAAGTACGGTCGCAAGGCTGAAACTTAA	Archaea	Bathyarchaeota	Bathyarchaeia	Uncultured	Uncultured	Uncultured	Uncultured archaeon	CRT	0	0	0	0	0	0	0	0	0	0	0	0	0	0	0	0	0	0	0	0	0	0	0	0	0	0	0	0	0	0	0	0	0	0	0	0	0	0	0	0
OTU10000	CACCAGAGCCACAAGTGGTAACCACGATTATTGGGCCTAAAGGGTTCGTAGCTGATTTAACAACTCTTTTGTGAAACTGTTGAGCTCAACTCCACAATGTGCAAAAGAAACTATTAAATTAGAGACCGGGAAAGGGTAGAGGTATTCTTTGGGAAGCGGTTAAATGTTTTAATCCTTAGAAGACCATCAATGGCGAAGGCATCTACCTAGAACGGGTCTGACAGTGAGGAACGAAAGCCAGGGGAGCAAAACGGATTAGATACCCGAGTAGTCCTGGCTGTAAACTCTGTGAACTGGGTGTTACATGTTCTTCGAGGACATGTAGTGCCGTAGCGAAGGTGTTAAGTTCACCGCCTGGGAAGTACGGCCGCAAGACTGAAACTTTA	Archaea	Woesearchaeota	Unknown_Woesearchaeota_class	Unknown_Woesearchaeota_order	GW2011	AR20	metagenome	CRT	0	0	0	0	0	0	0	0	0	0	0	0	2	0	0	0	0	0	0	0	0	0	0	0	1	0	0	0	0	0	6	0	0	0	0	0	0	0	0	0
OTU10002	TACCAGCGCCACAAGTGGCAGCCGCGTTTATTGGGCCTAAAGCGTCCGTAGCCTGTTTGGTAAATCTCTTGTGAAATCGTTGGGCTTAACCCAGCGACGTGCAGGGGACACTGCCAGGCTCGAGACCGGGAGGGGTTAGAAGTATTCTGGGGGGAACGGTAAAATGTTATAATCCCCGGAGGACTACCTATGGCGAAGGCATCTAACCAGAACGGATCTGACGGTGAGGGACGAAAGCTAGGGGAGCGAACCGGATTAGATACCCGAGTAGTCCTAGCTGTAAACTCTGTGAGCTAGGTGTTGCATATTCTACGTGAATATGCAGTGTCGAAATGAAGATGATAAGCTCACCGCCTGGGAAGTACGGCCGCAAGACTGAAACTTTA	Archaea	Woesearchaeota	Unknown_Woesearchaeota_class	Uncultured	Uncultured	Uncultured	metagenome	CRT	0	0	0	0	0	0	0	0	0	0	0	0	0	0	0	1	0	0	0	0	0	0	0	0	4	0	1	0	0	0	0	0	0	3	0	0	0	0	1	0
OTU10003	TACCGGCAGCTCGAGTGATGGCCGATCTTATTGGGCCTAAAGCGTCCGTAGCCGGCCAGACAAGTCCGTCGGGAAATCCACCCGCTCAACGGGTGGGCGTCCGGCGGAAACTCTCTGGCTTGGGACCAGACGACCCGAGGGGTACGTCCGGGGTAGGAGTGAAATCCCGTAATCCTGGACGGACCACCGATAGCGAAAGCACCTCGGGAGGATGGATCCGACGGTGAGGGACGAAAGCTGGGGTCTCGAACCGGATTAGATACCCGGGTAGTCCCAGCCGTAAACGATGTCTGCTAGGTGTGGCACAGGCTACGCGCCTGTGCTGTGCCGTAGGGAAGCCGAGAAGCAGACCGCCTGGGAAGTACGTCCGCAAGGATGAAACTTAA	Archaea	Euryarchaeota	Halobacteria	Halobacterales	Uncultured	Uncultured	Uncultured	CRT	0	0	0	0	0	0	0	0	0	0	0	0	0	0	0	0	0	0	0	0	0	0	0	0	0	0	0	0	0	0	0	0	0	0	0	0	0	0	0	0
OTU10004	CACCAGCGCCACAAGTGGCAATCGTTTTTATTTGGTCTAAAGCATCCGTAGTTTGTTTAACAAGTCTTTTGTGAAATTGTTGGACTTAATTCAACAACGTGCAAGAGAAACTGCTAAACTAGGGACCGGGAGGGGACAAGAGTATTCCGAGGGGAGCGGTAAAATGTTATAATCCTTGGAGGACTACCTGTGGCGAAGGCGCTTGTCTAGAACGGTTCCGACAATGAGGGATGAAGGCTAAGGGAGCAAAGCGGATTAGATACCCGTGTAGTCTTAGCTGTAAACACTGCGAGCTATGTGTTGCATATTCCCCGTGAATATGCAGTGCCTAAGCGAAGGCGTTAAGCTCGCCACCTGGGAAGTACGGTCGCAAGGCTGAAACTTAA	Archaea	Woesearchaeota	Unknown_Woesearchaeota_class	Unknown_Woesearchaeota_order	GW2011	AR20	metagenome	CRT	0	0	0	0	0	0	0	0	0	0	0	0	0	0	0	0	0	0	1	8	1	0	0	0	0	0	0	0	0	0	0	0	0	0	0	0	0	0	0	0
OTU10005	AACCAGCTCCTCGAGTAGTCGGGAGGATTACTGGGTCTAAAGCGTCCGTAGCCGGCTCTGTAAGTTCCTGGTCAAATCCAGCGGCCTAACCGTTGGTTCGCTGGGGATACTGCAGGGCTTGGGAACGAGAGAGGCCAAGGGTACTTATGGGGTAGGGGTGAAATCCTGTAATCCCATAGGGACACCGGTGGCGAAGGCGCTTGGCTGGAACGTGTCCGACGGTGAGGGACGAAAGCCAGGGGAGCGAACCGGATTAGATACCCGGGTAGTCCTGGCTGTAAACGATGCGGGCTAGGTGTTTGCGTGGCTACGGGCTGCGCAAGTGCCGTAGAGAAGTCGTTAAGCCCGCCACCTGGGGAGTACGGCCGCAAGGCTGAAACTTAA	Archaea	Asgard_archaea	Odinarchaeia	Uncultured	Uncultured	Uncultured	Uncultured archaeon	ART	0	0	0	0	0	0	0	0	0	0	0	0	0	0	0	0	0	0	0	0	1	0	0	0	0	0	0	0	0	0	0	0	1	0	0	0	0	0	0	0
OTU10009	CCCCGGCGCCACGAGTGGCAATCTTTTATTGGGCCTAAAGCATTCGTAGCAGGTTTGAAAAATCCTTTGTGAAATTGTTGAACTCAATACAACAGCGTGCAGAGGACACTTTTAGACTAGAGACTGGGAGGAGTTGGGGGTATGCCTGGGGGAGCGGTTAAATGCGATAATCCTAGGTAGACCACCTGTGGCGAAGGCGCCCAACTAGAACAGTTCTGACTGTGAGGGATGAAAGCTAGGGTAGCGATCCGGATTAGATACCCGAGTAGTCCTAGCTGTAAACACTGCGAGCTAGGTGTCGCATATTCTACGAGAATATGCGGTGTCGAAACGAAGGTGCAAGCTCGCCGCCTGGGAAGTACGGTCGCAAGACTGAAACTTAA	Archaea	Woesearchaeota	Unknown_Woesearchaeota_class	Uncultured	Uncultured	Uncultured	activated sludge metagenome	CRT	0	0	0	0	0	0	0	0	0	0	0	0	0	0	0	0	0	0	0	0	0	0	0	0	6	0	0	0	0	0	0	0	0	0	0	1	0	0	0	0
OTU1001	CACCAGCCCCTCGAGTGGTGGGGATGATTATTTGGCCTAAAGCGTCCGTAGCCGGCCATGTAAGTCTCCCGTTAAATCCAGCGTCCCAAGCGTTGGACTGCGGGAGATACTGTATGGCTAGAGGGTGGGAGAGGTCAGCGGTATTCTGGGGGTAGGGGCGAAATCCTTTGATCCCCGGAGGACCACCAGTGGCGAAGGCTGCTGACTAGAACACGCCTGACGGTCAGGGACGAAAGCTGGGGTAGCGAACCGGATTAGATACCCGGGTAGTCCCAGCTGTAAACGATGCATGCTAGGTGTTGGGTCGGCCACGAGCCGCCCCAGTGCCGCAGGGAAGCCGTTAAGCATGCCGCCTGGGGAGTACGGCCGCAAGGCTGAAACTTAA	Archaea	Bathyarchaeota	Bathyarchaeia	Uncultured	Uncultured	Uncultured	Uncultured archaeon	CRT	1	2	1	0	0	0	0	0	0	0	0	0	0	0	0	2	0	0	0	0	0	0	0	1	0	0	3	0	0	0	0	0	0	0	2	0	0	0	0	0
OTU10011	CACCAGCGCCACGAGTGGGGACCGGATTTATTGGGCCTAAAGCGTCCGTAGCCGGTTTAATAAATCCTTTGTGAAATTGTTAGGCTCAACTTAACAACGTGCAGAGGAGACTGTTAAACTAGGGACCGGGAGGAGTATGAGGTATTCCTTGGGGAGCGGTAAAATGTTATAATCCTTGGAAGACCACCTGTGGCAAAGGCGTCATACTAGAACGGATCCGACGGTGAGGGACGAAAGCTAGGGGAGCGATCCGGATTAGATACCCGAGTAGTCCTAGCTGTAAACTCTGCGAGTTAGGTGTTGCATATTCTTAGGGAATATGCAGTATCGTAGCGAAGGCGTTAAACTCGCCGCCTGGGGAGTACGGTCGCAAGGCTGAAACTTAA	Archaea	Woesearchaeota	Unknown_Woesearchaeota_class	Unknown_Woesearchaeota_order	GW2011	AR15	metagenome	ART	0	0	0	0	0	0	0	0	0	0	0	0	0	0	0	0	0	0	0	0	0	0	0	0	0	0	0	0	2	0	0	0	0	0	0	0	0	0	0	0
OTU10014	TACCTGCGCCCCGAGTGGTAGTCACGTTTATTGGGTTTAAAGCGTCCGTAGCCGGTTTGTTTAGTCTTTAATGAAATCCCATAGTAAACTGTGGGACTTGTTAGAGATACTAACAGACTTGGGACCGGGAGAGGTAAGGAGTACTGCAGGGGTAAGGGTAAAATCTTATAATCCTTGCGGGACTACCAGTGGCGAAGGCGCCTTACTAGAACGGATCCGACGGTGAGGGGCGAAAGCTAGGGGAGCGAAGGGGATTAGATACCCCCGTAGTCCTAGCTGTAAACGATACCCACTAGACGTTGGATATCTTACGAGGGTATTCAGTGTCACAGGGAAACCGCTAAGTGGGTCACCTGGGGAGTACGGCCGCAAGACTGAAACTTAA	Archaea	Aenigmarchaeota	Deep Sea Euryarchaeotic Group(DSEG)	Uncultured	Uncultured	Uncultured	Uncultured archaeon	CRT	0	0	0	0	0	0	0	0	0	0	0	0	0	0	0	0	0	0	0	0	0	0	0	0	0	0	0	0	0	0	0	0	0	0	0	0	0	0	0	0
OTU10016	CACGGGCAGCTCGAGTAGTGTTCACGCATACTGGGCTTAAAGCGTTCGTAGCCGGCCCGGAAAGTCCTTGGTGAAAGCTTGCGATTTAATCGTGAGAAGTGCCAAGGAGACTGTCGGGCTTGGGGCCGGGAGAGGTTGGAGGTACTCCCGGGGTAGGAGTAAAATCCTATAATCCCGGGAAGACCATCGGTGGCGAAGGCGTCCAACTAGAACGGACCCGACGGTGAGGGACGAAAGCTAGGGGAGCGACCCGGATTAGATACCCGGTTAGTCCTAGCCGTAAATGATGCTGGCTTGGTGTTGCACAACTCACGAGGTTGTGCAGCGCCGGAGGGAAACTGTTAAGCCAGCCGCCTGGGAAGTATGGCCGCAAGGCTAAAACTTAA	Archaea	Iainarchaeota	Iainarchaeia	Iainarchaeales	Uncultured	Uncultured	Uncultured archaeon	CRT	0	0	0	0	0	0	0	0	1	0	0	0	0	0	0	0	0	0	0	0	0	0	0	0	0	0	0	0	0	0	0	0	0	0	0	0	0	0	0	0
OTU10017	TAACCGCGCCACAAATGGTAGTCACGTTTATTGGGCCTAAAGCGTCCGTAGCTGGTCTGATGTGTCTTTGGTGAAATTCAATAGTAAACTATTGGGCGTGCTGAAGATACTATCAGACTTGGGACTGGGAGAGGTCGAGGGTATATTACGGGTAGGGGTAAAATCCTTTAATCCGTAATGGACCACCTGTGGCGAAGGCGCTCGACTGGAACGGATCCGACAGTGAGGGACGAAAGCGTGGGGAGCGATCGGGATTAGATACCCCGGTAGTCCACGCTGTAAACGATGCCCGTTTGGTGTTGCAGGTCTTTCGAGGACCTGTAGTGCCGTAGCGAAGGTGTTAAACGGGCCGCCTGGGGACTACGTCCGCAAGGATGAAACTTAA	Archaea	Aenigmarchaeota	Deep Sea Euryarchaeotic Group(DSEG)	Uncultured	Uncultured	Uncultured	metagenome	CRT	0	0	0	0	0	1	0	0	0	0	0	0	0	0	0	1	0	0	0	0	3	0	0	0	0	1	0	0	0	1	0	0	0	0	0	0	3	1	1	0
OTU10018	CACCAGCGCCACAAGTGGCAATCGCTTTTATTGGGCCTAAAGCGTCCGTAGCCGATTTAGTAAATCTTTTGTGAAATCGTTGTTCTTAATGCAACGGCAGGCAGGAGACACTGCTAAGTTAGGAACCGGGAAGGGTCAGAGGTATTCTTGGGGAAGCGGTAAAATGCAATAATCCCAAGAAGACCACCTGTGGCGAAGGCGTCTGACTAGAACGGATTCGACGGTGAGGGACGAAAGCCAGGGGAGCGAACCGGATTAGATACCCGAGTAGTCCTGGCCGTAAACGCTGCGAGCTAGGTGTCGCATACTCTACATGATTATGCGGTGTCGAAGCGAAGGCATTAAGCTCGCCGCCTGGGAAGTACGGTCGCAAGACTGAAACTTAA	Archaea	Woesearchaeota	Unknown_Woesearchaeota_class	Uncultured	Uncultured	Uncultured	metagenome	CRT	0	0	0	0	0	0	0	0	0	0	0	0	0	0	0	1	0	0	0	0	0	0	0	0	0	0	0	0	0	0	0	0	0	0	0	0	0	0	0	0
OTU10020	TACGGGCAGCTCTAGTAGTGTTCGCGTATATTGGGCCTAAAGCGTACGTAGCCTGTCCATCAAGTTCCTGGTGAAAGTCTGCGACTTAATCGTGGAAAATGCCAGGAAAACTGCTGGACTTGGAGCCGGGATGGGTCGGAGGTATTCTCGGGGTAGGGGTAAAATCCTGTGATCCCGGGAGGACCATCGGTGGCGAAGGCGTCCGACTGGAACGGGCTCGACGGTGAGGTACGAAAGCTAGGGGAGCGACGCGGATTAGATACCCGCTTAGTCCTAGCCGTAAATGATGCTAGTTTGGTGTGACGCAACCTACGCGGTTGTGTTGTGCCGTAGGGAAGCCGTTAAACTAGCCGCCTGGGAAGTACGGCCGCAAGGCTGAAACTTAA	Archaea	Iainarchaeota	Iainarchaeia	Iainarchaeales	Uncultured	Uncultured	Uncultured archaeon	CRT	0	0	0	0	0	0	0	0	0	0	0	0	0	0	0	0	0	0	0	0	0	0	0	0	0	0	0	0	0	0	0	0	0	0	0	0	0	0	0	0
OTU10025	AACCAGCTCTTCAAGTGTTCAGGAACATTATTGAGCTTAAAGCACTCGTAGCCGGTTTCGCCAGTCCCCGGTTAAATCCACGGGCTTAACCCGCGGTTTGCTGGGGATACTACGAAACTTGGGAGCGGGAGAGGCAGCGGGTACATACGGGGTAGCGGTGAAATGCGATAATCCTGTGTGGACCACCGGTGGCGAAGGCGCGCTGCTAGAACGCGTCCGACGGTGATGGGTGAAAGCCTGGGGAGCGAACGGGATTAGATACCCCGGTAGTCCAGGCTGTAAACGATGCCCGTTAAGTGTGGCGTAAGACAAGATCTTGCGCCGTGCTGAAGAGAAATCGTTAAACGGGCCGCTTGGGGAGTACGGTCGCAAGGCTGAAACTTAA	Archaea	Asgard_archaea	Lokiarchaeia	Uncultured	Uncultured	Uncultured	metagenome	CRT	0	0	0	0	0	0	0	0	0	0	0	0	0	0	0	0	0	0	4	0	0	0	0	0	0	0	0	0	0	0	0	0	0	0	0	0	0	0	0	0
OTU10027	TACCTGCGTCGCAAGTGTGATCACGTTTATTGGGCTTAGAGCGTTCGTAGCTGGTTAGGAAAGTCTTTAATGAAATCCCATGGTTGACTATGGGGCTTGTTAAGGAAACTGCCTGGCTTGGGACCGGGAGAGGTCAAAGGTATTGTAGGGGTAGGGGTTAAATCCTATAATCCTTACAAGACCACCTGTGGCGAAGGCGTTTTGACTAGAACGGATCCGACAGTGAGGGACGAAAGCTAGGGGAGCGAAGCGGATTAGATACCCGCGTAGTCCTAGCCGTAAACGATGCCCGTTAGACATTGGAGCTCTTACGTGGGGTTTCAGAGTCGTAGGGAAACCGTTAAACGGGCCGCCTGGGGAGTACGGTCGCAAGGCTGAAACTTAA	Archaea	Aenigmarchaeota	Deep Sea Euryarchaeotic Group(DSEG)	Uncultured	Uncultured	Uncultured	metagenome	CRT	1	3	2	0	0	0	0	0	0	0	0	0	1	0	1	1	0	0	0	1	0	0	0	0	0	0	1	0	0	0	0	0	0	0	0	0	0	0	0	0
OTU10028	TACCCGCGCCACGAGTGGTGACCATGTTTATTGGGCTTAAAGCGTTCGTAGCCGGTTTATTAAGTCTTTAGTGAAATCCCACAGATAACTGCGGGGCTTGCTAGAGATACTGATAGACTTGAGACCGGGAGAGGTTTAGGGTACTCCAGGGGTAAGGGTAAAATCTTATAATCCTTGGAGGACCACCTGTGGCGAAGGCGCTAAACCAGAACGGATCTGACGGTGAGGGACGAAAGCCAGGGGAGCGAAGGGGATTAGATACCCCCGTAGTCCTGGCTGTAAACGATGCCCACTAGGCGTTGGGAGTCTTAAGGGGGCTTTCAGTGCCGGAGCGAAAGCGTTAAGTGGGCCGCCTGGGGAGTACGGTCGCAAGGCTGAAACTTAA	Archaea	Aenigmarchaeota	Deep Sea Euryarchaeotic Group(DSEG)	Uncultured	Uncultured	Uncultured	Uncultured archaeon	ART	0	0	0	0	0	0	0	0	0	0	0	0	0	0	0	0	0	0	0	0	0	0	0	0	0	0	0	0	0	0	0	0	0	0	0	0	0	0	0	0
OTU10029	CACCTGCGCCACTAGTGGTGGTCGCGTTTATTGGGCCTAAAGCGCCCGTAGCCTGATTAGTAACTCTTTTGTGAAATTGTTGGTCTTAAGCTAACAACGCGCAGGAGAAACTGCTAATCTAGGGACCGGAGAGAAGTCAGAAGTATGCCGGGGGGAGCGGTAAAATGCTATAATCCTCGGTAGACTACCAATGGCGAAGGCATCTGACTAGAACGGATCTGACGGTGAGGGACGAAAGCTGAGGGAGCAATCCGGATTAGATACCCGAGTAGTCTCAGCTGTAAACGCTGCGAGTTAGGCGTTACACCTTCCTGAGAAGGTGTAGTGTCGAAGCGAAGGCATTAAACTCGCCGCCTGGGAAGTACGGTCGCAAGACTGAAACTTAA	Archaea	Woesearchaeota	Unknown_Woesearchaeota_class	Unknown_Woesearchaeota_order	GW2011	AR15	metagenome	CRT	0	0	0	0	0	0	0	0	0	4	0	0	0	0	0	1	0	0	0	0	0	0	0	0	0	0	0	0	0	0	0	0	0	0	0	0	0	0	0	0
OTU1003	TACTAGCGGTCCAAGTCGCAGCCATTTTTATTGGGTCTAAAACATCCGTAGCTTGTTTAACAAGTTCTCTGTGAAATCTTATCTCTCAAGGACAAGGCGAGCAGGGAATACTATTAAACTAGAGACTGGAAGACGTAAGAAGTATGATCAAAGTAGTGGTAAAATACTTTAATCTTGGTCAGACTAACAATAGCGAAGGCATCTTACGAGGACAGTTCTGACAGTAAAGGATGAAGGCTAGGGGCGCAAAACGGATTAGATACCCGTGTAGTCCTAGCAGTAAACACTGCACACTAAACATCAGTACCTCCTCGAGAGGTATTGGTGCTGAAGGGAAGCCGAAGAGTGTGCTACCTGGGAAGTATAATCGCAAGGTCGAAACTTAA	Archaea	Woesearchaeota	Unknown_Woesearchaeota_class	Unknown_Woesearchaeota_order	SCGC AAA011-D5	Uncultured	metagenome	CRT	0	6	1	3	1	0	0	0	1	5	5	0	3	0	2	1	0	1	2	9	5	30	131	1	3	5	5	5	29	14	1	0	2	21	3	15	43	25	13	0
OTU10030	CACCGGCGCCACGAGTGGGGATCACGTTTATTGGGCCTAAAGCATCCGTAGCCGGTCTTGTAAATCCTTTGTGAAAGCGTTGAGCTCAACTTAACGAAGTGCAGAGGAAACTGCAAGACTTGGAACTGGGAGGGGTTGGAGGTATTTCTAGGGGAGCGGTAAAATGCTATAATCCTAGAAGGACCACCTGTGGCGAAGGCGTCCAACCAGAACAGCTTCGACGGTGAGGGATGAAGGCTAGGGGAGCGATCCGGATTAGATACCCGAGTAGTCCTAGCAGTAAACCCTGCGAGCAAGGTGTTGCACATTCTACAAGAATGTGCAGTGTCGTAGAGAAGTCGTTTAGCTCGCCGCCTGGGAAGTATGGTCGCAAGACTGAAACTTAA	Archaea	Woesearchaeota	Unknown_Woesearchaeota_class	Unknown_Woesearchaeota_order	CG1-02-57-44	Uncultured	metagenome	CRT	0	0	0	0	0	0	1	0	0	0	0	0	6	0	0	3	0	0	3	0	0	0	0	0	5	0	0	0	0	0	3	0	0	0	0	0	0	0	0	0
OTU10031	TACCAGCTCTCCGAGTGGTGGGGATGTTTATTGGGCCTAAAGCATCCGTAGCCGGCTGGGCAAGTCCCCCGTTAAATCCCACGATTCAATCGTTGGACTGCGGAGGATACTGTCTGGCTTGGGGGCGGGAGAGGCCGACGGTATTCTCGGGGTAGGGGTGAAATCCTATAATCCCGAGAGGACCACCAGTGGCGAAGGCTGTCGGCTAGAACGTGCTCGACGGTGAGGGATGAAAGCTGGGGTAGCGAACCGGATTAGATACCCGGGTAGTCCCAGCTGTAAACGATGCAGGCTAGGTGTTAGGGCGGCTACGTGCCGCTCCAGTGCCGCAGGGAAGCTGTTAAGCCTGCCGCCTGGGGAGTACGGCCGCAAGGCTGAAACTTAA	Archaea	Bathyarchaeota	Bathyarchaeia	Uncultured	Uncultured	Uncultured	Uncultured archaeon	CRT	0	0	0	0	0	0	0	0	0	0	0	0	0	0	0	0	0	0	0	0	0	0	0	0	0	0	0	0	0	0	0	0	0	0	0	0	0	0	0	0
OTU10033	CACCAGCGCCACGAGTGGCGACCACATTTATTGGGCCTAAAGCGTCCGTAGCCTGTTAAGTAAATCTTCTGTGAAATCATTGAGCTTAACTTAATGTCGTGCAGAAGACACTACTCAACTTGGAACCGGGAGGAGTCAGAGGAATTCTAGGGGGCGCGGTAAAATGCGATAATCCTTAGAAGACCACCTGTGGCGAAGGCGTCTGACTAGAACGGGTTCGACGGTGAGGGACGAAAGCTAGGGGAGCAAACCGGATTAGATACCCGAGTAGTCCTAGCTGTAAACGTTGCGAGTTAGGTGTTACATATTCTACGAGAATATGTAGTGTCGAAGCGAAGGCATTAAACTCGCCGCCTGGGAAGTATAGTCGCAAGACCGAAACTTAA	Archaea	Woesearchaeota	Unknown_Woesearchaeota_class	Unknown_Woesearchaeota_order	GW2011	AR15	metagenome	CRT	0	0	0	0	0	0	0	0	0	0	0	0	0	0	0	0	0	0	0	0	0	0	0	0	0	1	0	0	0	0	0	0	0	0	0	0	0	1	0	0
OTU10036	TACCAGCGGTCCAAGTCGCAGCCATTTTTATTGGGTCTAAAACATCCGTAGCTTGCTTAGTAAGTTTCTTGTGAAATCCTATGTCTTAAATATGGGGCGGGCAAGAAGTACTGCTGAGCTAGAGACTGGGAGACGGAAGAAGTACGTCTAAAGTAGCGGTAAAATGTGTTAATCTTAGGCGGACTACCAATAGCGAAGGCATCTTCCGAGAACAGTTCTGACAGTAAGGGATGAAGGCTAGGGGCGCAAAACGGATTAGATACCCGTGTAGTCCTAGCAGTAAACACTGCACACTAAACATCAGGACCTCCTCGAGAGGTTTTGGTGCTGAAGGGAAGCCGGAGAGTGTGCTACCTGGGAAGTATAGTCGCAAGGCTGAAACTTAA	Archaea	Woesearchaeota	Unknown_Woesearchaeota_class	Unknown_Woesearchaeota_order	SCGC AAA011-D5	Uncultured	Uncultured archaeon	CRT	0	0	0	0	0	0	1	0	0	0	0	0	0	0	0	0	0	0	0	0	0	0	0	0	4	0	1	0	2	0	0	0	0	0	0	0	0	1	0	0
OTU10037	TCCCGGCGGTCCAAGTCGCATCCACATTTATTAGGTCTAAAACATCCGTAGCTTGTTTTATAAGTCTCTTGTGAAATCTCAGATCTCAAGTCTGAGGCGTGCAAGAGATACTGTAAAGCTTATCGAGACCGGAAGACGTAAAGAGTACGATAAAGGTAATGGTAAAATATATTAATCTTTATCGGACTAACAGTGGCGAAGGCGCTTTACGAGTACGGATCTGACAGTGAGGGATGAAGGCTAGGGGCGCAAAAGGGATTAGATACCCCTGTAGTCCTAGCAGTAAACACTGCTCACTAAACATCAGTGCCTCCTAGAGAGGCATTGGTGCTGTAGGGAAGCCGAAGAGTGAGCTACCTGGGAAGTATAGTCGCAAGGCCGAAACTTAA	Archaea	Woesearchaeota	Unknown_Woesearchaeota_class	Unknown_Woesearchaeota_order	GW2011_GWC1_47_15	Uncultured	metagenome	CRT	0	0	0	0	0	0	2	0	0	0	0	0	0	0	0	0	0	0	5	1	0	0	0	0	0	0	0	0	0	0	3	0	0	0	0	0	0	0	0	0
OTU10039	CACCGGCGCCACAAGTGGCATCCACATTTACTTGGCCTAAAGCGTCCGTAGCTTGTTTAATAAATTTCTTGTGAAATCGTCGAGCCTAACTCGACGACGTGCGGGAAAGACTGTTAAACTTGGAACCGGGAGGAGTCAGAGGTATTTCTTGGGGAGCGGTAAAATGCTATAATCCTTGAAAGACCACCTGTGGCGAAGGCGTCTGACTAGAACGGATTCGACGGTGAGGGACGAAAGCCAGGGGAGCGATCCGGATTAGATACCCGAGTAGTCCTGGCTGTAAACTCTGCGAGCTAGGTGTTGCGCATCCTTCGAGAGTGCGCAGTATCGTAGCGAAGGCGTTAAGCTCGCCGCCTGGGAAGTATGGTCGCAAGACTGAAACTTAA	Archaea	Woesearchaeota	Unknown_Woesearchaeota_class	Uncultured	Uncultured	Uncultured	metagenome	ART	0	0	0	1	1	0	0	0	0	0	0	0	0	1	0	2	0	0	0	2	2	0	0	0	0	0	0	0	0	0	0	0	0	0	0	0	0	0	0	0
OTU1004	TCCCGGCGCCACAAGCAGTGATCGCGTTTATTGGGCCTAAAGCATCCGTAGCCGGTTCGATAAGTTTCTGGTGAAATCCAACAGCTTAACTGTTGGGCGTGCCAGAAATACTGTCGGGCTTGAGACCGGGAGGAGTCAGAGGAATTCCTTGGGGAGCGGTAAAATGTTGTAATCCAAGGAGGACCATCAGTGGCGAAGGCGTCTGACTAGAACGGGTCTGACGGTGAGGGATGAAAGCTAGGGGAGCAAACCGGATTAGATACCCGGGTAGTCCTAGCTGTAAACGCTGCCTGCCAGATGTTGCATTTTCTTCGTGAGAATGCAGCGTTGTAACGAAGGTGTTAAGCAGGCCGCCTGGGAAGTACGGTCGCAAGGCTGAAACTTAA	Archaea	Woesearchaeota	Unknown_Woesearchaeota_class	Uncultured	Uncultured	Uncultured	metagenome	CRT	0	0	1	0	0	0	1	1	0	2	3	2	6	0	0	1	0	0	0	1	0	7	8	8	0	0	1	0	2	1	0	0	0	0	0	1	0	0	0	10
OTU10040	TACCAGCGGTCCAAGTCGCAGCCACTTTTATTGGGTCTAAAACATCCGTAGCTTGTTAAGTAAGTCTTTTGTCAAATCTGGCATCTTAAGTGTCGGGCGAGCAAGAGATACTGCTTAACTAGAGACCGGGAGACGTAAGAAGTACAGTTAGAGTAGCGGTTAAATGCGTTGATCCTTACTGGACTAACAATAGCGAAGGCATCTTACGAGAACGGATCTGACAGTGAGGGATGAAGGCTAGGGGCGCAAAACGGATTAGATACCCGTGTAGTCCTAGCAGTAAACACTGCGCACTAAACATTGGAGCCTCCTCGAGAGGTTTCAGTGCTGTAGCGAAGGCGAAGAGTGCGCTACCTGGGAAGTATAGTCGCAAGACCGAAACTTAA	Archaea	Uncultured	Uncultured	Uncultured	Uncultured	Uncultured	metagenome	CRT	0	0	0	0	0	0	0	0	0	0	0	0	0	0	0	0	0	0	0	0	0	0	0	0	0	0	0	0	0	0	0	0	0	0	0	0	0	0	0	0
OTU10041	CACCAGCGCCACGAGTGGCAATCACTATTATTGGGTCTAAAGCGTTCGTAGCCGGTCTTGTAAGTCTTTTGTGAAATTGTTGTCCTTAATGCAACAGCGTGCAAAAGATACTGCAAGACTAGGAACTGGAAGGAGTGTGGAGTATGCAGGGGGGAGCGGTAAAATGCTATAATCCCTTGTAGACTACCGGTGGCGAAGGCGCCACACTAGTACAGATTCGACGGTGAGGAACGAAAGCCAGGGGAGCAAACCGGATTAGATACCCGAGTAGTCCTGGCTGTAAACGCTGTGAGCAAGATGTTGCATATTCTTCGTGAATATGCAGTGTCGAAGAGAAGTCGTTAAGCTCACCACCTGGGAAGTATGGTCGCAAGGCTGAAACTTAA	Archaea	Woesearchaeota	Unknown_Woesearchaeota_class	Uncultured	Uncultured	Uncultured	metagenome	CRT	0	0	0	2	1	0	1	1	0	0	1	1	5	0	0	2	0	0	0	0	0	1	0	0	0	0	0	0	0	0	0	0	0	0	0	0	0	0	0	0
OTU10043	TCCCAGCGTCGCAAGTGGCAATCATGATTATTGGGCCTAAAGCGTCCGTAGCTGGCTTAATAAATTCTTTGTGAAATCGTTGTGCTTAACATAACGGTGCGCGAAGGAGACTGTTAAGCTTGGGACAGGTGAGGAGTTAGAGGTATTCCGAGGGGAGCGGTAAAATGTTATAATCCTTGGAAGACCACCTGTGGCGAAAGCGTCTAACTAGAACTGATCCGACAGTGAGGGACGAAAGCTAGGGGAGCAAAGCGGATTAGATACCCGTGTAGTCCTAGCCATAAACGCTGTGAGCAAGGTGTCGCACATTCTTCGTGAATGTGCGGTATCGAAACGAAGGTGTTAAGCTCACCGCCTGGGAATTATGGTCGCAAGACTGAAACTTAA	Archaea	Woesearchaeota	Unknown_Woesearchaeota_class	Uncultured	Uncultured	Uncultured	Uncultured archaeon	CRT	0	0	0	0	0	0	0	0	0	0	0	0	0	0	0	0	0	0	0	0	0	0	0	0	0	0	0	0	0	0	0	2	0	0	0	0	0	0	0	0
OTU10045	TACCAGCGCCGCAAGTGGTGATCGGTTTTATTGGGCCTAAAGCATCCGTAGCTGGTCTGATAAGTCTTTTGTGAAATCGAGGAGCTTAACTCATCGGAATGCAGAAGATACTGTCAGGCTTGGGACCGGGAGGAGTGAGAGGAATTTTGGGGGAAGCGGTAAAATGCTATAATCCTCAAAAGACCACCGATGGCGAAGGCATCTCACCAGAACGGATCCGACAGTGAGGGATGAAAGCTAGGGGAGCAAACCGGATTAGATACCCGAGTAGTCCTAGCCGTAAACGCTGTGAGCTAGGTGTTGCGCATTCTTCGGGAATGTGCAGTATCGTAGTGAAGACGTTAAGCTCACCGCCTGGGAAGTATGGTCGCAAGACTGAAACTTAA	Archaea	Woesearchaeota	Unknown_Woesearchaeota_class	Unknown_Woesearchaeota_order	GW2011	AR15	metagenome	CRT	0	0	0	0	0	0	0	0	0	0	0	0	0	0	0	0	0	0	0	0	0	0	0	0	0	0	0	0	0	0	0	0	0	0	0	0	0	0	0	0
OTU10046	TCCCGGCGCCACAAGTGGTAGCCGCGTTTATTGGGCCTACAGCATCCGTAGCCGGTTAATCAAGTTTCTTGTGAAATCCAGCAGCTTAACTGTTGGGCGTGCAAGGAATACTGGTTAGCTAGAGACCGGGAGGAGTTGAGAGAATGCTTTGGGTAGCGGTGAAATGCTTTAATCCTTAGCAGACTATCGATGGCGAAGGCACTCAACTAGAACGGGTCTGACGGTGAGGGATGAAAGCTAGGGGAGCAAATGGGATTAGATACCCCAGTAGTCCTAGCTGTAAACGCTGCCTGCTTGGTGCCGCGTATCTTTCGTGGATATGCAGTGCCGGAGTGAAGACGTAAGCAGGCCGCCTGGGGAGTACGGTCGCAAGGCTGAAACTTAA	Archaea	Woesearchaeota	Unknown_Woesearchaeota_class	Uncultured	Uncultured	Uncultured	metagenome	CRT	0	0	0	0	0	0	0	0	0	0	0	0	0	0	0	0	1	0	1	2	3	0	0	0	0	1	2	0	0	0	3	0	0	0	0	0	0	0	0	0
OTU10047	CACCGGAGCCACGAGTGGTGGCCACGTTTATTGGGTCTAAAGCATCCGTAGCTGGTTTTGTAAGTCTCTTGTGAAATCCCATGTCTCAAATATGGGGCGTGCAAGAGATACTGCAAAGCTAGAGACTGGAAGGCGTAAGGAGAACGTGCGGGGTATCGGTAAAATGAATTGATCCTGCATGGACTAACGATAGCGAAGGCACCTTACGAGTACAGTTCTGACAGTGAGGGATGAAGGCTAGGGTCGCGAAAGGGATTAGATACCCCTGTAGTCCTAGCAGTAAACGCTGCACACTAAACATCGGCATCTCCTCGGGAGGCGTCGGTGCTGCAGGGAAGCCGAAGAGTGTGCTACCTGGGAAGTATAGTCGCAAGGCCGAAACTTAA	Archaea	Woesearchaeota	Unknown_Woesearchaeota_class	Unknown_Woesearchaeota_order	GW2011_GWC1_47_15	Uncultured	Uncultured archaeon	CRT	0	0	0	0	0	0	0	0	0	0	0	0	0	0	0	0	0	0	0	0	0	0	0	0	0	0	0	0	0	0	0	0	0	0	0	0	0	0	0	0
OTU10049	TACCGGCGGTCCGAGTCGCATCCATATTTATTGGGTCTAAAACATTCGTAGCTTGTTTTGTAAGTTTCTTGTGAAATCCCACATCTTAAGTGTGGGGCGTGCAAGAAATACTACATTGCTAGAGACCGGAAGGCGTAAAGAGTACAATTAAGGTAGCGGTAAAATGTTTTAATCTTGATTGGACTAACAATGGCGAAGGCACTTTACGAGTACGGATCTGACAGTGAGGGATGAAGGCTAGGGTCGCGAAAGGGATTAGATACCCCTGTAGTCCTAGCAGTAAACACTGCTCACTAAACATTGGGATCTCCTCGAGAGATTTCAGTGCTGAAGGGAAGCCGAAGAGTGAGCTACCTGGGAAGTATAGTCGCAAGGCCGAAACTTAA	Archaea	Woesearchaeota	Unknown_Woesearchaeota_class	Uncultured	Uncultured	Uncultured	Uncultured	ART	0	0	0	0	0	0	0	0	0	0	0	0	0	0	0	0	0	0	0	0	0	0	0	0	2	0	0	0	0	0	0	0	0	0	0	0	0	0	0	0
OTU10051	CACCAGCGCCGCTAGTGGTGATCGCTTTTATTGGGTCTAAAGCGTCTGTAGCCGATTTGGTAAGTCCTTTGTGAAACTGTAGGGCTTAACCTTACAACGCGCAAAGGATACTACCGAGTTAGGGACCGGGAGAGGTTGGGAGAACTCCTTGGGAAGCGGTAAAATGTTTTAATCCTTGGAGGACTACCTATGGCGAAGGCACTCAACCAGAACGGATTCGACGGTGAGAGACGAAAGCTAGGGGAGCGATCAGGATTAGATACCCTAGTAGTCCTAGCTGTAAACGCTGCCAATTATGTGTTGCACGCTCTTCGAGAACGTGCAGTGCCGGAGCGAAGGCGTTAAATTGGCCACCTGGGAAGTACGGTCGCAAGGCTGAAACTTAA	Archaea	Woesearchaeota	Unknown_Woesearchaeota_class	Uncultured	Uncultured	Uncultured	Uncultured archaeon	CRT	0	1	5	0	0	0	0	4	5	0	0	0	0	0	1	0	0	0	0	0	0	0	0	0	0	0	1	0	0	0	0	0	1	0	1	0	0	0	0	0
OTU10053	CACCAGCGCCACGAGTGGGAATCATGTTTATTGGGCCTAAAGCGTCCGTAGCAGGTCTGGTCAATCTTTTGTGAAATCTATCGGCTTAACCGATAGGCGTGCAGAAGAGACTGCCAGACTCGAGACCGGGAGGCGTACGGGGAATTCTAGGGGGAGCGGTAAAATGCAATAATCCCTAGAGGACCACCTGTGGCGAAGGCGCCGTACGAGAACGGTTCTGACTGTGAGGGACGAAAGCTAGGGGAGCGATCCGGATTAGCATACCCGAGTAGTCCTAGCTGTAAACGCTGCGAGCAAGGCGTTGCATGTTCCACGTGAATATGCAGTGTCGAAGAGAAGTCGTTAAGCTCGCCGCCTGGGAAGTATGGTCGCAAGACTGAAACTTAA	Archaea	Woesearchaeota	Unknown_Woesearchaeota_class	Uncultured	Uncultured	Uncultured	metagenome	ART	0	0	0	0	0	0	0	0	0	0	0	0	0	0	0	0	0	0	2	1	0	0	0	0	0	0	0	0	2	0	0	0	0	0	0	0	0	0	0	0
OTU10054	TACCAGCGGTTCGAGTCGCAGCCACATTTATTGGGTCTAAAACATCTGTAGCTTGTTATGTAAGTTTCTTGTGAAATCTTATATCTCAAATATAGGGCGGGCAAGAAATACTACATAGCTAGAGACCGGAAGACGTAAGGAGTACATATTGGGTACCGGTAAAATGGGTTGATCCTATATGGACTAACAATAGCGAAGGCACCTTACGAGTACGGATCTGACAGTGAGAGATGAAGGCTAGGGTCGCGAAAGGGATTAGATACCCCTGTAGTCCTAGCAGTAAACACTGCACACTAAACATCAGTATCTCTTCGAGAGGCATTGGTGCTGTAGGGAAGCCGGAGAGTGTGCTACCTGGGAAGTATAGTCGCAAGGCCGAAACTTAA	Archaea	Woesearchaeota	Unknown_Woesearchaeota_class	Unknown_Woesearchaeota_order	GW2011_GWC1_47_15	Uncultured	Uncultured archaeon	CRT	0	0	0	0	0	0	0	0	0	0	0	0	0	0	0	0	0	0	3	0	0	0	0	0	1	1	0	0	0	0	1	0	0	0	0	0	0	0	0	0
OTU10055	TACCTGCGCTGCAAGTGGCAATCACGATTATTGGGCCTAAAGCGTCCGTAGTTGGTCGAGAAAGTCTTTTGTTAAATTGTAACGCACAACGTTATACCTGCAAAAGATACTACTTGACTTGGGACCGGAGAGAAGTTAGGGGTATTCGTAGAGGAGCGGTAAAATGTGATAATCCTACGAAGACCACCTGTGGCGAAGGCGCCTAACTAGAACGGCTCCGACAATGAGGGACGAAAGCCAGGGGAGCGAAACGGATTAGATACCCGTGTAGTCCTGGCTGTAAACGCTGCGAGCTAGGTGTTGCATACCCCTAAGGGTATGCAGTGTCGTAGTGAAGACGTTAAGCTCGCCGCCTGGGGAGTACGGTCGCAAGACTGAAACGTTAA	Archaea	Woesearchaeota	Unknown_Woesearchaeota_class	Unknown_Woesearchaeota_order	GW2011	AR15	metagenome	CRT	0	0	0	0	0	0	0	0	0	0	0	0	0	0	0	0	0	0	0	0	0	0	0	0	0	1	0	0	0	0	0	0	0	0	0	0	0	0	0	0
OTU10056	CACCAGCGCCACGAGTGGCAACCATGTTTACTGGGCCTAAAGCGTCCGTAGCCGGTTTGTTAAATCTTTTGTGAAATCGTTAATGTCAAACTTAACGGCGAGCAAGAGAGACTGACAAACTTGAGACCGGGAGGAGTCAGAGGTATTCCTTGGGGAGCGGTAAAATGCTATAATCCTTGGAGGACCACCTGTGGCGAAGGCGTCTGACTAGAACGGTTCTGACGGTGAGGGACGAAAGCTAGGGGAGCAAACCGGATTAGATACCCGAGTAGTCCTAGCTGTAAACGCTGCGAGCAAGGTGTTGCCTATTCTCCGTGAATGGGCAGTATCGAAACGAAGGTGTTAAGCTCGCCGCCTGGGTAGTATGGTCGCAAGGCTGAAACTTAA	Archaea	Woesearchaeota	Unknown_Woesearchaeota_class	Uncultured	Uncultured	Uncultured	metagenome	ART	0	0	0	0	0	0	0	0	1	0	0	0	0	0	0	0	0	0	0	0	0	0	0	0	0	0	0	0	0	0	0	0	0	0	0	0	0	0	0	0
OTU10057	TACCGGAGCCACAAGTGGTGACCACGTTTATTGGGTCTAAAGCGTTCGTAGCCGGCTTAGTAAGTTTCTTGTGAAATTGTTAGGCTCAACTTAACATCGGGCAAGAAATACTACTTGGCTTGAGACCGGGAGGAGTTAGAGGTATTCTGGGGGGAGCGGTAGAATGTTATAATCCCTGGAGGACCACCGATGGCGAAGGCATCTAACTAGAACGGGTCTGACGGTGAGGAACGAAGGCTAGGAGAACGAGAAGGATTAGATACCCTAGTAGCCCTAGCAGTAAACGCTGTGAGCTATGTGTTGCATGTTCTTCATGGACGTGCAGTGCCGTAGAGAAGTCGTTAAGCTCACCACCTGGGAAGTACGGTCGCAAGGCTGAAACTTAA	Archaea	Woesearchaeota	Unknown_Woesearchaeota_class	Unknown_Woesearchaeota_order	GW2011	Uncultured	Uncultured	CRT	0	0	0	0	0	0	0	0	0	0	0	0	0	0	0	0	0	0	0	0	0	0	0	1	0	0	1	6	0	0	0	0	0	0	0	0	2	0	0	0
OTU10058	CACCAGCTCTTCGAGTGGTAGCCGTTTTTATTGGGCCTAAAGCGTTCGTAGCCTGATCAGAAAGTCCTTGGCGAAATCCGACAGCCTAACTGTTGGGCTTGCTTGGGATACTCCTGATCTCGGGACCGGGATAGGTCAGAGGTACCTCCAGGGGAGGGGTGAAATCCTGTAATCCTGGGAGGACCACCTGTGGCGAAGGCGCCTAACTGGAACGAATCTGACGGTGAGTAACGAAAGCCAGGGGCGCGAACCGGATTAGATACCCGGGTAGTCCTGGCCGTAAACGATGCGGACTTGGTGTTGGAATGGCTTCGAGCTGCTCCAGTGCCGAAGGGAAGCTGTTAAGTCCGCCGCCTGGGAAGTACGGTCGCAAGACTGAAACTTAA	Archaea	Euryarchaeota	Methanobacteria	Methanobacteriales	Methanobacteriaceae	Methanobacterium	Uncultured archaeon	CRT	0	0	0	0	0	0	0	0	0	0	0	0	4	0	0	0	0	0	0	0	0	0	0	0	0	0	0	0	0	0	0	0	0	0	0	0	0	0	0	0
OTU10059	TACTAGCGGTCCAAGTCGCAGCCATTTTTATTGGGTCTAAAACATCCGTAGCTTGCTTGACAAGTCTTCTGTGAAATTTTATATCTAAAATATAAAGCGCGCAGAAGGTACTATCAAGCTAGAGACCGGAAGACGTAAGAAGTACATTCAGAGTAGCGGTTAAATGTGTTAATCCTGGATGGACTAACAAGAGCGAAGGCATCTTACGAGGACGGTTCTGACAGTAAGGGATGAAAGCTAGGGGCGCGAATGGGATTAGATACCCCAGTAGTCCTAGCAGTAAACACTGCACACTAAACATTAGTACCTCCTCGAGAGGTATTAGTGCTGAAGGGAAGCCGGAGAGTGTGCTACCTGGGAAGTATAGTCGCAAGGCCGAAAACTTAA	Archaea	Woesearchaeota	Unknown_Woesearchaeota_class	Unknown_Woesearchaeota_order	SCGC AAA011-D5	Uncultured	metagenome	CRT	0	1	3	11	1	0	0	1	0	6	12	4	0	0	0	0	1	0	0	3	15	7	5	2	0	0	0	0	0	0	0	0	0	0	0	0	6	1	13	3
OTU1006	TACCAGCTCCCCGAGTGGTGGGGATGATTATTGGGCCTAAAGCGTCCGTAGCCTGTTCTTCAAGTCTTCTGTTAAACCCAGCGACCTAATCGTTGGTCTGCAGGAGATACTGTAGGACTGGGAGGCGGGAGAAGGCGACGGTACTCATGGGGTAGGGGTGAAATCCTAAAATCCCAAGAGGACCACCAGTGGCGAAGGCGGTCGCCTAGAACGCGCTCGACGGTGAGGGGCGAAAGCTGGGGGAGCGATCCGGATTAGATACCCGGGTAGTCCCAGCTGTAAACGATGCAGGCTAGGTGTTAGCGTGGCTACGAGTCATGTTAGTGCCGCAGGGAAGCTGTTAAGCCTGCCGCCTGGGAAGTACGGTCGCAAGACTGAAACTTAA	Archaea	Bathyarchaeota	Bathyarchaeia	Uncultured	Uncultured	Uncultured	Uncultured archaeon	CRT	2	3	10	2	2	10	0	7	5	1	3	1	0	1	0	0	0	0	0	0	0	1	1	1	0	1	2	0	0	6	0	2	4	1	4	2	0	0	9	5
OTU10061	CACCGGCGCCACGAGTGGGGGTCACATTTATTGGGCCTAAAGCGTCCGTAGCCGGTTTGATAAATCTTTTGTGAAATTGTTGCGCTCAACGTAACAGCGTGCAAAAGACACTATCAGACTTGGAACTGGGAGGAGTCAGAGGTATTCTGGGGGGGAGCGGTAAAATGTGATAATCTCCAGAGGACCACCTGTGGCGAAGGCGTCTGACTAGAACAGCTTCGACGGTGAGGGACGAAAGCCAGGGGAGCAAAACGGATTAGATACCCGAGTAGTCCTGGCTGTAAACTCTGCGAGCTAGGTGTTGCGTATCTTTCGTGGATGCGCAGTATCGAAATGAAGATGTTAAGCTCGCCGCCTGGGAAGTATAGTCGCAAGACCGAAACTTAA	Archaea	Woesearchaeota	Unknown_Woesearchaeota_class	Unknown_Woesearchaeota_order	GW2011	AR15	metagenome	CRT	0	0	0	1	0	0	1	1	0	0	0	1	1	0	0	1	0	1	1	6	0	0	0	0	1	0	0	0	0	0	1	0	0	2	0	3	5	0	0	0
OTU10064	TACCGGCGCCACAAGTAGGGGCCATGATTATTGGGCCTAAAGCGTTCGTAGCAGGCTTGGTAAATCTTTTGTGAAATCGTTGGGCCTAACCTAACGGCGCGCAGAAGACACTGCCAAGCTAGAGACCGGGAGGAGTCAGAGGTATTCTGGGGGGAGCGGTAAAATGCTATAATCCCCGGAGGACCACCTGTGGCAAAGGCGTCTGACTAGAACGGGTCTGACTGTGAGGAACGAAAGCCAGGGGAGCAAACCGGATTAGATACCCGAGTAGTCCTGGCTGTAAACGCTGCGAGCAAGGTGTTGCATATTCTACAGGAATATGCAGTGTCGAAACGAAGGTGTTAAGCTCGCCGCCTGGGGAGTACGGTCGCAAGACTGAAACTTAA	Archaea	Woesearchaeota	Unknown_Woesearchaeota_class	Unknown_Woesearchaeota_order	CG1-02-57-44	Uncultured	metagenome	ART	0	0	0	0	0	0	0	1	0	1	0	0	0	0	0	0	0	0	2	1	0	1	0	0	0	0	0	0	0	0	0	0	0	1	0	0	1	1	0	0
OTU10068	CACCAGCGCCACAAGTGGCAATCGCGATTATTGGGCCTAAAGCGTCCGTAGCCGGTTTGATAAGTCTTTTGTGAAATCGTTGGGCTCAACTTAACGGTGTGCAAGAGAGACTGTCGAACTTGGAACTGGGAAGGGTCAGAGGTATTCTAGGGGGAGCGGTAAAATGCTATAATCCCTGGAGGACCACCTGTGGCGAAGGCGTCTGACTAGAACAGCTTCGACGGTGAGGGACGAAAGCTGAGGGAGCAATCCGGATTAGATACCCGAGTAGTCTCAGCTGTAAACGCTGTGAGCTAGGTGTCACACATTCTTCGGGAATGTGTGGTGTCGAAATGAAGATGATAAGCTCACCGCCTGGGAAGTATGGTCGCAAGGCTGAAACTTAA	Archaea	Woesearchaeota	Unknown_Woesearchaeota_class	Uncultured	Uncultured	Uncultured	metagenome	CRT	0	0	0	0	0	0	0	0	0	0	0	0	0	0	0	0	0	0	1	2	0	0	0	0	2	0	0	0	0	0	1	0	0	0	0	0	0	0	0	0
OTU10069	CACCGGCGTCACAAGTGGGGATCATATTTATTGGGTCTAAAGCATCTGTAGCCGATTTAGCAAATTCCTTGTGAAATTGACAGGCTTAACCTGTCAGCGTGCAAGGGACACTACTAAGTTAGGGACCGGGAGGAGACAGAAGTACGCTTTGGGGAGCGGTAAAATGCAATAATCCTTAGCGGACTACCTGTGGCGAAGGCGTCTGTCTAGAACGGGTCTGACGGTGAGAGATGAAAGCCAGGGGCGCAAAAGGGATTAGATACCCCTGTAGTCCTGGCTGTAAACGCTGCGAGCTATGTGTTGCATGCTCTTTGTGAACATGCAGTGCCGTAGTGAAGACGTTAAGCTCGCCACCTGGGAAGTACGGTCGCAAGGCTGAAACTTAA	Archaea	Woesearchaeota	Unknown_Woesearchaeota_class	Unknown_Woesearchaeota_order	GW2011	AR15	metagenome	ART	0	0	0	0	0	0	0	0	0	0	0	0	0	0	0	0	0	0	0	2	1	0	0	0	0	0	0	0	0	1	0	0	0	0	0	0	0	0	0	0
OTU1007	TACCTGCAGCTCTAGTGGTGATCGTTATTATTGGGCCTAAAACGTCCGTAGCCGGTCTATTAAATGCCTGGGTAAATCGTGCCGCTTAACGGTACGAATTCCGGGTAGACTGATAAACTTGAGATCGGGAGAAGCTAGAGGTACTCCTGGGGTAGAGGTGAAATTCTGTAATCCTGGGGGGACCACCAGTGGCGAAGGCGTCTAGCTAGAACGAGTCTGACGGTGAGGGACGAAGCCCTGGGGCGCAAACCGGATTAGATACCCGGGTAGTCCAGGGTGTAAACGCTGCTTGCTTGATGTTGGTTGGGCTCCGAGCCCAATCAGTGTCGGAGTGAAGATGTTAAGCAAGCTGCCTGGGAAGTACGGTCGCAAGACTGAAACTTAA	Archaea	Euryarchaeota	Thermoplasmata	Marine Benthic Group D and DHVEG-1	Uncultured	Uncultured	Uncultured bacterium	CRT	0	0	0	0	0	0	0	0	1	0	0	0	0	0	0	0	0	0	0	2	0	41	58	2	0	1	3	0	0	0	0	0	1	4	1	3	15	12	1	0
OTU10071	CCCCAGCGCCACTAGTGGGAACCGGTATTATTGGGTCTAAAGCGTCCGTAGCCGGTCATGCAAATTTCCTGTGAAATCGTTGCGCTTAACGTAACGGCGTGCAGGAAAGACTACATGACTAGGAACCGGGAGAGGTATGAAGTATTCCAGGGGGAGCGGTAAAATGTGATAATCCCTGGAGGACTACCAATGGCGAAGGCATTGTACCAGAACGGATTCGACGGTGAGGGACGAAAGCTAGGGGAGCGATCCGGATTAGATACCCGAGTAGTCCTAGCTGTAAACGCTGCGAGCTAGATGTTGCATATTCTCCGTGAATGTGCAGTGTCGTAGAGAAGTCGTTAAGCTCGCCACCTGGGGAGTACGGTCGCAAGGCTGAAACTTAA	Archaea	Woesearchaeota	Unknown_Woesearchaeota_class	Unknown_Woesearchaeota_order	GW2011	AR15	metagenome	CRT	1	0	0	0	0	0	0	0	0	0	0	0	0	0	0	0	0	0	0	0	0	0	0	0	0	0	0	0	0	0	0	0	0	0	0	0	0	0	0	0
OTU10072	CACCTGCGCCACGAGTGGGGATCGGTTTTATTGGGCCTAAAGCGTTCGTAGCTGGTTTGGTAAATCTTTTGTGAAATTGTTAAGCTTAACTTAACAACGTGCAGAAGTCACTGCTAAACTTGAGACCGGGAGGAGTTAGGAGTATTCTAGGGGGAGCGGTAAAATGTTATAATCCCTAGAGGACTACCTGTGGCGAAGGCGCCTAACCAGAACGGTTCTGACAGTGAGGAACGAAAGCTAGGGGAGCAAAACGGATTAGATACCCGAGTAGTCCTAGCTGTAAACTCTGTGAGCTAGATGTTGGAAATTCCACGTGTTTTTCCAGCGTCGTAGAGAAGTCGTTAAGCTCACCGCCTGGGAAGTATGGTCGCAAGGCTGAAACTTAA	Archaea	Woesearchaeota	Unknown_Woesearchaeota_class	Uncultured	Uncultured	Uncultured	Uncultured euryarchaeote	CRT	0	0	0	0	0	0	1	0	0	0	0	0	0	0	0	0	0	0	0	0	0	0	0	0	0	0	0	0	0	0	0	0	0	0	0	0	0	0	0	0
OTU10074	CACCAGCGCCCCAAGTGGCAGTCGCGATTATTGGGCCTAAAGCGTTCGTAGCCTGTCTTGTAAATCCCTTGTGAAATCGTCGTGCTTAACGCGACGGCGTGCAGGGGACACTGCAAGACTCGGGACCGGGAGGAGTCTGAGGTATGCAATGGGGACCGGTAAAATGGGATAATCCATTGTAGACCACCGATGGCGAAGGCATCAGACCAGAACGGATCCGACGGTGAGGAACGAAAGCCAGGGGAGCGAACCGGATTAGATACCCGAGTAGTCCTGGCCGTAAACGCTGTGAGCTAGGTGTTGCCTATCCCACGAGGATCGGCAGTGTCGAAATGAAGATGATAAGCTCACCGCCTGGGAAGTACGGTCGCAAGACTGAAACTTTA	Archaea	Woesearchaeota	Unknown_Woesearchaeota_class	Uncultured	Uncultured	Uncultured	metagenome	CRT	1	0	0	0	1	0	0	0	0	2	0	0	0	0	0	0	0	0	0	0	0	0	0	1	0	0	0	1	0	0	1	0	0	0	0	0	0	0	0	1
OTU10075	CACCGGCGGTCCAAGTGTGGCCACATTTATTGGGTTTGAAGAGTTCGTAGCTGGATTGCTAAATCCCAGGTAAAATCCTGAGGCTCAACCTCAGGTCTGCTTGGGACACTGGCAATCTTGGGACCGGAAGAGGACGAGGGAACTCCATGGGTAGGGGCTAAATCCTATAATCCATGGATGACCACCGGTAGCGAAGGCGCTCGTCTGGGACGGGTCCGACAGTGAGGAACGAAGCCCAAGGTAGCGAACGGGATTAGATACCCCGGTAGTCTTGGGTGTAAACGATGCGGACTAGGTGTTGGCATTGCCACGTGTGATGCCAGTGCCGAAGGGAAACCGTTAAGTCCGCCACCTGGGGAGTACGGCCGCAAGGCTGAAACTTAA	Archaea	Euryarchaeota	Thermococci	Methanofastidiosales	Uncultured	Uncultured	Uncultured archaeon	CRT	0	0	0	0	0	0	0	0	0	0	0	0	0	0	0	0	0	0	0	1	0	5	0	0	0	0	0	0	0	0	1	0	0	0	0	0	0	0	0	0
OTU10076	TACCAGCGCCACAAGTGGAGATCATTATTATTGGGTCTAAAGTGTTCGTAGCTGGTTGTGTAAGTCTCTTGTGAAATACCTGTGGCTCAACCCAGGAATTGCAAGGGATACTGCACAACTTGAAACCGGGAGAGACAAAGAGTATTGCTTGGGTAGCGGTAAAATGCTATAATCCTTGCAAGACTAACTATGGCGAAGGCACTTTGTTTGAACGGATTTGACAGTGAGGAACGAGAGCTGGGGGAGCGAACCGGATTAGATACCCGGGTAGTCCCAGCCGTAAACGCTGCGGGTTAGGCTTTGCTAAATCTATGTGGTTTAGCAGGGTCGTAGCGAAGGCGTTAAACCCGCCACCTGGGAAGTACAGCCGCAAGGCCGAAACTTAA	Archaea	Woesearchaeota	Unknown_Woesearchaeota_class	Unknown_Woesearchaeota_order	SCGC AAA286-E23	Uncultured	metagenome	ART	1	0	0	0	0	0	0	0	0	0	0	0	0	0	0	3	0	0	0	0	0	0	0	0	0	0	0	0	0	0	0	0	0	0	0	0	0	0	0	0
OTU10078	TACCGGCGGTCCAAGTCGCATCCACATTTATTGGGTCTAAAACATCCGTAGCTTGTTTTATAAGTCTCTTGTGAAATCTCATGTCTCAAGCATGAGGCGCGCAAGAGATACTATATTACTAGAGACCGGAAGATGCAAAGAGTATGAGTGAGGTAGCGGTAAAATGTTTTAATCTTATTCAGACTAACAATGGCGAAGGCACTTTGCAAGTACGGATCTGACAGTGAGGGATGAAGGCTAGGGGCGCAAAAGGGATTAGATACCCCTGTAGTCCTAGCAGTAAACACTGCTCACTAAACATTAGTACCTCCTCGAGAGGTATTAGTGCTGTAGGGAAGCCGAAGAGTGAGCTACCTGGGAAGTATAGTCGCAAGGCCGAAACTTAA	Archaea	Woesearchaeota	Unknown_Woesearchaeota_class	Uncultured	Uncultured	Uncultured	Uncultured	ART	0	1	0	0	0	0	0	0	0	0	1	0	0	0	0	0	0	0	0	2	1	2	2	0	0	0	0	0	0	0	0	0	0	1	0	0	0	0	2	2
OTU10079	TACCCGAGGCCCAAGTGATGGCCACTTTTATTGGGTCTAAAGCGCCCGTAGCCGGTTTTGTAAGTTCCTGGTGAAATCGTCTGGAAAACTAGACGGCGTGCTGGGAATACTGCAAGACTCGAGACCGGGAGAGGGTGGAGGTACTCATGGGGTAGGGGTTAAATCCTGTAATCCCATGGGGACCACCTGTGGCGAAGGCGTCCACCTGGAACGGGTCTGACGGTGAGGGACGAAAGCGTGGGGAGCGACCGGGATTAGATACCCCGTTAGTCCACGCCGTAAACGATGCCCGCTTGGTGTCGCAAACTTCTTGGGAGTTTGCGGTGCCGGAGCGTAGGTGTTAAGCGGGCCACCTGGGGAGTACGTCCGCAAGGATGAAACTTAA	Archaea	Aenigmarchaeota	Aenigmarchaeia	Aenigmarchaeales	Uncultured	Uncultured	Uncultured archaeon	CRT	0	0	0	0	0	0	0	0	5	0	0	0	0	0	0	0	0	0	0	0	0	0	0	0	0	0	0	0	0	0	0	0	0	0	0	0	0	0	0	0
OTU1008	TACCAGCTCCCTGAGTGGTAGGGACAATTATTTGGCCTAAAGCGTCCGTAGCCTGCTTGGTAAGTCTTTCGTAAAATCCAACGACTTAATCGTTGGCATGCGTAAGATACTGCTAGGCTAGAGGACGGGAGAAGTTGACGGTAGTCCCAGGGTAGGGGTGAAATCCAATAATCCTGGGAGGACCACCAGTGGCGAAGGCGGTCAACAAGAACGTGCCTGACGGTGATGGACGAAAGCTGGGGGAGCGAACCGGATTAGACACCCGGGTAGTCCCAGCTGTAAACGATGCGGGCTAGGTGTTAGGGCAGCTACGTGCTGCTCTAGTGCCGCAGAGAAGTCGTTAAGCCCGCCGCCTGGGAAGTACGATCGCAAGGTTGAAACTTAA	Archaea	Bathyarchaeota	Bathyarchaeia	Uncultured	Uncultured	Uncultured	Uncultured crenarchaeote	CRT	1	0	0	0	0	0	0	1	0	0	0	0	0	0	0	0	0	0	0	1	4	35	53	5	0	7	2	0	0	4	1	0	0	9	4	9	37	2	11	0
OTU10080	TACCGGCGGTCCAAGTCGCATCCACATTTATTGGGTCTAAAACATCCGTAGCTTGTTTTGTAAGTCTCTTGTGAAATCTCATGTCTCAAGCATGAGGCGTGCAAGAGATACTGCATTACTAGAGACCGGAAGACGTGAAGAGTATGATTAAGGTAGCGGTAAAATGTGTTAATCTTAATCAGACTAACAATGGCGAAGGCACTTCACGAGTACGGATCTGACAGTGAGGGATGAAGGCTAGGGGCGCAAAAGGGATTAGATACCCCTGTAGTCCTAGCAGTAAACACTGCTCACTAAACATTAGTACCTCCTCGAGAGGTATTAGTGCTGAAGGGAAGCCGGAGAGTGAGCTACCTGGGAAGTATAAGTCGCAAGGCGTGAAACTTAA	Archaea	Woesearchaeota	Unknown_Woesearchaeota_class	Uncultured	Uncultured	Uncultured	Uncultured	CRT	0	0	0	0	0	0	0	0	0	0	1	0	2	0	0	3	0	0	0	0	0	0	0	0	0	0	0	0	0	0	0	0	0	0	0	0	0	0	0	0
OTU10082	TACTCGCGGTCCAAGTCGCAGCCATTTTTATTGGGTCTAAAACATCCGTAGCTTGTTTTGCAAGTTCTTTGTGAAATCCCGTTTCTCAAGGGCGGGGCGAGCAAAGAATACTACAGTAACTAGAGACTGGAAGACGTAAGAAGTATGTTCGAAGTAGCGGTAAAATGTGTTAATCTCGGACAGACTAACAAGAGCGAAGGCATCTTACGAGGACAGTTCTGACAGTAAGGGATGAAGGCCAGGGGCGCAAAAGGGATTAGATACCCCTGTAGTCCTGGCAGTAAACACTGTACACTAAACATTAGTACCTCCTCGAGAGGTATTAGTGCTGAAGGGAAGCCGAAGAGTGTACTACCTGGGAAGTATAGTCGCAAGACCGAAACTTAA	Archaea	Woesearchaeota	Unknown_Woesearchaeota_class	Unknown_Woesearchaeota_order	SCGC AAA011-D5	Uncultured	Uncultured archaeon	CRT	0	0	0	0	0	0	0	0	0	0	0	0	0	0	0	0	0	0	0	0	0	0	0	0	12	0	0	0	0	0	0	0	0	0	0	0	0	0	0	0
OTU10085	TACCAGCGCCACAAGTGGGGATCATATTTATTGGGCCTAAAGCGTCCGTAGCTGGTTAGATAAATCTCTTGTGAAATCGTGGAGCTTAACTTCACGGCGTGCAGGAGACACTATTTGACTTGGAACCGGGAGGAGTAAGAGGTATTCTGGGGGGAGCGGTAAAATGCTATAATCCTCGGAGGACCACCGATAGCGAAGGCATCTTGCTAGAACGGATTCGACAGTGAGGGACGAAAGCCAGGGGAGCGAACCGGATTAGATACCCGAGTAGTCCTGGCAGTAAACGCTGCGAGCTAGGTGTTGCATATCTTTCGTGGATCTGCAGTATCGTAGAGAAGTCGTTAAGCTCGCCGCCTGGGAAGTATAGTCGCAAGGCCGAAAACTTAA	Archaea	Woesearchaeota	Unknown_Woesearchaeota_class	Unknown_Woesearchaeota_order	GW2011	AR15	metagenome	CRT	0	0	0	1	0	0	0	0	0	0	0	0	0	0	0	0	0	0	0	0	0	0	0	0	0	0	0	0	0	0	0	0	0	0	0	0	0	0	0	0
OTU10086	TACCGGCGCCCCAAGTGGTGGTCATATTTATTGGGCCTAAAGCGTTCGTAGCCTGTTTAGAAAGCTCTTGGTGAAATCCATGTGCTCAACATATGGGCGTGCCAAGAGAACTACTAAGCTAGGGACCGGGAGAAGTAAGGGGTATTGTCAGGGTAAGGGTAAAATCTTATAATCCTGACAGGACCACCTGTGGCGAAAGCGTCTTACCAGAACGGGTCCGACGGTGAGGGACGAAAGCTGAGGGAGCGAACGGGATTAGATACCCCGGTAGTCTCAGCTGTAAACGCTGCCTGTTAGGTGTTGCATATCGTTCGACGGTATGCAGTGCCGGAGCGAAGGCATTAAACAGGCCGCCTGGGGAGTATGGTCGCAAGGTTGAAACTTAA	Archaea	Uncultured	Uncultured	Uncultured	Uncultured	Uncultured	metagenome	ART	0	0	0	0	0	0	0	0	0	0	0	0	0	0	0	0	0	0	0	0	0	0	0	0	0	0	0	0	0	0	0	0	0	0	0	0	0	0	0	0
OTU10087	TACCCGCGCCACAAGTGGTAACCACGCTTATTGGGCTTAAAGCATTCGTAGCCGGTTCTGTAAGTCTTTAGTGAAATCCTGTAGCAAACTATGGTGAATTGCTAGTGATACTGCAGAACTTGGGACCGGGAGAGGTCGAGGGTATTCTAGGGGTAGGGGTAAAATCCTGTAATCCTTAGGAGACCACCTGTGGCGAAGGCGCTCGACCAGAACGGATCCGACGGTGAGGGATGAAAGCCAGGGGAGCGAAGGGGATTAGATACCCCCGTAGTCCTGGCTGTAAACGATGCCCGCTAGACGTCGCAATCTCACGGGGGTTGTCGGTGTCGGAGTGAAAACGTTAAGCGGGCCGCCTGGGGAGTACGGTCGCAAGGCTGAAACTTAA	Archaea	Aenigmarchaeota	Deep Sea Euryarchaeotic Group(DSEG)	Uncultured	Uncultured	Uncultured	Uncultured archaeon	CRT	0	0	0	1	0	0	0	0	0	0	0	0	0	0	0	0	0	0	0	0	0	0	0	1	0	1	0	0	3	0	0	0	0	0	0	0	0	0	3	0
OTU10089	TACCGGCGGCCCTAGTGGCGATCGTTATTATTGGGTCTAAAGCGTCCGTAGCCGGTCAGGTAAATCCTTAGATAAATCGTACAGCTTAACTGTACGGCCTCTTGGGAGACTGCTTGACTTGAGACCGGGAGAGGTTAGAGGTACTCTTGGGGTAGGGGTGAAATCCTGTAATCCTAAGGGGACCACCAGTGGCGAAGGCGTCTAACTTGAACGGGTCTGACGGTGAGGGACGAAGGCCAGGGGCGCAAACCGGATTAGATACCCGGGTAGTCCTGGCTGTAAACGCTGCGGGCTTGGTGTTGGGGGTCCCATGAGGGCACCCAGTGCCGGAGAGAAGTTGTTAAGCCCGCCACCTGGGGAGTACGGCCGCAAGGCTGAAACTTAA	Archaea	Euryarchaeota	Uncultured	Uncultured	Uncultured	Uncultured	Uncultured archaeon	CRT	0	0	0	0	0	0	0	0	0	0	0	0	0	0	0	0	0	0	0	0	0	0	0	0	0	0	0	0	0	0	0	0	0	0	0	0	0	0	0	0
OTU10091	TACCAGCGGTCCAAGTCGCAGCCTCTATTATTGGGTCTAAAACATCCGTAGCTTGTTTTATAAGTCTCTTGTGAAATCTTACATCTTAAGTGTAAGGCGTGCTGGAGATACTGTAAAACTAGAGACCGGAAGACGCAAGGAGTACGCCTAAGGAAGTGGTAAAATATGTTAATCTTAGGTGGACTAACAACGGCGAAGGCACCTTGCGAGGACGGATCTGACAGTGAGGGATGAAGGCTAGGGGCGCAAAGTGGATTAGATACCCATGTAGTCCTAGCAGTAAACACTGCACACTAAACATTGGTATCTCCTCGAGAGATATCAGTGCTGCAGGGAAGCCGAAGAGTGTGCTACCTGGGAAGTATAGCCGCAAGGTCGAAACTTAA	Archaea	Woesearchaeota	Unknown_Woesearchaeota_class	Uncultured	Uncultured	Uncultured	Uncultured	ART	0	0	0	0	0	1	0	0	2	0	0	0	3	2	1	0	0	0	0	0	0	0	0	0	0	0	0	0	0	0	0	0	0	0	0	0	0	0	0	0
OTU10092	CACCAGCGCCACGAGTGGGAATCGTTTATTTGGTCTAAAGCGTCCGTAGCTGGTTATGTAAATCTTTTGTGAAATCGTGGGGCTTAACTCAACGACGAGCAGGAGACACTGCATGACTAGGGACCAGAAGGGGTTAGAAGTATTCTTAGGGGAGCGGTAAAATGCTATAATCCTAAGAAGACTACCTGTGGCGAAGGCGTCTAACCAGTATGGATCCGACAGTGAGGGACGAAAGCGAGGGGAGCAAACCGGATTAGATACCCGAGTAGTCCTCGCAGTAAACGCTACGAGCAAGGTGTTGCATATTCTTCGTGAATATGCAGTGTCGAAACGAAGGTGTTAAGCTCGTCACCTGGGAAGTATGGTCGCAAGACTGAAACTTAA	Archaea	Woesearchaeota	Unknown_Woesearchaeota_class	Uncultured	Uncultured	Uncultured	metagenome	CRT	0	0	0	0	0	0	0	0	0	0	0	0	0	0	0	0	0	0	0	0	0	0	0	0	0	0	0	0	0	0	0	0	0	0	0	0	0	1	0	0
OTU10095	CACCAGCGCCACAAGTGGCAATCGTAATTATTGGGCCTAAAGCGTCCGTAGCCGGTTATATAAATCTTCTGTGAAATCGTTAAGCTTAACTTAATGGATTGCAGGAGAGACTGTATAACTTGGGACCGGAAGGAGTTAGAAGTATTTCTGGGGGAGCGGTAAAATGTTATAATCCCAGAAGGACTACCTGTGGCGAAGGCGTCTAACTAGTACGGATCCGACGGTGAGGGACTAAAGCTAGGGGAGCAATCCGGATTAGATACCCGAGTAGTCCTAGCTGTAAACGCTGCGAGCAAGGTGTTACACATTCTTCGTGAATGTGTTGTGTCGAAACGAAGGTGATAAGCTCGCCGCCTGGGGAGTATGGTCGCAAGACTGAAACTTAA	Archaea	Woesearchaeota	Unknown_Woesearchaeota_class	Unknown_Woesearchaeota_order	GW2011	AR15	metagenome	CRT	0	0	0	0	0	0	0	0	0	0	0	0	0	0	0	0	0	0	0	0	0	0	0	0	0	1	0	0	0	0	0	0	1	0	0	0	0	0	0	0
OTU10096	TACCTGAGCCCCAAGTGGTGCCCACTTTTATTGGGTCTAAAGCATCCGTAGCCGGTTTAATAAGTTCTCAGTGAAATTCATCGGTAAACTGGTGAGCTTGCTGAGAATACTGTTAGACTTGGAATTGAGAGGGGATAGAGGTACTCCTGGGGGAGGGGTAAAATCCTATAATCCCAGGGGGACCGCCTGTGGCGAAGGCGTCTATCTAGAGCAAGTTCGACGGTGAGGGATGAAACCTAGGGTAGCGACCGGGATTAGATACATCCGGTTAATGGGTGCTAAAAACCCCGTTAGTCCTAGGCGTAAACGATGCCCGTTTGGTGTTGCAGACCTTTAGGGGGTTTGCAGTGCCGGAGCGTAGGTGTTAAACGGGCCACCTGGGGAGTACGTTCGCAAGAA…	Archaea	Aenigmarchaeota	Aenigmarchaeia	Aenigmarchaeales	Uncultured	Uncultured	Uncultured archaeon	CRT	0	0	0	0	0	0	0	0	0	0	0	0	0	0	0	0	0	0	0	0	0	0	0	0	0	0	0	0	0	0	0	0	0	0	0	0	0	0	0	0
OTU10097	CACCAGCCCCTCGAGTGGTGGGGACTTTTATTGGGCCTAAAGCGTCCGTAGCTGGCTATGCAAGTTTCCCGGTAAATCCGGCGTCTTAAGCGTCGGGCTTCGGGAAATACTATACAGCTAGAGGGTGGGATAGGTAAGCGGTATTTCTGGGGTAGGGGCGAAATCCTTTGATCCCAGGAGGACCACCAGTGGCGAAGGCTGCTTACTAGAACACGCCTGACAGTCAGGGACGAAAGCTGGGGCAGCGAACCGGATTAGATACCCGGGTAGTCCCAGCTGTAAACGATGCTAGCTAGGTGTTGGGTCGGCCACGCGCCGCCCCAGTGCCGAAGGGAAGCCGTTAAGCTAGCCGCCTGGGGAGTACGGCCGCAAGGCTGAAACTTAA	Archaea	Bathyarchaeota	Bathyarchaeia	Uncultured	Uncultured	Uncultured	Uncultured archaeon	CRT	0	0	0	0	0	0	0	0	0	0	1	5	1	1	0	0	0	0	0	0	0	0	0	0	0	0	0	0	0	0	0	0	0	0	0	0	0	1	0	0
OTU10098	CCCCAGCGTCACAAGTGGCATTCGCGCTTATTGGGTCTAAAGTGTCCGTAGCTGGATCTGTAAGTCCTCTGTGAAAGCGATGAGCTTAACTCATCGAATAGCAGGGGGTACTGTGGATCTTGAGACCGGGAGGGGCCGGAGGTATTCCTTGGGTAGCGGTAAAATGCGATAATCCAAGGAAGACTACCTGTGGCGAAGGCGTCCGGCTAGAACGGGTCTGACAGTGAGGGACGAAGGCTAGGGGAGCGATCCGGATTAGATACCCGAGTAGTCCTAGCAGTAAACGCTGCAAGCTAGGTGTTGCATAACCTTCGGGGTTGTGCAGTATCGTAGGGGAAGCCGTTAAGCTTGCCACCTGGGAAGTACGGCCGCAAGGTTGAAACTTAA	Archaea	Woesearchaeota	Unknown_Woesearchaeota_class	Unknown_Woesearchaeota_order	GW2011	AR15	metagenome	CRT	0	0	0	0	0	0	0	0	0	0	0	0	0	0	0	0	0	0	4	1	0	0	0	0	2	4	1	0	0	0	5	0	0	0	0	0	0	0	0	0
OTU10099	TACGAGCAGTCCAAGTGGTGCCCGTGAATATTGGGCTTAAAGCGTCCGTAGCCGGCCTGATAAGTCTTTAGTGAAAGCTCATCGCTTAACGGTGAGAAGTGCTAGGGAAACTGTCAGACTTGGAGGCGGGAGAGGCCAGGGGTATTTCCGGGGTAGCGGTTAAATGCTATAATCCTGGAAAGACCATCGGTAGCGAAGGCGTCTGGCTGGAACGTGCTCGACGGTGAGGGACGAAGGCTAGGGGAGCGACCCGGATTAGATACCCGGTTAGTCCTAGCTGTAAATGATGCAGACTTGGTGTCACGTGATCCACGAGATTATGTGGTGCCGAAGGGAAACCATTAAGTCTGCCGCCTGGGGAGTATGGTCGCAAGGCTGAAACTTAA	Archaea	Iainarchaeota	Iainarchaeia	Iainarchaeales	Uncultured	Uncultured	Uncultured archaeon	CRT	0	0	0	0	0	0	0	0	0	0	0	0	0	0	0	0	0	0	0	0	0	0	0	0	0	0	0	0	0	0	0	2	1	0	0	0	0	0	0	0
OTU101	TACCGGCGGCTCGAGTGGTGGCCACTATTACTGGGCTTAAAGCGTCCGTAGCTGGGTAGTTAAGTCTCTTGGGAAATCTTCCGGCTCAACCGGAAGGCGTCTAAGGGATACTGGCTACCTAGGGATCGGGAGAGGTGAGAGGTACTCTGGGGGTAGGAGTGAAATCCTGTAATCCTTAGGGGACCACCTGTGGCGAAGGCGTCTCACCAGAACGACTCCGACAGTGAGGGACGAAAGCTGGGGGAGCAAACCGGATTAGATACCCGGGTAGTCCCAGCTGTAAACTATGCGTGTTAGGTGTATCGGTGACCACGAGTTACCGAGGTGCCGAAGGGAAACCGTGAAACGCGCCGCCTGGGAAGTACGGTCGCAAGGCTGAAACTTAA	Archaea	Euryarchaeota	Methanomicrobia	Methanomicrobiales	Methanomicrobiaceae	Methanofollis	Uncultured archaeon	DT	0	0	0	0	0	0	0	0	0	0	0	0	0	0	0	0	0	0	0	0	0	0	0	0	0	0	0	0	0	0	0	0	0	0	0	0	0	0	0	0
OTU1010	TACCAGCGGTTCAAGTCGCAGCCACATTTATTGGGTCTAAAACATCTGTAGCTTGCTGTGTAAGTTTCTTGTGAAATCTTGTATCTTAAGTGCGAGGCGTGCAAGAAATACTGCATGGCTAGAGACTGGAAGACGTAAGGAGTACGTATGGAGTACCAGTAAAATGGGTTGATCCTATATGGACTAACAATAGCGAAGGCACCTTACGAGTACAGATCTGACAGTGAGAGATGAAGGCTAGGGTCGCGAAAAGGATTAGATACCCTTGTAGTCCTAGCAGTAAACACTGCACACTAAACATCGGTATCTCTTCGAGAGGCATCGGTGCTGTAGGGAAGCCGGAGAGTGTGCTACCTGGGAAGTATAGTCGCAAGGCCGAAACTTAA	Archaea	Woesearchaeota	Unknown_Woesearchaeota_class	Unknown_Woesearchaeota_order	GW2011_GWC1_47_15	Uncultured	Uncultured archaeon	CRT	0	0	0	0	0	0	0	0	0	0	0	0	0	0	0	0	0	0	4	1	3	2	5	1	7	21	8	26	23	7	7	7	1	0	0	0	0	1	2	0
OTU10100	CACCAGCGCCACAAGTGGCAACCGCTTTTATTGGGCCTAAAGCGTCCGTAGCCGGTTTAGTAAATTTCCTGTGAAATCGTTAGGCTTAACTTAACGGTATGCAAGAAAGACTACTGAACTAGGGACTGGGAGGCGTCAGAGGTATTCCTAAGGGAGCGGTAAAATGCTATAATCTTAGGAGGACCACCAGTGGCGAAGGCGTCTGACGAGAACAGATCCGACGGTCAGGGACGAAAGCTAAGGGAGCAAACCGGATTAGATACCCGAGTAGTCTTAGCTGTAAACGTTGCGAGCTAGGTGTTACATATTCTTCGGGAATACGTAGTGTCGAAGCGAAGGTGTTAAGCTCGCCGCCTGGGAAGTATGGTCGCAAGACTGAAACTTAA	Archaea	Woesearchaeota	Unknown_Woesearchaeota_class	Uncultured	Uncultured	Uncultured	metagenome	CRT	0	1	2	0	0	0	0	1	0	0	0	0	5	0	3	2	0	0	0	0	0	0	1	0	0	0	2	2	1	0	0	1	0	0	0	0	2	0	0	2
OTU10101	CACCAGCGTCCACAAGTGGTGTCCAGCATTATTGGGCCTAAAGCGTCCGTAGCCGGTTGAATAAGTCTTCTGTGAAATCGTTGGGCCTAACCTAACGGCATGCGGGAGAAACTGTTCGACTAGGGACCGGGAGGAGTCAGAGGTATTTCTGGGGGAGCGGTAAAATGTTATAATCCCAGAAGGACCACCTGTAGCGAAGGCGTCTGACTAGAACGGATCCGACGGTGAGGGACGAAAGCCAGGGGAGCAAAACGGATTAGATACCCGAGTAGTCCTGGCCGTAAACACTGTGAGCTAGGCGTTGCATGTTCCACGAGAACATGCAGTGTCGCAACGAAGGTGTTAAGCTCACCGCCTGGGAAGTACGGTCGCAAGACTGAAACTTAA	Archaea	Woesearchaeota	Unknown_Woesearchaeota_class	Unknown_Woesearchaeota_order	GW2011	AR15	metagenome	CRT	0	0	0	1	0	0	4	0	0	2	0	0	4	0	0	1	0	0	1	0	0	0	0	1	0	0	0	0	0	0	0	0	0	0	0	0	0	0	0	0
OTU10104	TAACCGCGCCACGAGTAATAACCGTGTTTATTGGGTCTAAAGCGCCCGTAGCCGGTTTGGTAAGTCCCTGGTGAAATCGAGCAGTTAACTGTTCGAAGTGCTTGGGATACTGCCAGACTTGGGACAGGGAGAAGTTGGAGGTACCAATGGGGTAGGGGTTAAATCCTTTAATCCTCTTGGGACCACCTGTGGCGAAGGCGTCCAACTAGAACTGATCCGACGGTGAGGGACGAAAGCTAGGGGAGCGAAGCGGATTAGATACCCGCGTAGTCCTAGCCGTAAACGATGCCCGTTTGGTGTTGGCTGTCCTGCATGGACAGTCCGTGCCGGAGCGAAGGCGTTAAACGGGCCACCTGGGAAGTACGTTCGCAAGAATGAAACTTAA	Archaea	Uncultured	Uncultured	Uncultured	Uncultured	Uncultured	Uncultured archaeon	ART	0	0	0	0	0	0	0	0	0	0	0	0	0	0	0	0	0	0	0	0	0	0	0	0	0	0	0	0	0	0	0	0	0	0	0	0	0	0	0	0
OTU10105	TACCGGCAGTTCAAGTTGCAACCAACATTATTGGGTCTAAAACATCCGTAGCTTGTTTAATAAGTCTCTTGTGAAATCCCATATCTCAAGTATGGGGCGGGCAGGAGATACTATTAGGCTAGAGACCGGTAGACGTAACGAGTACATGAAAGGTAGTGGTTAAATATGTTAATCTTTTGTGGACTAACAATCAGCGAAGGCACGTTACGAGAACGGATCTGACAGTGAGGGATGAAGGCCAGGGGCGCAAAACGGATTAGATACCCGTGTAGTCCTGGCAGTAAACACTGTTCACTAAACATCGGGCCCTCTTCGGGAGGATTCGGTGCTGAAGCGAAGGCGAAGAGTGAACTACCTGGGAAGTATAGTCGCAAGATCGAAACTTAA	Archaea	Woesearchaeota	Unknown_Woesearchaeota_class	Uncultured	Uncultured	Uncultured	metagenome	ART	0	0	0	0	0	0	0	0	0	0	0	0	0	0	0	0	0	0	0	0	0	0	0	0	2	0	0	0	0	0	0	0	0	0	0	0	0	0	0	0
OTU10106	CACCAGCGCCACAAGTGGGGATCAGAATTATTGGGCCTAAAGCGTCCGTAGCCGGTTTGACAAATCTTTTGTGAAATTGTTAGGCTTAACCTAACAAAGTGCAGAAGACACTACCAAACTTGGAACCGGGAGGAGTTAGGAGTATGTTTGGGGGAGCGGTAAAATGTTATAATCCCAGATAGACTACCAGTGGCGAAGGCGCCTAACTAGTACGGGTTCGACGGTGAGGGACGAAAGCTAGGGGATCAATCCGGATTAGATACCCGAGTAGTCCTGGCTGTAAACGCTGTGAGCAAGGTGTTACACATTCTTCGTGAATGTGTAGTGTCGAAACGAAGGTGTTAAGCTCACCGCCTGGGAAGTATGGTCGCAAGGCTGAAACTTAA	Archaea	Woesearchaeota	Unknown_Woesearchaeota_class	Uncultured	Uncultured	Uncultured	metagenome	CRT	1	0	3	6	4	1	0	0	0	0	0	0	3	5	1	2	0	0	0	0	0	0	0	0	0	0	0	0	0	0	0	0	0	0	0	0	0	0	0	0
OTU10107	TACTAGCGGTCCGAGTCGCAATCATCTTTATTGGGTCTAAAACATCCGTAGCTTGTTATGTAAGTCTCTTGTGAAATCCTGCGTCTTAAGCGTAGAAGTGCGAGAGATACTGCATGGCTAGAGACCGGGAGAGGTAAGGAGTACGAATACGGTACCGGTTAAATGGGTTGATCGTGTTTGGACTAACAATAGCGAAGGCACCTTACTAGAACGGATCTGACAGTGAGGGATGAAGGCTAGGGGCGCAAAGCGGATTAGATACCCGTGTAGTCCTAGCAGTAAACACTGCACACTAAACATTGGGACTCTTCGAGAGGTTTCAGTGCTGTAGGGAAGCCGTAGAGTGTGCTACCTGGGAAGTATAGTCGCAAGGCCGAAACTTAA	Archaea	Woesearchaeota	Unknown_Woesearchaeota_class	Unknown_Woesearchaeota_order	GW2011_GWC1_47_15	Uncultured	Uncultured archaeon	CRT	0	0	0	0	0	0	0	0	0	0	0	0	0	0	0	0	0	0	0	0	0	0	0	0	0	0	0	0	0	0	0	0	0	0	0	0	0	0	0	0
OTU10108	CACCGGCGCCACGAGTGGCGTTCACTATTATTGGGTCTAAAGCGTCCGTAGCTGATTTATTAAATCTCTTGTGAAATTGTTAAGCTCAACTTAACAGTGTGCAAAAGACACTAGTAAATTAGAGACCGGGAGGAGATGAAAGAACTCTTTGGGAAGTGGTAAAATACTCTAATCCTTAGAGGACTACCAGTGGTGAAGACGTTCATCTAGAACGGGTCTGACAGTGAGGGACGAAGGCTAGGGGAGCAAATGGGATTAGATACCCCTGTAGTCCTAGCTGTAAACGCTGCAAACTAAGTGTTACATGTTCCTCGTGATCATGTAGTGCTGAAGCGAAGGCATTAAGTTTGCCACCTGGGAAGTACGGCCGCAAGACTGAAACTTAA	Archaea	Woesearchaeota	Unknown_Woesearchaeota_class	Uncultured	Uncultured	Uncultured	metagenome	ART	0	0	0	0	3	0	0	0	0	0	1	0	0	0	0	0	0	0	2	0	0	0	0	0	0	0	0	0	0	0	0	0	0	0	0	0	0	0	0	0
OTU10109	CACCAGCGCCACGAGTGGGAATCAGCTTTATTTGGCCTAAAGCGTCCGTAGCTGGTCATGTAAATCCTTTGTGAAATCATCAGGCTTAACCTGATGGCATGCAGGGGACACTGCATGACTCGAGACCGGGAGGAGTCTGGGGTATTCTGTGGGGAGCGGTAAAATGCTATAATCCTCAGAGGACCACCTGTGGCGAAGGCGCCAGACTAGAACGGATCTGACAGTGAGGGACGAAAGCTAGGGGAGCGATCCGGATTAGATACCCGAGTAGTCCTAGCAGTAAACGCTGCGAGCAAGGCGTTGCATGTTCTTCGTGAATATGCAGTGTCGAAGGGAAGCCGTTAAGCTCGCCGCCTGGGAAGTATGGTCGCAAGACTGAAACTTAA	Archaea	Woesearchaeota	Unknown_Woesearchaeota_class	Uncultured	Uncultured	Uncultured	metagenome	CRT	0	0	0	0	0	0	0	0	0	0	0	0	0	0	0	0	0	0	0	0	0	0	0	0	0	0	0	0	0	0	0	0	0	0	0	0	0	0	0	0
OTU1011	CACGAGCAGCCCAAGTGGTGTCCGTGGATATTGGGCTTAAAGCGTCCGTAGCCGGTTCAGTTAGTCTCTGGTGAAAGCCCATCGCCTAACTTTGGGAAGTGCCAGGGATACTGCCGAACTTGGAGGCGGGAGAGGCCAGAGGTATTTCTAGAGTAGCGGTAAAATGCTATAATCCTAGAAAGACCACCGGTAGCGAAGGCGTCTGGCTGGAACGCGCTCGACGGTGAGGGACGAAGGCTAGGGTAGCGACAGGGATTAGATACCCCTTTAGTCCTAGCTGTAAATTATGCAGACTTGGTGTCATGTGACCCACGAGGTTATGTGGTGCCGAAGGGAAACCAATAAGTCTGCCGCCTGGGAAGTATGGTCGCAAGACTGAAACTTAA	Archaea	Iainarchaeota	Iainarchaeia	Iainarchaeales	Uncultured	Uncultured	Uncultured archaeon	CRT	0	0	0	0	0	0	0	0	0	0	0	0	0	0	0	0	0	0	0	0	0	0	0	0	0	0	0	0	0	0	0	0	0	0	1	0	0	0	0	0
OTU10110	TACCCGCGCTCCAAGTGGTGATCACGTTTATTGGGCTTAAAGCGTTCGTAGCCGGTTTTGTAAGTCCTTGGTGAAATCAGCCAGTAAACTGGTTGGCTTGCTGGGGATACTGCAAGACTTGGGACCGGAAGAGGCATAGGGTACTGTAGGGGTAAGGGTAAAATCTTATAATCCTTGCAGGACCACCTGTGGCGAAGGCGCTATGCTGGAACGGATCCGACGGTGAGGGACGAAAGCTGAGGGAGCGACCCGGATTAGATACCCGGTTAGTCTCAGCTGTAAACGATGCCCACTAGACATTGGGAATTTTACGTGAGTTTCCAGTGTCGAAGGTAAACCGTTAAGTGGGCCGCCTGGGGAGTACGTTCGCAAGGATGAAACTTAA	Archaea	Aenigmarchaeota	Deep Sea Euryarchaeotic Group(DSEG)	Uncultured	Uncultured	Uncultured	Uncultured euryarchaeote	CRT	0	0	0	0	0	0	0	0	0	1	2	1	0	3	0	2	1	0	0	0	0	0	0	0	0	0	0	0	5	0	0	0	0	0	0	0	0	0	0	0
OTU10111	TACCAGCGCTCCAAGTGGCAGCCACAATTATTGGGTCTAAAACATTCGTAGCCTGTTGTGAAAGTTTCTTGTTAAACGTTACAGCTTAACTGTAGCACTGCGAGAAAAACTACATGACTAGGGACCGGTAGATGTAAGAAGAACAATTAAGGAAATGGTAAAATATTCTAATCTTGATTGGACTAACAATGGCGAAGGCATCTTACAAGCACGGATCCGACGGTGAGGAATGAAAGCTAGGGGCGCAAAATGGATTAGATACCCATGTAGTCCTAGCTGTAAACACTGCACACTAAACTTTATCTTCTCTTCGGGAGAAGGTAGAGCTGTAGCGAAGGCGAAGAGTGTGCTACCTGGGGAGTATAGCCGCAAGGTCGAAACTTAA	Archaea	Woesearchaeota	Unknown_Woesearchaeota_class	Uncultured	Uncultured	Uncultured	Uncultured	CRT	0	0	0	0	0	0	0	0	0	0	0	0	0	0	0	0	0	0	0	0	0	0	0	0	0	0	0	0	7	0	0	0	0	0	0	0	2	0	0	0
OTU10112	CCCCAGCGCCACAAGTGGCAACCACAATTATTGGGTCTAAAGCATCCGTAGCCTGTTTAATTGGTTCTTTGTGAAATCGTTAACGTCAACTTAACGGAATGCAAAGAATACTGATTTGACTCGGGACTGGGAGAGGTTAAAGGTATTCCAGGGGAAGCGGTAAAATGTTATAATCCCTGGAGGACCACCAATGGCGAAGGCATTTAACCAGAACAGGTCCGACGGTGAGGGATGAAAGCTAGGGGATCAATCCGGATTAGATACCCGAGTAGTCCTAGCTGTAAACACTGCAAGTCAGGCGTTGCATAATCTACAGGATTATGCAGTGTCGAAGCGAAGGCGCTAAACTTGCCACCTGGGAAGTACGGCCGCAAGACTGAAACTTAA	Archaea	Woesearchaeota	Unknown_Woesearchaeota_class	Uncultured	Uncultured	Uncultured	Uncultured archaeon	CRT	0	0	0	0	0	0	0	0	0	0	0	0	0	0	0	0	0	0	0	0	0	0	0	0	0	0	0	13	0	0	0	0	0	0	0	1	0	0	0	0
OTU10114	CACCAGCGCCACAAGTGGCAATCACATTTATTGGGCCTAAAGCGTCCGTAGCCGGTTCAGTAAATCTTTTGTGAAATTGTCAAGCTCAACTTGACAACGTGCAGAAGACACTGCTAAACTTGAGACCGGGAGGAGTTAGAGGAATGCCATGGGGAGCGGTAAAATGCTGTAATCCATGGTGGACCATCAGTGGCGAAGGCGTCTAACTAGAACGGGTCTGACGGTCAGGGACGAAAGCTAGGGGAGCAAACCGGATTAGATACCCGGGTAGTCCTAGCTGTAAACGCTGCCTGTTTGGTGTTGTGTATCTTTCGTGGGTATGCAGCGCCGGAGCGAAGGTGTTAAACAGGCCGCCTGGGAAGTACGGTCGCAAGGCTGAAACTTAA	Archaea	Woesearchaeota	Unknown_Woesearchaeota_class	Uncultured	Uncultured	Uncultured	metagenome	CRT	0	0	0	0	0	0	0	0	0	0	0	0	0	0	0	0	0	0	0	0	0	0	0	0	0	0	0	0	0	0	0	5	0	0	0	0	0	0	0	0
OTU10115	TACGGGCAGTTCTAGTGGTACTCACGAATATTGGGCTTAAAGCGTCCGTAGCTGGTTTAGCAAGTCTTCTGTGAAAGTTCATAGCTTAACTATGAGAAGTGCAGGAGAAACTGCTGGACTTGGAGGCGGGAGAGGTTAGGGGTACTTTTGGAGTAGCGGTAGAATGCAATAATCCCAAAAGGACCACCGGTAGCGAAGGCGCCTAACTAGAACGCACTCGACAGTGAGGGACGAAGGCCAGGGGAGCGACAGGGCTTAGATACCCCTTTAGTCCTGGCTGTAAAGGATGCAAACTAGGTGTTACACCACCCTAGTGGTTGTGTAGTGCCGAAGGGAAACCGTTAAGTTTGCCGCCTGGGGAGTACGATCGCAAGGTTGAAACTTAA	Archaea	Iainarchaeota	Iainarchaeia	Iainarchaeales	Uncultured	Uncultured	metagenome	CRT	0	0	0	0	0	0	0	0	0	0	0	0	0	3	0	0	0	0	0	4	0	2	1	0	0	0	0	0	0	0	0	0	0	0	0	0	0	0	2	0
OTU10116	CACCAGCGCCACGAGTGGGAACCATCTTTATTGGGCCTAAAGCGTCCGTAGCCGATCTAGTAAATCTTCTGTGAAATTGTTGTGCTTAACACAACAACGTGCAGAAGACACTGCTGGAATTGGAACTGGTAGGGGTCAGAAGTATTTCTGGGGTAGCGGTAAAATGTTATAATCCCAGAAAGACTACCTGTGGCGAAAGCGTCTGACCAGCACAGATTCGACGGTGAGGGACGAAAGCTAGGGGAGCAATCCGGATTAGATACCCGAGTAGTCCTAGCTATAAACGCTGCGAGCTAGGTGTCACATATTCTACGTGAATATGTGGTGTCGTAGTGAAGACGTTAAGCTCGCCGCCTGGGAAGTATAGCCGCAAGGCCGAAACTTAA	Archaea	Woesearchaeota	Unknown_Woesearchaeota_class	Unknown_Woesearchaeota_order	GW2011	AR15	metagenome	ART	0	0	0	0	0	0	0	0	0	0	0	0	0	0	0	1	0	0	0	0	0	0	0	0	0	2	0	0	0	0	0	0	0	0	0	0	0	0	0	1
OTU10119	TACCAGCGGCCCTAGTGGTGATCGTTATTATTGGGCCTAAAGCGTCCGTAGCCGGCTCGGTAAATCTCTGGGTAAATCGATAGGCTTAACTTATCGAATTCTGGGGAGACTGCCGGGCTTGGGACCGGGAGAGGTCGGAGGTACTCCAGGGGTAGGGGTGAAATCCTGTAATCCTTGGGGGACCACCGGTGGCGAAGGCGTCCGACCAGAACGGGTCCGACGGTAAGGGACGAAGCCCTGGGGCGCAAACCGGATTAGATACCCGGGTAGTCCAGGGTGTAAACGCTGTGCGCTTGGTGTTGGGGGTCCTACGAGGGCACCCAGTGCCGGAGAGAAGTTGTTAAGCGAGCTGCCTGGGAAGTACGGTCGCAAGACTGAAACTTAA	Archaea	Euryarchaeota	Thermoplasmata	Uncultured	Uncultured	Uncultured	Uncultured archaeon	CRT	0	1	0	2	0	2	17	1	1	2	3	3	3	0	0	16	4	0	43	40	9	72	12	2	137	13	10	298	104	16	48	9	2	46	8	4	62	45	11	0
OTU1012	TACCTGCAGCTCGAGTGGTGGTCGCTATTATTGGGCCTAAAACGTTCGTAGCCGGTTTGTTAAATGCCTAGGTAAATAGTATAGCTTAACTATACGAATTCTGGGTAGACTGATAAACTTGAGATCGGGAGAGGCTAGAGGTACTCCTGGGGTAGAGGTGAAATTCTGTAATCCTGGGGGGACCACCAGTGGCGAAGGCGTCTAGCTAGAACGAGTCTGACGGTGAGGGACGAAGCCCTGGGGCGCAAACGGGATTAGATACCCCGGTAGTCCAGGGTGTAAACGCTGCTTGCTTGATGTTAGTCGGGCTCTGAGCCCGATTAGTGTCGGAGAGAAGTTGTTTAGCAAGCTGCCTGGGAAGTACGGTCGCAAGGCTGAAACTTAA	Archaea	Euryarchaeota	Thermoplasmata	Marine Benthic Group D and DHVEG-1	Uncultured	Uncultured	Uncultured archaeon	CRT	0	0	1	0	0	2	1	1	2	0	0	1	15	8	2	16	2	2	0	2	0	0	0	0	0	0	0	0	0	0	0	3	0	5	1	0	11	23	0	0
OTU10120	AACTAGCATCCCAAGTGGCAGTCACCATTACTGGGCTTAGAGCGTCCGTAGCTAGTTTGGAAAGTCTCTGGTGAAATCCTGCGGCCTAACCGTAGGGCTTGCCGGGGAAACTACCAGACTTGAGGATGGGAGAGGTCGGAGGTACTTCTGGGGTAAGGGTGAAATCTTATAATCCTAGAAGGACCAACAGTGGCGAAGGCGTCCGACATGAACATGCCTGACAGTGAGGGACGAGAGCCAGGGTCGCGAAACGGATTAGATACCCGTGTAGTCCTGGCCGTAAACGATGCTGACTAGGTGGGGCGCGCTCTTCGTGAACGTGCTATGCCGAAGGGAAACCGTTAAGTCAGCCGCCTGGGGAGTACGTCCGCAAGGATGAAACTTAA	Archaea	Euryarchaeota	Uncultured	Uncultured	Uncultured	Uncultured	Uncultured	CRT	0	0	0	1	0	0	0	0	0	16	5	0	0	0	0	0	0	0	0	0	0	5	0	0	1	0	1	1	1	0	0	0	0	0	0	0	1	0	0	0
OTU10121	TACCAGCGGTCCGAGTCGCAATCATGTTTATTGGGTCTAAAACATCCGTAGCTTGCTATGCAAGTCTCTTGTGAAATCCTGCATCTTAAGTGTAGAAGTGCAAGAGATACTGCATGGCTAGAGACCGGGAGAGGTAAGGAGTACGGTCGGGGTACCGGTTAAATGGGTTGATCCTGTCTGGACTAACGATAGCGAAGGCACCTTACTAGAACGGATCTGACAGTCAGGGATGAAGGCTAGGGGCGCAAAACGGATTAGATACCCGTGTAGTCCTAGCAGTAAACACTGCACACTAAACATCGGGGCCTCTTCGAGAGGTTTCGGTGCTGTAGGGAAGCCGTAGAGTGTGCTACCTGGGAAGTATAGTCGCAAGGCCGAAACTTAA	Archaea	Woesearchaeota	Unknown_Woesearchaeota_class	Unknown_Woesearchaeota_order	GW2011_GWC1_47_15	Uncultured	metagenome	CRT	0	0	0	0	0	0	0	0	0	0	0	0	0	0	0	0	0	0	0	0	0	0	0	0	0	0	0	0	0	0	0	0	0	0	0	0	0	0	0	0
OTU10122	TACCTGCAGCCCAAGTGGTGGTCGATATTATTGAGCCTAAAGCGTCCGTAGCCGGACCAGTAAATTCTTGGGTAAATCGGGCAGCTTAACTGTCCGACTTCCGAGGAGACTGCTGGTCTTGGGACTGGGAGAGGTCAGAGGTACTGCCAGGGGTAGGGCTAAATCCTGTAATCCTTGGGGGACCACCAGTGGCGAAGGCGTCTGACTAGAACGGATCCGACGGTAAGGGACGAAGCCCTGGGGCGCAAACCGGATTAGATACCCGGGTAGTCCAGGGAGTAAACGCTGCAGGCTTGGTGTTGGGGATCCTACGAGGATGTCCAGTGCCGGAGAGAAGTTGTTAAGCCTGCCGCTTGGGGAGTACGTCCGCAAGGATGAAACTTAA	Archaea	Euryarchaeota	Thermoplasmata	SG8-5	Uncultured	Uncultured	Uncultured Thermoplasmata archaeon	CRT	0	1	0	1	0	0	2	0	0	0	0	0	0	1	0	0	0	0	0	0	0	0	0	3	0	0	0	0	0	0	0	0	0	0	0	0	0	0	0	0
OTU10123	TCCCAGCGGTCCGAGTCGTAGCCACAATTATTGGGTCTAAAACATCCGTAGCTTGTTTTGTAAGTCTCTTGTGAAATTCTGTCTCTTAAGGGCAGAGCGGGCAAGAGATACTGCAAGGCTAGAGATTGGAAGATGTGAAGAGTACAATTAAGGTAGTGGTAAAATACGTTGATCTTGATTGGACTAACAATAGCGAAGGCACTTCACAATTACAGTTCTGACAGTGAGGGATGAAGGCTAGGGGCGCAAAACGGATTAGATACCCGTGTAGTCCTAGCAGTAAACACTGCGCACTAAACATTGGGATCTCCTCGAGAGATTTCAGTGCTGTAGGGAAGCCGAAGAGTGCGCTACCTGGGAAGTATAGTCGCAAGGCCGAAACTTAA	Archaea	Woesearchaeota	Unknown_Woesearchaeota_class	Uncultured	Uncultured	Uncultured	Uncultured	CRT	0	0	0	0	0	1	0	0	0	0	0	0	0	0	0	0	0	0	0	0	0	0	0	0	0	0	0	0	0	0	0	0	0	0	0	0	0	0	0	0
OTU10124	CACCAGCGCCACAAGTAGGGACCAGTATTATTGGGCCTAAAGCGTCCGTAGCCGGTCTGGAAAATCTTCTGTGAAATCGTCTGGCTCAACCAGATGGCGAGCAGGAGACACTACCAGACTAGAGACCGGGAGGAGTCAGAGGTATTTTTGGGGTAGCGGTAAAATGCAATAATCCCAGAAAGACCACCTGTGGCGAAGGCGTCTGACCAGAACGGGTCTGACGGTGAGGGACGAAAGCTAGGGGAGCAAACCGGATTAGATACCCGAGTAGTCCTAGCCGTAAACGCTGTGTGTTAGGTGTTGCATATTCCATGAGAATATGCAGTGTCGAAGGGAAGCCGTTAAACACACCGCCTGGGTAGTACGGTCGCAAGGCTGAAACTTAA	Archaea	Woesearchaeota	Unknown_Woesearchaeota_class	Unknown_Woesearchaeota_order	GW2011	AR15	metagenome	CRT	0	0	0	0	0	0	0	0	0	0	0	0	0	0	0	0	0	0	0	0	0	0	0	0	0	0	0	0	0	0	0	0	0	0	0	0	0	0	0	0
OTU10125	AACCGGCAGCTCTAGTGGTAGTCGCTTTTATTGGGCTTAAAGCATTCGTAGCCTGATTGGAAAGTCCCCTGTGAAATCTTATCGCTTAACGGTAAGACTTGCAGAGGATACTTCTAATCTTGGAGCCGGAAGGGGCTAGCGGCATTCCTGGGGTAGCGGTGAAATGTTATAATCTCAGGAGGGTCACCAATGGCGAAGGCAGCTAGCTAGAACGGGCTCGACGGTGAGGGATGTAAGCTAGGGGAGCAAACGGGATTAGATACCCCGGTAGTCCTAGCCGTAAACGATGCGGACTAAGTGTCTCACGAGCGTCAGGCTCGTGAGGTGTTGAAGGGAAACCGTTAAGTCCGCCGCCTGGGAACTACGGTCGCAAGGCTGAAACTTAA	Archaea	Altiarchaeota	Altiarchaeia	Altiarchaeales	Altiarchaeaceae	Candidatus Altiarchaeum	metagenome	CRT	0	0	0	0	0	0	0	0	0	0	0	0	0	0	0	0	0	0	0	0	2	0	0	0	0	0	0	0	0	0	0	0	0	0	0	0	0	0	0	0
OTU10127	CACTGGCGCCCCAAGTGGTAACCATGTTTATTGGGCCTAAAGTATCCGTAGCCTGATGAATTAGTCTTTTGTGAAATCGTGCAGCTTAACTGTACGGCGCGCGAAAGATACTGTTTGTCTAGGGACTGGGAGGAGCTGAGGGTATGACAGAAGTAGGGGTGAAATCCTGTAATTTCTGTCAGACCACCGGTGGCGAAGGCGCTCAGCTAGAACAGATCCGACGGTGAGGGATGAAAGCCAGGGTAGCAAATCGGATTAGATACCCGAGTAGTCCTGGCCGTAAACGCTGCCCGCTAGGTGTTGCATATTCTTAGAGGATATGCAGTGCCAAAGCGAAGGCATTAAGCGGGCCGCCTGGGGAGTACGGTCGCAAGGCTGAAACTTAA	Archaea	Uncultured	Uncultured	Uncultured	Uncultured	Uncultured	metagenome	CRT	0	0	0	0	0	0	0	0	0	0	0	0	0	0	0	0	0	0	0	0	0	0	2	0	0	0	0	0	0	0	0	0	0	0	0	0	0	0	0	0
OTU10128	TACTAGCGGTCCAAGTCGCAATCAGTTTTATTGGGTCTAAAACATCCGTAGCTTGTTTGGTCAGTCTCTTGTGAAATCCTACATCTTAAGTGTAGAAGTGCAAGAGATACTGCCAAACTAGGAACCGGGAGACGTAAGGAGTACGGTTAGGGTAGCGGTTAAATGTGTTGATCCTTTCTGGACTAACGATAGCGAAGGCACCTTACGAGAACGGATTCGACAGTGAGGGATGAAGGCTAGGGGCGCGAAACGGATTAGATACCCGTGTAGTCCTAGCAGTAAACACTGCACACTAAACATCGGGGCCTCTTCGAGAGGTTTCGGTGCTGTAGGGAAGCCGTAGAGTGTGCTACCTGGGAAGTATAGTCGCAAGGCCGAAACTTAA	Archaea	Uncultured	Uncultured	Uncultured	Uncultured	Uncultured	metagenome	CRT	0	0	0	0	0	0	0	0	0	0	0	0	0	0	0	0	0	0	0	0	0	1	0	0	0	0	0	0	0	0	0	0	0	5	0	0	0	0	0	0
OTU1013	CCCCAGCGCCACAAGTGGGAACCACGTTTATTGGGTCTAAAGCATCCGTAGCCGGCTTGTTAAATGCCCTGTGAAATCGTTCCGCCCAACGGGACGGCGTGCAGGGTAGACTGGCAAGCTTGGAACCAGGAAAGGTATGCGGTATTCAGTGGGGAGCGGTAAAATGCTATAATCCACTGAGGACCACCGATGGCGAAGGCAGCATACTTGAATGGATTCGACGGTGAGGGATGAAAGCCAGGGGAGCGATCCGGATTAGATACCCGAGTAGTCCTGGCCGTAAACGCTGCGTGCAAGATGTTGCATAATCCTCGCGATTGTGCAGTGTCGCAACGAAGGTGTTAAGCACGCCACCTGGGAATTACGGTCGCAAGGCTGAAACTTAA	Archaea	Woesearchaeota	Unknown_Woesearchaeota_class	Uncultured	Uncultured	Uncultured	Uncultured archaeon	CRT	0	1	0	0	0	0	0	0	0	0	0	0	0	0	0	0	0	0	3	0	0	0	0	0	1	1	0	1	0	0	2	0	0	0	0	0	0	0	0	0
OTU10131	TACTAGCGGTCCAAGTCGCAGCCATTTTTATTGGGTCTAAAACATCCGTAGCTTGCTTGATAAGTCCTTTGTGAAATCCTATATCTCAAGTATAGGGCAGGCAGAGGGTACTGCCAAGCTAGAGACCGGAAGACGTAGAAAGTACATTCAAAGTAGCAGTAAAATGCGTTAATCTTGGATGGACTCACAATAGCGAAGGCATTCTACGAGGACGGTTCTGACAGTAAGGGATGAAAGCTAGGGTCGCGAAACGGATTAGATACCCGTGTAGTCCTAGCAGTAAACACTGCACACTAAACATTAGTACCTCCTCGAGAGGTATTAGTGCTGAAGGGAAGCCGAAGAGTGTGCTACCTGGGAAGTATAGTCGCAAGGCCGAAACTTAA	Archaea	Woesearchaeota	Unknown_Woesearchaeota_class	Unknown_Woesearchaeota_order	SCGC AAA011-D5	Uncultured	Uncultured archaeon	ART	0	0	0	0	0	0	0	0	0	0	0	0	0	0	0	0	0	0	0	0	0	0	0	0	0	0	0	0	0	0	0	0	0	0	0	0	0	0	0	0
OTU10133	CACCAGCGCCACAAGTGGCAATCGCGATTATTGGGCCTAAAGCGTTCGTAGCCTGCTTGGTAAATCCCTTGTGAAATCGTACGGCTTAACCGTCCGGCGTGCAGGGGACACTACCAGGCTCGAGACCGGGAGGGGTTAGAGGTATTCGTAGGGGACTGGTAAAATGGTATAATCCTACGAGGACCACCGATGGCGAAGGCATCTAACCAGAACGGATCTGACGGTGAGGAACGAAAGCCAGGGGAGCGAACCGGATTAGATACCCGAGTAGTCCTGGCCGTAAACGCTGCCAGCTAGGTGTTGCGCAATTTATAGGATTGTGCAGTGTCGAATCGAAGGAGTTAAGCTGGCCGCCTGGGAAGTACGGTCGCAAGGCTGAAACTTTA	Archaea	Uncultured	Uncultured	Uncultured	Uncultured	Uncultured	metagenome	CRT	2	0	0	0	0	0	0	0	0	0	0	0	1	0	0	0	0	0	0	0	0	0	0	0	0	0	0	0	0	0	0	0	0	0	0	0	0	0	0	0
OTU10134	TACCAGCGGTCCAAGTCGCAGCCATCATTATTGGGTCTAAAACATCCGTAGCTTGCTTAGCAAGTCTCTTGTGAAATCCGTCATCTAAAGGGTCGGGCGCGCAAGAGATACTGCTTTGCTAGAGAGCGGGAGACGTGACGAGTACGTAGGAGGTAGCGGTGAAATGTGTTAATCTCCGACGGACTAACAATAGCGAAGGCACGTCACGAGAACGGTTCTGACAGTCAGGGATGAAGGCTAGGGGCGCAAAACGGATTAGATACCCGTGTAGTCCTAGCAGTAAACACTGTACACTAAACCTTGTGACCTCCTCGAGAGGTTGCAGGGCTGCAGCGAAGGCGAAGAGTGTACTACCTGGGAAGTATAGTCGCAAGGCTGAAACTTAA	Archaea	Woesearchaeota	Unknown_Woesearchaeota_class	Uncultured	Uncultured	Uncultured	Uncultured	CRT	0	0	0	0	0	0	0	0	0	0	0	0	0	0	0	0	0	0	0	0	0	0	0	0	0	0	0	0	0	0	0	0	0	0	0	0	0	0	0	0
OTU10135	CACCCGCGCCACGAGTGGGAACCGCTTTTATTGGGCCTAAAGCGTCCGTAGCCGATCAAGTAAATCTTCTGTGAAATTGTTGTGCTTCACATAACAGCGCGCAGGGGACACTGTTTGAATTGGAACTGGGAGGAGTCAGAAGTATTTTTGGGGGAGCGGTAAAATGCTATAATCCCAGAAAGACTACCTGTGGCGAAAGCGTCTGACTAGAACAGGTTCGACGGTGAGGGACGAAAGCTAGGGGAGCAATCCGGATTAGATACCCGAGTAGTCCTAGCCATAAACGCTGCGAGCTAGGTGTGGTATATTCTCCGTGAATATACCGTGTCGTAGTGAAGACGTTAAGCTCGCCGCCTGGGAAGTATAGTCGCAAGACCGAAACTTAA	Archaea	Woesearchaeota	Unknown_Woesearchaeota_class	Unknown_Woesearchaeota_order	GW2011	AR15	metagenome	CRT	0	0	0	0	0	0	0	0	0	0	0	0	0	0	0	1	0	0	0	0	0	0	0	0	0	0	0	0	0	0	0	0	0	0	0	0	0	0	0	0
OTU10136	TACCAGCTCCCCGAGTGGTGGGGACTATTATTTGGCCTAAAGCGTTCGTAGCCCGTTCAGCAAGTCTTCCGTCAAATCCAATGACCTAATCTTTGGGCCGCGGGAGATACTGCAGGACTAGGGGTCGGGAGAAGCCGACGGTACTTCCGGGGTAGGGGTGAAATCCTATAATCCTGGGAGGACCACCAGTGGCGAAGGCGGTCGGCTAGAACGCGCCCGACGGTGAGGGACGAAAGCTGGGGGAGCGATCCGGATTAGATACCCGGGTAGTCCCAGCTGTAAACGATGCAGGCTAGGTGTTCGCGTGACTACGGGTTACGCGAGTGCCGCAGGGAAGCCGTTAAGCCTGCCGCCTGGGAAGTACGGTCGCAAGACTGAAACTTAA	Archaea	Bathyarchaeota	Bathyarchaeia	Uncultured	Uncultured	Uncultured	Uncultured archaeon	CRT	0	0	0	0	0	0	0	0	0	0	0	0	0	0	0	0	0	0	0	0	0	0	0	0	0	0	0	0	0	0	0	0	2	0	0	0	0	0	0	0
OTU10137	CACCAGCGCCACGAGTGGCAATCACGTTTATTGGGCCTAAAGCGTCCGTAGCCGGTCTGGTAAGTCTTTTGTGAAATCGTTGAGCTTAACTCAACGGTGTGCAAAAGATACTGCCTAACTTGGAACTGGGAGGAGTCAGAGGTATTCTGAGGGGAGCGGTAAAATGCTATAATCCTCAGAGGACCGCCAGTGGCGAAGGCGTCTGACTAGAACAGATTCGACGGTGAGGGACGAAAGCCAGGGGAGCAAAACGGATTAGATACCCGAGTAGTCCTGGCTGTAAACGCTGCGAGCAAGGTGCCGCATCTCCTTCGTGGATGTGCGGTGTCGAAATGAAGATGTTAAGCTCGCCGCCTGGGAAGTATGGTCGCAAGGCTGAAACTTAA	Archaea	Woesearchaeota	Unknown_Woesearchaeota_class	Uncultured	Uncultured	Uncultured	metagenome	CRT	0	0	0	0	0	0	0	0	0	0	0	0	0	0	0	0	0	0	0	0	0	0	0	0	0	0	0	0	0	0	0	0	0	0	0	0	0	0	0	0
OTU10139	TACTCGCGGTCCAAGTCGCAGCCATTTTTATTGGGTCTAAAACATCCGTAGCTTGTTCAATAAGTTCCTTGTGAAATCTTATCTCTTAAGGGTAAGGCGTGCAGGGAATACTGTTGGGCTAGAGACTGGAAGACGTAGAAAGTATGTTCGAAGTAACGGTAAAATGTGTTAATCTCGGACAGACTCACAACAGCGAAGGCATTCTACGAGGACAGTTCTGACAGTAAAGGATGAAGGCCAGGGGCGCAAAACGGATTAGATACCCGTGTAGTCCTGGCAGTAAACACTGCACACTAAACATTAGTACCTCTTCGAGAGGTATTGGTGCTGAAGGGAAGCCGAAGAGTGTGCTACCTGGGAAGTATAGTCGCAAGGCCGAAACTTAA	Archaea	Woesearchaeota	Unknown_Woesearchaeota_class	Unknown_Woesearchaeota_order	SCGC AAA011-D5	Uncultured	Uncultured archaeon	CRT	0	1	6	0	1	0	0	0	0	1	0	3	0	0	1	0	0	0	0	0	0	0	0	0	0	0	0	0	0	0	0	0	0	0	0	0	0	0	0	0
OTU1014	CACCAGCGCCATAAGTGGCAACCGCTTTTATTGGGCCTAAAGCGTCCGTAGCTGGTTCAGTAAATTTCCTGTGAAATCGTTGGGCTTAACCTAACGGTATGCAAGAAAGACTACTGACCTAGGGACCGGGAGGCGTCAGAGGTATTCTTGAGGGAGCGGTAAAATGCTATAATCTCAGGAGGACCACCAGTGGCGAAAGCGTCTGACGAGAACGGATCCGACGGTGAGGGACGAAAGCTAGGGGAGCAAACCGGATTAGATACCCGAGTAGTCCTAGCTGTAAACGCTGCGAGCTAGGTGTTACATATTCTTCGGGAATATGTAGTGTCGAAGCGAAGGTGTTAAGCTCGCCGCCTGGGAATTATGGTCGCAAGACTGAAACTTAA	Archaea	Woesearchaeota	Unknown_Woesearchaeota_class	Uncultured	Uncultured	Uncultured	metagenome	CRT	0	13	19	0	0	1	2	2	2	2	6	5	2	21	31	4	24	22	0	0	0	0	0	0	0	2	0	1	0	0	0	0	0	0	3	1	0	0	0	16
OTU10140	CACCGGAGCCACGAGTGGTAGTCACGATTATTGGGCCTAAAGCATCTGTAGCCGGTTAAGTAAATCCTTTGTGAAATTGTTGCGCTCAACGTAACGGCATGCGAGGGAGACTGCTTAGCTTGGGACCGGGAGGAGGTAGAGGTATTCCGAGGGGAGCGGTAAAATGCTATAATCCTCGGAGGACCACCTGTGGCGAAGGCGTCTATCTAGAACGGGTCCGACGGTGAGAGATGAAGGCTGAGGGAGCGATCAGGATTAGATACCCTAGTAGTCTCAGCTGTAAACGCTGCGAGCTATGTGTTGCATGTTCTTCATGGACGTGCAGTGCCTGAGCGAAGGTGTTAAGCTCGCCGCCTGGGAAGTACGGCCGCAAGACTGAAACTTAA	Archaea	Woesearchaeota	Unknown_Woesearchaeota_class	Uncultured	Uncultured	Uncultured	metagenome	ART	0	0	0	0	0	0	0	0	0	0	0	0	0	0	0	0	0	0	0	0	0	0	0	0	0	0	0	0	0	0	0	0	0	0	0	0	0	0	0	0
OTU10141	TACTAGCGGTCCAAGTCGCAGCCATTATTATTGGGTCTAAAATATCCGTAGCTTGCTTAATAAGTTCCTTGTGAAATTCTATATCTCAAGTATAGAGCGTGCAAGGGATACTGTTGAGCTAGAGACTGGAAGACGTGAAAAGTATGTTTGAAGTAACGGTAAAATGTGTTAATCTCAGACAGACTAACAATAGCGAAGGCATTTCACGAGGACAGTTCTGACAGTAAAGGATGAAGGCTAGGGGCGCAAAAGGGATTAGATACCCCTGTAGTCCTAGCAGTAAACACTGCACACTAAACATCAGTACCTCTTCGAGAGGTATTGGTGCTGAAGGGAAGCCGAAGAGTGTGCTACCTGGGAAGTATAGCCGCAAGGCCGAAACTTAA	Archaea	Woesearchaeota	Unknown_Woesearchaeota_class	Unknown_Woesearchaeota_order	SCGC AAA011-D5	Uncultured	Uncultured archaeon	CRT	0	0	0	1	0	0	0	0	5	0	0	0	0	0	0	0	0	0	0	0	0	0	0	0	0	0	0	0	0	0	0	0	0	0	0	0	0	0	0	0
OTU10144	CACCGGCGCTACAAATGGTGACCGCGTTTATTGGGCTTAAAGCATCCGTAGCCTGATAATGCAGTTTCTAGTGAAACTTAGCAGCTCAACTGTTAAGCGTGCTAGAAATACTAATTATCTAGAGACCGGGAGGAGTCAGGAGTATTCCTTGGGTAACGGTAAAATGTTATAATCCTAGGAGGACTATCAGAGGCGAAGGCGCCTGACTAGAACGGGTCTGACGGTGAGGGATGAAAGCTAGGGGAGCAAACAGGATTAGATACCCTGGTAGTCCTAGCTGTAAACGCTGCTCGCTTGAAGTTGCACATTCTTCGGAATATGCAGCATCGTAGAGAAATCGTTAAGCGAGCCGCCTGGGAAGTACGGTCGCAAGGCTGAAACTTAA	Archaea	Woesearchaeota	Unknown_Woesearchaeota_class	Uncultured	Uncultured	Uncultured	Uncultured archaeon	ART	0	0	0	0	0	0	0	0	2	0	0	0	0	1	0	0	0	0	0	0	0	0	0	0	0	0	0	0	0	0	0	0	0	0	0	0	0	0	0	0
OTU10145	TACCCGCGCTCCAAGTGATGACCACGTTTATTGGGCTTAAAGCGTTCGTAGCCGGTTCTGTAAGTCCCTGGTGAAATCAGCCAGTAAACTGGTTGGCTTGCTGGGGATACTACAAGACTTGGGACCGGGAGAGGTCTAGGGTACTGCAGGGGTAAGGGTAAAATCTTATAATCCCTTCAGGACCACCTGTGGCGAAGGCGCTAGACTGGAACGGATCCGACGGTGAGGGACGAAAGCTAAGGGAGCGACCCGGATTAGATACCCGGTTAGTCTTAGCTGTAAACGATACCCACTAGACATTGGGAATTTTACGTGAGTTTCCAGTGTCGAAGGTAAACCGTTAAGTGGGTCGCCTGGGGAGTACGTTCGCAAGGATGAAACTTAA	Archaea	Aenigmarchaeota	Deep Sea Euryarchaeotic Group(DSEG)	Uncultured	Uncultured	Uncultured	Uncultured euryarchaeote	CRT	0	0	0	0	0	0	0	0	0	0	0	0	0	0	0	0	0	0	0	0	0	0	0	0	0	0	0	0	0	0	0	0	0	0	0	0	0	0	0	0
OTU10146	CACCGGCGTCCACGAGTGGCGTTCACAATTATTGGGCCTAAAGCGTCCGTAGCCGATTTGGAAAGTCTTTTGTTAAATCGCCGAGCTTAACTTGGCGGCCGCAAAAGATACTACTGAGTTAGGAACCGGAAGGAGGTAGAAGTACTCTTTGGGTAGCGGTAGAATGCGATAATCCTTGGAGGACTACCTGTGGCGAAGGCGTCTACCTAGTACGGATTCGACGGTGAGGGACGAAGGCCAGGGGAGCGAACCGGATTAGATACCCGAGTAGTCCTGGCTGTAAACGCTGTGAGCTATGTGTTGCATACCCTCCGTGGGTGTGCAGTGCCGGAGTGAAGACGTTAAGCTCACCGCCTGGGAAGTACGGTCGCAAGACTGAAACTTAA	Archaea	Woesearchaeota	Unknown_Woesearchaeota_class	Uncultured	Uncultured	Uncultured	metagenome	CRT	0	0	0	0	0	0	0	0	0	0	2	1	0	0	0	0	0	0	0	0	0	0	0	0	1	0	0	0	2	0	0	0	0	0	0	0	0	0	0	0
OTU10148	TACCTGCAGCACAAGTGGTGGCCGCTATTATTGGGCCTAAAACGTCCGTAGCCGGTTTTGTAAATGCCTGGGTAAATCGGACCGCCTAACGGTTCGACTTCCGGGTAGACTGCAAGGCTTGAGACCGGGAGAGGTTAGAGGTACTCCTAGGGTAGAGGTGAAATTCTGTAATCCTAGGGGGACCACCGGTGGCGAAGGCGTCTAACCAGAACGGCTCTGACGGTGAGGGACGAAGCCCTGGGGCGCAAACCGGATTAGATACCCGGGTAGTCCAGGGTGTAAACGCTGCTTGCTTGATGTTAGTTGGGCTCCGAGCCCAACTAGTGTCGGAGAGAAGTTGTTAAGCAAGCTGCCTGGGAAGTACGGTCGCAAGACTGAAACTTAA	Archaea	Euryarchaeota	Thermoplasmata	Marine Benthic Group D and DHVEG-1	Uncultured	Uncultured	metagenome	CRT	0	0	6	0	0	1	0	0	0	0	1	2	1	2	2	6	0	0	0	0	1	0	0	0	0	0	1	0	0	0	0	1	0	0	2	0	0	1	0	10
OTU10149	TACCAGCCCCCTGAGTGGTAAGGACGATTATTTGGCCTAAAGCGTCCGTAGCCGGCTTAACAAGTCTTTTGTTAAATACAATGATTCAATCATTGACCCGCAAGAGATACTGTTATGCTAGAGGACGGGAGAGGTCGTCGGTAGTCCAGGGGTAGGGGTGAAATCCTATAATCCTTGGAGGACCACCAGTGGCGAAGGCGGTCGACTAGAACGTGCCTGACGGTGATGGACGAAAGCTGGGGGAGCGAACCGGATTAGATACCCGGGTAGTCCCAGCTGTAAACGATGCGGGCTAGGTGTTGGGGTAGCCACGAGCTGCCCCGGTGCCGCAGAGAAGTTGTTAAGCCCGCCGCCTGGGAAGTACGGTCGCAAGGCTGAAACTTAA	Archaea	Bathyarchaeota	Bathyarchaeia	Uncultured	Uncultured	Uncultured	Uncultured archaeon	CRT	0	0	1	0	0	0	0	2	2	0	0	0	0	0	0	0	0	0	0	0	0	0	0	0	0	0	0	0	0	0	0	0	0	0	0	0	0	0	0	0
OTU1015	TACCGGCAGCTCGAGTGGTGATCGTTATTATTGGGCCTAAAGCGTCCGTAGCCGGTTGAGTAAATCCCTGGGTAAATCGACGGGCTCAACCCGTCGAATTCCGGGGACACTGCTCGACTTGGGACCGGGAGAGGTTGGAGGTACTCCAGGGGTAGGGGTGAAATCCTGTAATCCCTGGAGGACTACCTGTGGCGAAGGCGTCCAACTAGAACGGCTCCGACGGTAAGGGACGAAGCCCTGGGGCGCAAACCGGATTAGATACCCGGGTAGTCCAGGGTGTAAACGCTGCGGGCTTGGTGTTGGAGGTTCCACGAGTTCCTCCAGTGCCGGAGAGAAGTTTGTTAAGCCCGCCGCCTGGGAAGTACGGTCGCAAGACTGAAACTTAA	Archaea	Euryarchaeota	Uncultured	Uncultured	Uncultured	Uncultured	Uncultured	CRT	1	3	1	0	2	0	2	0	1	0	0	0	7	1	0	2	0	0	4	9	0	0	0	2	0	0	5	0	0	1	0	0	0	0	2	0	3	0	3	16
OTU10150	CACCAGAGCCACAAGTGGCGTCCATTTTTATTGGGTCTAAAGCGTTCGTAGCCTGTTTAGAAAGTCTCTTGTGAAATTGTTGTGCTCAACACAACAGCATGCAAGAGAAACTTCTAGACTTGAGACCGGTGAGGAGATAGGAGTACCCTTTGGGGAGCGGTAAAATGCTATAATCCTTAGGGGACTACCCGTGGCGAAGGCGCCTATCTAGAACGGGTCTGACGGTCAGGAACGAAAGCTGGGGGAGCAAAAAGGATTAGATACCCTTGTAGTCCCAGCTGTAAACGCTGCGAGCCATGTGTTGCATATTTTTCGTAAATATGCAGTGCCGTAACGAAGGTGTTAAGCTCGCCACCTGGGAAGTACGATCGCAAGATTGAAACTTAA	Archaea	Woesearchaeota	Unknown_Woesearchaeota_class	Uncultured	Uncultured	Uncultured	metagenome	ART	0	0	0	0	1	0	0	0	0	1	0	1	0	0	0	0	0	0	0	0	0	0	0	0	0	0	0	0	0	0	0	0	0	0	0	0	0	0	0	0
OTU10151	TACTAGCGGTCCAAGTCGCAACCCTTTTTTATTGGGTCTAAAACATTCGTAGCTTGTTTGAAAAGTTTCTTGTGAAATCTCGTCTCTCAAGGGCGAGGCGTGCGAGAAATACTTTCAAACTAGAGACTGGAAGACGTAAGAAGTACGTTCGAAGTAATGGTAAAATGTGTTAATCTCGGACGGACTAACAACAGCGAAGGCATCTTACGAGGACAGTTCTGACAGTAAAGGATGAAGGCTAGGGGCGCAAAACGGATTAGATACCCGTGTAGTCCTAGCAGTAAACGCTGCACACTAAACATCAGTACCTCCCCGAGAGGTATTGGTGCTGAAGGGAAGCCGAAGAGTGTGCTACCTGGGAAGTATAGTCGCAAGACCGAAACTTAA	Archaea	Woesearchaeota	Unknown_Woesearchaeota_class	Unknown_Woesearchaeota_order	SCGC AAA011-D5	Uncultured	metagenome	CRT	0	1	0	0	0	0	0	0	5	0	0	0	0	0	0	0	0	0	4	1	0	3	0	0	1	0	3	0	0	0	0	0	0	0	1	0	0	1	0	1
OTU10153	AACCAGCTCCTCGAGTAGTCGGGAGGATTACTGGGTCTAAAGCGTCCGTAGCCGGCCCTGTAAGTTCCTGGTCAAATTCAGCGGCTTAACCGTTGATCTGCTGGGGATACTGCAGGGCTTGGGAATCAGAGAGGCCAAGGGTACTTATGGGGTAGGGGTGAAATCCTGTAATCCCATAGGGACACCGGTGGCGAAGGCGCTTGGCTGGAAGATGTCCGACGGTGAGGGACGAAAGCCAGGGGAGCGAACCGGATTAGATACCCGGGTAGTCCTGGCTGTAAACGATGCGAGCTAGGTGTTTGCGTGGCTACGGGCTGCGCAAGTGCCGTAGAGAAGTCGTTAAGCTCGCCACCTGGGGAGTACGTGCGCAAGCATGAAACTTAA	Archaea	Asgard_archaea	Odinarchaeia	Uncultured	Uncultured	Uncultured	Uncultured archaeon	CRT	0	0	0	0	0	0	0	0	0	1	0	0	0	0	0	0	0	0	0	0	0	0	0	0	0	0	0	0	0	0	0	0	0	0	0	0	0	0	0	0
OTU10154	TCCCGGCGCCACAAGTGGTAGTCGCTATTACTGGGCCTAAAGCATCCGTAGCCGGCTAGTTAAGTTCTCAGTTAAATCCAGTGGCTTAACCATTGGGCTTGCTGGGAATACTGATTGGCTAGAGACCGGGAGAGGTAAGAGGAATGCCATGGGGAGCGGTAGAATGCTATAATCCATGGTGGACCATCAGTGGCGAAGGCGTCTTACCAGAACGGGTCTGACGGTGAGGGATGAAAGCTAGGGGAGCAAAGCGGATTAGATACCCGCGTAGTCCTAGCCGTAAACGCTGCCTGTTAGGCATTGCTTGTTCTTCGGGAATATGCAGTGCCGAAGGGAAACCATTAAACAGGCCGCCTGGGGAGTACGGTCGCAAGGCTGAAACTTAA	Archaea	Woesearchaeota	Unknown_Woesearchaeota_class	Uncultured	Uncultured	Uncultured	metagenome	ART	0	0	0	3	2	0	0	0	0	0	1	0	0	0	0	0	0	0	0	0	0	0	0	0	0	0	0	0	0	0	0	0	0	0	0	1	2	0	3	0
OTU10156	CACTGGCACCTCAAGTGGCAGTCATTCTTATTGGGCTTAAAGCGTTTGTAGCCGGTTTGGCATGTTCCTGGTGAAATCTGTCTGCTTAACAGATAGGCTTGCTGGGAATACTACCAAACTTGAGGACAGGAGAGGCTAGAGGAACTTCTTGGGTAGGGGTGAAATCCTATAATCCTCGAAGGACCAACAGTGGCGAAAGCGTCTAGCATGAATGTGCCTGACGGTGAGAAACGAAAGCTAGGGTAGCGAAACGGATTAGATACCCGTGTAGTCCTAGCCGTAAACGATGTTGACTAGGTGGAGTGTGACTCTAGTGGTCATGCTATGCCGAAGAGAAATCGTTAAGTCAACCGCCTGGGGAGTACGTTCGCAAGAATGAAAACTTAA	Archaea	Euryarchaeota	Methanobacteria	Methanobacteriales	Uncultured	Uncultured	Uncultured	CRT	0	0	0	0	0	0	0	0	1	8	3	0	0	0	0	2	0	0	0	0	0	0	0	0	0	0	0	0	0	0	0	0	0	0	0	0	0	0	0	0
OTU10158	CCCCAGCGCCACGAGTGGGAACCACCTTTATTGGGTCTAAAGCGTCCGTAGCCGGTTTAGTAAGTCTTTTGTGAAATCATCAAGCTTAACTTGATGGTGTGCAGGAGATACTGCTAAACTCGGAACTGGGAGGAGTCAGAAGTATTTCTAGGGGAGCGGTAAAATGCTATAATCCTAGAAAGACTACCTGTGGCGAAGGCGTCTGACTAGAACAGATTCGACGGTGAGGGACGAAAGCCAGGGGAGCGATCCGGATTAGATACCCGAGTAGTCCTGGCCATAAACGCTGCGAGCTAGGTGTTGCATATTCTTCGTGAATATGCAGTGTCGAAGTGAAGATGATAAGCTCGCCACCTGGGAAGTATGGTCGCAAGACTGAAACTTAA	Archaea	Woesearchaeota	Unknown_Woesearchaeota_class	Uncultured	Uncultured	Uncultured	metagenome	ART	0	0	0	0	0	0	0	0	0	0	0	0	0	0	0	0	0	0	0	0	0	0	0	0	0	0	0	0	1	0	1	0	0	0	0	0	1	0	0	0
OTU10159	TACCAGCTCTCCGAGTGGTGGGGATAATTATTGGGCTTAAAGCATTCGTAGCCGGCTGGGCAAGTGCTCTGTTAAACCCACCGATTTAATCGGTGGATTGCGGGGTATACTGCTCGGCTAGGGGACGGGAGAGGTCGACGGTATTTCCGGGGTAGGGGTGAAATCCTATAATCCCGGAAAGACCACCAGTGGCGAAGGCTGTCGACTAGAACGAGCCCGACGGTGAGGGATGAAAGCTGGGGGAGCGAACCGGATTAGATACCCGGGTAGTCCCAGCTGTAAACGATGCAGGCTAGGTGTTTGGGCGGCCACGTGCCGCTCTAGTGCCGCAGGGAAGCTGTTAAGCCTGCCGCCTGGGGAGTACGGCCGCAAGGCTGAAACTTAA	Archaea	Bathyarchaeota	Bathyarchaeia	Uncultured	Uncultured	Uncultured	Uncultured archaeon	CRT	0	0	0	0	0	0	0	0	1	0	0	0	0	0	0	0	0	0	0	0	0	0	0	0	0	0	0	0	0	0	0	0	0	0	0	0	0	0	0	0
OTU1016	CACCAGCGCCGCAAGTGGCAATCGCTTTTATTGGGCCTAAAGCGTCCGTAGCCGGTTCAAAAAATCTCTTGTGAAATTGTTGGGCTTAACTCAACAACGTGCAGGAGACACTTTTGGACTTGAGACCGGGAGGAGTCAGAGGTATTCCTGGGGGAGCGGTAAAATGTTATAATCCCAGGAGGACCACCTGTGGCGAAGGCGTCTGACTAGAACGGATCTGACGGTGAGGGACGAAAGCTAGGGGAGCAAACCGGATTAGATACCCGAGTAGTCCTGGCTGTAAACTCTGCGAGCTAGGTGTTGCATATTCTACGTGAATATGCAGTATCGAAGCGAAGGCATTAAGCTCGCCGCCTGGGAAGTACGGCCGCAAGGCTGAAACTTAA	Archaea	Woesearchaeota	Unknown_Woesearchaeota_class	Unknown_Woesearchaeota_order	GW2011	AR15	metagenome	CRT	0	0	0	0	0	0	0	0	0	0	0	1	0	0	0	0	0	0	0	1	1	0	0	0	0	0	0	0	0	0	0	0	0	0	2	0	0	0	0	1
OTU10161	CACTAGCAGCTCGAGTGGTAGTCACTTTTATTGGGCTTAAAGCGTTCGTAGTCTGTTTAGTAAGTCCTCTGTGAAATCCTATCGCTTAACGACGGGGCTTGCGGAGGATACTGCTAGACTAGGAGTCGGGAGAGGTTGAGGGTATTCTCAGGGTAGCGGTGAAATGCTATAATCCTGGGAGGACCACCGATAGCGAAGGCACTCAACTAGAACGTGCTCGACGATGAGGGACGAGAGCTAGGGGAGCAAACCGGATTAGATACCCGGGTAGTCCTAGCCGTAAACGATGTGGGCTGAGTATTTCTTGGATCTAGTGTCCAAGAAGTATTGAAGGGAAACCGTTAAGCCCACCGTCTGGGGAGTACGGTCGCAAGTCTGAAACTTAA	Archaea	Altiarchaeota	Altiarchaeia	Altiarchaeales	Altiarchaeaceae	Candidatus Altiarchaeum	Candidatus Altiarchaeales archaeon	CRT	0	0	0	0	0	0	0	0	0	0	0	0	0	0	0	0	0	0	0	0	0	0	0	0	0	0	0	0	0	0	0	0	0	0	0	0	0	0	0	0
OTU10162	TACGTACAGCACAAGTGGTATCCCCTAATATTGGGCCTAAAGCGTGCGTAGCTGGTTTGAAAAGTCTTTGGTGAAATCAGCAAGCTTAACTTGTTGAACTGCCAAAGATACTATCAAACTAGAGGTCGGAAGACGTGAAGGGAATTTCTGGGGTAGCGGTGAAATGTTATGATCTCAGAAGGACCACCAGTAGCGAAGGCGCTTCACGAGAACGAACCTGACAGTGAGGCACGAAAGCTGAGGGAGCGACCCGGATTAGATACCCGGTTAGTCTCAGCTGTAAACGATGTGGACTAGGTGTCCTAGCACTCACGAAGTGTAGGGGTGCCGAAGCAAAGGTGTTAAGTCCACCGCCTGGGAAGTATACTCGCAAGGGTGAAACTTAA	Archaea	Iainarchaeota	Iainarchaeia	Iainarchaeales	Candidatus Iainarchaeum	Uncultured	Uncultured archaeon	CRT	0	0	0	0	0	0	0	0	0	1	0	0	0	3	0	1	2	1	0	4	0	0	0	0	0	0	0	0	0	0	0	0	0	0	0	0	0	0	0	0
OTU10164	CACGTACTCCACGAGTGGTACCCACTAATATTGGGCCTAAAGCGTCTGTAGCTGGTTTGATAAGTCCTTTGTGAAAACGGAAAGCTCAACTTTTCGAATTGCAAAGGATACTATTAAGCTAGAGGCCGGGAGAGGTTAAGGGAACTTCTGAGGTAGGGGTGAAATCCTATAATCTCAGAATGACCACCAGTAGCGAAAGCGCTTAACCAGAACGGACCTGACAGTGAGAGACGAAAGCTGGGGGAGCGACCAGGATTAGATACCCTGTTAGTCCCAGCCGTAAACGATGTGGACTTGGTGCCCTAGCAGTGAAAACTGTGGGGGTGCCGGAGGGAAGCCATTAAGTCCACCGCCTGGGAAGTACGATCGCAAGATTGAAACTTAA	Archaea	Iainarchaeota	Iainarchaeia	Iainarchaeales	Candidatus Iainarchaeum	Uncultured	metagenome	ART	0	0	0	0	0	0	0	0	0	0	0	0	0	0	0	0	0	0	0	0	0	0	0	0	0	0	0	0	0	0	0	0	0	0	0	0	0	0	0	0
OTU10165	CACCGGCGCCACAAGTGGCATCCACATTTACTTGGCCTAAAGCGTCCGTAGCTGGTTTGATAAATCTTTTGTGAAATCGTTGGGCTCAACTCAACGACGTGCAGGAGAGACTGTCTTACTTGGAATCGGGAGGAGTCAGAGGTATTCCTTGGGGAGCGGTAAAATGCTATAATCCTTGGAAGACCACCTGTGGCGAAGGCGTCTGACTAGAACGAATTCGACAGTGAGGGACGAAAGCCAGGGGAGCGATCCGGATTAGATACCCGAGTAGTCCTGGCTGTAAACTCTGCGAGCTAGGTGTTGCGCATTCTTAGTGGATGCGCAGTATCGTAGCGAAGGCGTTAAGCTCGCCGCCTGGGAAGTATGGTCGCAAGACTGAAACTTAA	Archaea	Woesearchaeota	Unknown_Woesearchaeota_class	Uncultured	Uncultured	Uncultured	Uncultured archaeon	CRT	0	0	0	0	0	0	0	0	0	0	0	0	0	0	0	0	0	0	1	3	0	0	0	0	0	0	0	0	0	0	0	0	0	0	0	0	0	0	0	0
OTU10166	CACCAGCGCCACAAGTGGCAACCGATTTTATTGGGCCTAAAGCGTCCGTAGCCTGTTCAGTAAATTTCCTGTGAAATTGTTGGGCTTAACTTAACAGTATGCAGGAAAGACTGTTGAGCTAGAGACCGGGAGGCGTTAGAGGTATTCTTGAGGGAGCGGTAAAATGCTATAATCTCAAGAGGACCACCAGTGGCGAAGGCGTCTGACGAGAACGGATCCGACGGTGAGGGACGAAAGCCAGGGGAGCAAACCGGATTAGATACCCGAGTAGTCCTGGCTGTAAACGTTGCAAGCTAGGTGTTACATATTCTTCGGGAATATGTGGTGTCGAAGCGAAGGTGTTAAGCTTGCCGCCTGGGAAGTATGGTCGCAAGACTGAAACTTAA	Archaea	Woesearchaeota	Unknown_Woesearchaeota_class	Uncultured	Uncultured	Uncultured	metagenome	CRT	0	0	2	0	0	0	0	0	0	0	0	0	0	0	0	0	0	0	0	0	0	0	0	0	0	0	0	0	0	0	0	0	0	0	0	0	0	0	0	0
OTU10167	CCCCAGCGCCACAAGTGGCAACCAGCTTTATTTGGTCTAAAGCGTCCGTAGCTGGCAAAGTAAATTCTCTGTGAAATCGTGAGGCTTAACCTTACGACGTGCAGAGAACACTGCTTTGCTTGGGACCAGGAGAGGTCAACAGTATTCTTTGGGGAGCGGTAAAATGCTATAATCCAAGGAGGACTACCGATGGCGAAGGCAGTTGACCAGAATGGATCCGACAGTGAGGGACGAAAGCTAGGGGAGCGATCCGGATTAGATACCCGAGTAGTCCTAGCCGTAAACGCTGCGAGCCAGATGTTGCATAATCTCCGTGATTATGCAGTGTCGTAACGAAGGTGTTAAGCTCGCCACCTGGGGAGTACGGTCGCAAGGCTGAAACTTAA	Archaea	Woesearchaeota	Unknown_Woesearchaeota_class	Uncultured	Uncultured	Uncultured	metagenome	CRT	0	0	0	0	0	0	0	0	0	0	0	0	0	0	0	0	0	0	0	0	0	0	0	0	0	0	0	0	0	0	0	0	0	0	0	0	0	0	0	0
OTU10169	TACCAACTCCCCGAGTGGTCGGGATGATTATTGGGCTTAAAGCGTCCGTAGCCGGTCTGGAAAGTCCTTCATTAAATCCGGCGTCTCAAGCGTCGGGCTGTGGAGGATACTACCAGACTTGGGAGTGGAAGAGGCCGGCGGTACTCTCTGGGGAGGGGTAAAATCCTTAGAGCCAGGGGGGACCACCAGTGGCGAAGGCGGCCGGCTAGGACACGTCCGACGGTGAGGGACGAAAGCTGGGGGAGCGATTGGGATTAGATACCCCGGTAGTCCCAGCTGTAAACGATGCAGGCTAGGTGTGTGAGCGGCTACGGGCCGCTCATGTGCCGTAGAGAAATCGTTAAGCCTGCCGCCTGGGAAGTACGGTCGCAAGGCTGAAACTTAA	Archaea	Thaumarchaeote	Nitrososphaeria	Caldiarchaeales	Geothermarchaeaceae	Uncultured	Uncultured archaeon	CRT	0	0	0	0	0	3	0	0	1	0	0	0	0	0	0	0	0	0	0	0	0	0	0	0	0	0	0	0	0	0	0	0	0	0	0	0	0	0	0	0
OTU10170	TACCGGCAGTCCAAGTTGCAGCCATCATTATTGGGTCTAAAACATCCGTAGCTTGTTTGGCAAGTCTCTTGTGAAATCCCATATCTCAAGTATGGGGCGGGCAAGAGATACTGCTAGACTAGAGACCGGTAGATGTGAGGAGTATGTCCAAGGTAGTGGTAAAATATGTTAATCTTGGACAGACTAACAATCAGCGAAGGCACCTCACAAGGACGGATCTGACAGTGAGGGATGAAGGCCAGGGGCGCAAAACGGATTAGATACCCGTGTAGTCCTGGCAGTAAACACTGCTCACTAAACATCGGGCCCTCTTCGGGAGGATTCGGTGCTGAAGCGAAGGCGAAGAGTGAGCTACCTGGGAAGTATAATCGCAAGGTCGAAACTTAA	Archaea	Woesearchaeota	Unknown_Woesearchaeota_class	Uncultured	Uncultured	Uncultured	Uncultured archaeon	ART	0	1	0	0	1	0	0	0	0	0	0	0	0	0	0	0	0	0	0	0	0	0	0	0	0	0	0	1	0	0	0	0	0	0	0	0	0	0	0	0
OTU10171	CACCAGCGCCACGAGTGGCAGTCGGCTTTATTGGGCCTAAAGCGTTCGTAGCCGGTTAGGCAAGTTCCAGGTGAAATCGTTCTGCTCAACAGAACGGCGCGCTTGGAATACTGCTTGACTAGGGACCGGGAGGCGTCAGAGGTATTCTGGGGGGAGCGGTAAAATGCTATAATCCCCGGAGGACCACCTGTGGCGAAGGCGTCTGACGAGAACGGGTCCGACGGTGAGGGACGAAAGCCAGGGGAGCAAATCGGATTAGATACCCGAGTAGTCCTGGCTGTAAACGTTGCGAGCTAGATGTTGCATATTCTTCGGAATGTGCAGTGTCGGAGCGAAGGTGTTAAGCTCGCCGCCTGGGAAGTACGGTCGCAAGGCTGAAACTTAA	Archaea	Woesearchaeota	Unknown_Woesearchaeota_class	Uncultured	Uncultured	Uncultured	metagenome	ART	0	0	0	0	0	0	0	0	0	0	0	0	0	0	0	0	0	0	0	0	0	0	0	0	0	0	0	0	0	0	0	0	0	0	0	0	0	0	0	0
OTU10172	TACCGGCGGTCCGAGTCGCATCCACATTTATTGGGTCTAAAACATCCGTAGCTTGTTTTGTAAGTCTCTTGTGAAATTTGACATCTCAAATGTCAAACGTGCAAGAGATACTGCATTGCTAGAGACCGGAAGACGCAAAGAGTACGATCAAGGTAGCGGTAAAATGTGTTAATCTTGATTGGACTAACAATGGCGAAGGCACTTTGCGAGTACGGATCTGACAGTGAGGGATGAAGGCTAGGGGCGCAAAAGGGATTAGATACCCCTGTAGTCCTAGCAGTAAACACTGCTCACTAAACATTAGTGCCTCTTCGAGAGGCATTAGTGCTGTAGGGAAGCCGAAGAGTGAGCTACCTGGGAAGTATAGTCGCAAGGCCGAAACTTAA	Archaea	Woesearchaeota	Unknown_Woesearchaeota_class	Unknown_Woesearchaeota_order	GW2011_GWC1_47_15	Uncultured	metagenome	CRT	3	5	2	0	0	1	2	0	0	1	1	2	0	0	0	0	2	0	0	2	0	0	0	0	0	0	1	0	0	0	1	0	0	0	0	0	0	0	0	2
OTU10173	TACTAGCGGTCCAAGTCGCATCCATCTTTATTGGGTCTAAAACATCCGTAGCTTGCTTAGTAAGTTCCTTGTGAAATCCCATGTCTCAAGCATGGGGCGGGCGAGGAGTACTGCTGAGCTAGAGACTGGAAGGCGTAAGAAGTACGTTCAAAGTAACGGTAAAATGTGTTAATCTTGGACGGACTCACAATAGCGAAGGCATCTTACGAGGACAGTTCTGACAGTAAGGGATGAAGGCCAGGGGCGCAAAACGGATTAGATACCCGTGTAGTCCTGGCAGTAAACACTGCTCACTAAACATTAGTACCTCCTCGAGAGGTATTGGTGCTGCAGCGAAGGCGAAGAGTGAGCTACCTGGGAAGTATAGTCGCAAGGCCGAAACTTAA	Archaea	Woesearchaeota	Unknown_Woesearchaeota_class	Unknown_Woesearchaeota_order	SCGC AAA011-D5	Uncultured	Uncultured archaeon	CRT	0	0	0	0	0	0	0	0	0	0	0	0	0	0	0	0	0	0	0	0	0	0	0	0	3	0	0	8	0	0	2	0	0	0	0	0	0	0	0	0
OTU10175	CACCAGCGCCACGAGTGGGGACCTTTTTTATTGGGCCTAAAGCGTCCGTAGCTGGTTTAGTAAATCTCTTGTGAAATCGTTAAGCTCAACTTAACGGCATGCAGGAGACACTGCTTTACTTGAGACCGGGAGAGGTATGGAGTATTCTGGGGGAACCGGTAAAATGGGATAATCCTCAGAAGACTACCTGTGGCGAAGGCGCCATACTAGAACGGATCTGACAGTGAGGGACGAAGGCTAGGGGAGCAAACCGGATTAGATACCCGAGTAGTCCTAGCAGTAAACGCTGCGAGCCAGGCGTTGCGTATTCTATTGGAATATGCAGTGTCGTAACGAAGGTGTTAAGCTCGCCGCCTGGGAAGTATGGTCGCAAGACTGAAACTTAA	Archaea	Woesearchaeota	Unknown_Woesearchaeota_class	Unknown_Woesearchaeota_order	GW2011	AR15	Uncultured archaeon	CRT	0	0	0	0	0	0	0	0	0	0	0	0	0	0	0	0	0	0	0	0	0	0	0	0	0	0	0	0	0	0	0	0	0	0	0	0	0	0	0	3
OTU10176	CACCGGAGCCACAAGTGGCAATCTCGTTTATTTGGTCTAAAGCATCTGTAGTCGGTTTAGAAAGTCTTCTGTGAAATTGTTCAGCTTAACTGAACATCGTGCAAAAGATACTACTAAACTTGAGACCGGGAGGAGATAGGAGTATGCTAAGGGGAGCGGTAAAATGTTATAATCCTTAGTGGACTACCTGTGGCGAAGGCGCCTATCTAGAACGGTTCTGACGATGTAGGATGAAAGCTAGGGGAGCGATCTGGATTAGATACCCAAGTAGTCCTAGCTGTAAACGCTGTGAGCTATGTGTTGCATATTCTTCATGGATATGCAGTGCCGTAGTGAAGACGTTAAGCTCACCACCTGGGAAGTACGGTCGCAAGGCTGAAACTTAA	Archaea	Woesearchaeota	Unknown_Woesearchaeota_class	Unknown_Woesearchaeota_order	GW2011	AR20	metagenome	ART	0	0	0	0	0	0	0	0	0	0	0	0	0	0	0	0	0	0	0	0	0	0	0	0	0	0	0	0	0	0	0	0	0	0	0	0	0	0	0	0
OTU10177	CACCAGCGCCACGAGTGGGAGCCGACATTATTGGGCCTAAAGCGTCCGTAGCCGGTCTGATGAATTCCTTGTGAAATTATTCAGCTTAACTGGATAGCGTGCAGGGAACACTGTCAGACTAGGGACCGGGAGGAGCATGAGGTATTCCTTGGGGAGCGGTAAAATGTTATAATCCTTGGAAGACCACCTGTGGCGAAGGCGTCATGCTAGAACGGATCCGACGGTGAGGGACGAAAGCTAGGGTAGCAATCCGGATTAGATACCCGAGTAGTCCTAGCTGTAAACGCTGCGAGCTAGGTGTTGCACATTCCTCGAGAATGTGCAGTATCGAAGCGAAGGTGTTAAGCTCGCCGCCTGGGGAGTACGGTCGCAAGGCTGAAACTTAA	Archaea	Woesearchaeota	Unknown_Woesearchaeota_class	Unknown_Woesearchaeota_order	GW2011	AR15	metagenome	CRT	0	0	0	0	0	0	0	0	0	0	0	0	0	0	0	0	0	0	0	0	0	0	0	0	0	0	0	0	0	0	0	0	0	0	0	0	0	0	0	0
OTU10178	TACTCGCGGTCCAAGTCGCAGCCATTTTTATTGGGTCTAAAACATCCGTAGCTTGCTTGATAAGTTTCTTGTGAAATCCTATATCTCAAGTATGGGGCGTGCAAGAAGTACTGTCAAGCTAGAGACTGGGAGACGTAAGAAGTACGTTCAGAGTAGCGGTAAAATGTGTTAATCCTGGACGGACTCACAATAGCGAAGGCATCTTACGAGCACAGTTCTGACAGTAAGGGATGAAGGCTAGGGGCGCAAAACGGATTAGATACCCGTGTAGTCCTAGCAGTAAACACTGCACACTAAACATTGGAATCTCCTCGAGAGATCTCAGTGCTGAAGGGAAGCCGAAGAGTGTGCTACCTGGGAAGTATAGTCGCAAGGCCGAAACTTAA	Archaea	Woesearchaeota	Unknown_Woesearchaeota_class	Unknown_Woesearchaeota_order	SCGC AAA011-D5	Uncultured	metagenome	ART	0	1	0	0	0	0	1	0	0	0	0	0	0	0	0	0	0	0	0	0	0	0	0	0	0	0	0	0	0	0	0	0	0	0	0	0	0	0	0	0
OTU10179	CACCAGCGCCACGAGTGGGGACCAGTATTATTGGGCCTAAAGCGTCCGTAGCCGGGTTTGTAAATCCCTTGTGAAATTGTTGGGCTTAACCTAACAGCGTGCGGGGGACACTGCAAATCTAGAGACCGGGAGGAGTCAGAGGTATTTGTGGGGTAGCGGTAAAATGCGATAATCCCATGAAGACCACCTGTGGCGAAGGCGTCTGACCAGAACGGGTCTGACGGTGAGGGACGAAAGCTGGGGGAGCGATCCGGATTAGATACCCGAGTAGTCCCAGCTGTAAACGCTGCGAGCTAGGTGTTGCATATTCTACGAGAATATGCAGTGTCGAAGCGAAGGCGATAAGCTCGCCGCCTGGGTAGTACGGTCGCAAGACTGAAACTTAA	Archaea	Woesearchaeota	Unknown_Woesearchaeota_class	Unknown_Woesearchaeota_order	GW2011	AR15	metagenome	CRT	0	0	0	0	0	0	0	0	0	0	0	0	2	0	0	0	0	0	0	0	0	0	0	0	0	0	0	0	0	0	0	0	0	0	0	0	0	0	0	0
OTU10180	TACCAGCTCCCCGAGTGGTGAGGATAATTATTGGGCTTAAAGCGTCCGTAGCCGGCCTGGTAAGTCTTTCGTTAAATCCAGTGACCTAATCATTGGGCTGCGGGAGATACTGCTAGGCTAGGGGGCGGTAGAGGCCGATGGTATTTTCGGGGTAGGAGTGAAATCCTATAATCCTGAGAGGACACCGGTGGCGAAGGCGGTCGGCTAGAACGCGCTCGACGGTGAGGGACGAAAGCTGGGGGAGCGAACCGGATTAGATACCCGGGTAGTCCCAGCTGTAAACGATGCGGGCTAGGTGTTGGGGCGGATAAGAACCGCCTCTGTGCCGCAGGGAAACTGTTAAGCCCGCCGCCTGGGAAGTACGGTCGCAAGGCTGAAACTTAA	Archaea	Bathyarchaeota	Bathyarchaeia	Uncultured	Uncultured	Uncultured	Uncultured archaeon	CRT	0	0	0	0	0	5	0	5	5	0	0	0	1	4	2	0	1	1	0	0	0	0	0	0	0	0	0	0	0	0	0	0	0	0	0	0	0	0	0	0
OTU10181	TACTGGCAGCACGAGTGGTGCCCACGTATATTGGGTCTAAAGAGTCCGTAGCTGGTCTATTAAGTTCACTGTGAAAACTTGGAGCCTAACTTCAAGAAGTGCAGTGAATACTGGTAGGCTTGAGAGTGGGGGAGGTAAGGAGTACTTATGGGGTAGGAGTAAAATCCTGTAATCCTATAAGGACTACCAGTGGCGTAGGCGCCTTACCAAAACACGTCTGACAGTGAGGGACGAAGGCTAGGAGAACGAATCGGATTAGATACCCGAGTAGCCCTAGCAGTAAATTATGCAGACTGTGGTGTTGCCGTGACCTCGAGTCCCGGCAGTGCCGTAGCGTAGGTGTTAAGTCTGCCACCTGGGGAGTACGGCCGCAAGGCTGAAACTTAA	Archaea	Micrarchaeota	Micrarchaeia	Micrarchaeales	Uncultured	Uncultured	metagenome	ART	0	0	0	0	0	0	1	0	0	1	0	0	0	0	0	0	0	0	2	0	0	0	0	0	0	0	0	1	0	0	1	0	0	0	0	0	0	0	0	0
OTU10183	CACCAGAGCCTCAAGTGGTGACCATTTTTATTGGGCTTAAAGCGTCCGTAGCTGATCAAAAAAGTTTCTGGTGAAATCCTGAGTCCCAAGCTCAGGACGTGCTGGAAATACTGCTTGATTAGGGACCGGGAGGGGTTAGGAGTATGTCAGGAGTAAGGGTAAAATCTTGTAATTCCTGGCAGACTATCGGTGGCGAAGGCGCCTAACTATAACGGGTCCGACAGTGAGGGACGAAAGCTAGGGGAGCAAACCGGATTAGATACCCGGGTAGTCCTAGCCGTAAACGCTGCCCGCTAGGTGTTGCATGTTCTACGTGAGCCTGCAGTGCCGAAGAGAAATCATTAAGCGGGCCGCCTGGGGAGTACGCTCGCAAGAGTGAAACTTAA	Archaea	Uncultured	Uncultured	Uncultured	Uncultured	Uncultured	metagenome	CRT	0	0	0	0	0	0	0	0	0	0	0	0	0	0	0	0	0	0	0	0	0	0	0	0	0	0	0	0	0	0	0	0	0	0	0	0	0	0	0	0
OTU10185	CACCTGCGCTACAAGTGGGAACCATTTTTATTGGGCCTAAAGCGTCCGTAGCCGATCAACTAAATCTTCTGTGAAATTGTTGTGCTTAACATAACAACGTGCAGAAGACACTGGTTGAATTGGAACTGGGAGGAGTCAGAAGTATGTTTTGGGGAGCGGTAAAATGCTATAATCCAAGACAGACTACCTGTGGTGAAAACGTCTGACTAGCACAGATTCGACGGTGAGGGACGAAAGCCAGGGGAGCAATCCGGATTAGATACCCGAGTAGTCCTGGCCATAAACGCTGCGAGCTAGGTGTTACATATTCTCCGTGAATATGTAGTGTCGTAGTGAAGACGTTAAGCTCGCCGCCTGGGAAGTATAGTCGCAAGACCGAAACTTAA	Archaea	Woesearchaeota	Unknown_Woesearchaeota_class	Unknown_Woesearchaeota_order	GW2011	AR15	metagenome	CRT	1	0	0	1	0	0	0	0	0	0	0	0	0	0	0	0	0	0	5	1	0	0	0	0	2	0	0	0	0	0	0	0	0	0	0	0	0	0	0	0
OTU10186	TACCTGCAGCTCAAGTGGTGGCCGCTATTATTGGGCCTAAAACGTCCGTAGCTGGTTTATTAAATGCCTGGGTAAATCGTCTGACTTAATCAAACGAATTCCTGGTAGACTGATAAACTTGAGACCGGGAGAAGCTAGAGGTACTCCTGGGGTAGGGGTGAAATCCTGTAATCCTGGGGGGACCACCAGTGGCGAAGGCGTCTAGCTAGAACGGGTCTGACAGTGAGGGTCGAAGCCCTGGGGCGCAAACGGGATTAGATACCCCGGTAGTCCAGGGTGTAAACGCTGCTTGCTTGATGTTAGCTGAGTTCCGTGCTCAGCTGGTGTCGGAGAGAAGTCGTTAAGCAAGCTGCCTGGGAAGTACGATCGCAAGATTGAAACTTAA	Archaea	Euryarchaeota	Thermoplasmata	Marine Benthic Group D and DHVEG-1	Uncultured	Uncultured	Uncultured archaeon	ART	0	1	1	0	0	0	2	0	0	0	0	1	0	0	2	0	0	0	0	0	0	0	0	0	2	1	2	0	0	0	0	1	0	0	0	0	0	0	0	0
OTU10187	CACCAGCGCCACAAGTGGCAACCTTGTTTATTGGGCCTAAAGCGTCCGTAGCCGGCTTATCAAATCTTTTGTGAAATCGTTGATGTAAACTTAACGGCGAGCAAGAGACACTAATAAGCTTGAGACCGGGAGGAGTTAGAGGTATTCCTTGGGGAGCGGTAAAATGCTATAATCCTTGGAAGACCACCTGTGGCGAAAGCGTCTAACTAGAACGGTTCTGACGGTGAGGGTCGAAAGCTAGGGGAGCGAACCGGATTAGATACCCGAGTAGTCCTAGCTGTAAACGCTGCGAGCAAGGTGTTGCGCATTCTTAGTGATTGCGCAGTATCGAAACGAAGGTGTTAAGCTCGCCGCCTGGGTAGTATGGTCGCAAGGCTGAAACTTAA	Archaea	Woesearchaeota	Unknown_Woesearchaeota_class	Uncultured	Uncultured	Uncultured	metagenome	ART	0	0	0	2	0	0	0	0	0	0	0	0	1	0	0	0	1	0	0	0	0	0	0	1	0	0	0	0	0	0	1	0	0	0	0	0	0	0	0	2
OTU10189	AACCAGCTCTTCAAGTGTTCAGGACTATTATTGAGCTTAAAGCACTCGTAGCGGGCCTCGCAAGTCCCTGGTTAAATCCAGGTGCTCAACATCTGGGCTGCTAGGGATACTACGTGGCTTGGGAGCGGAAGAGGTGTCCGGTACTTATGGGGTAGCGGTGAAATGCGATAATCCCATGAGGACACCGGTGGCGAAGGCGGGACACTAGGACGCGTCCGACCGTGATGGGTGAAAGCCTGGGGAGCGAACCGGATTAGATACCCGGGTAGTCCAGGCTGTAAACGATGCCCGTTAGGTGTGGCATTTGCCACGAGCAAATGCCGTGCCGAAGCGAAAGCGTTAAACGGGCCGCTTGGGAAGTACGGTCGCAAGGCTGAAACTTAA	Archaea	Asgard_archaea	Uncultured	Uncultured	Uncultured	Uncultured	Uncultured	CRT	0	0	0	0	0	0	0	0	0	0	0	0	0	0	0	0	0	0	0	0	0	0	0	0	0	0	0	0	0	0	0	0	0	0	0	0	0	0	0	0
OTU10190	TACCGGCAGTTCAAGTGGCATCCAGTTTTATTGGGTCTAAAACATCCGTAGCTTGTCATTTAAGTCTCTTGTGAAATCTCACGTCTCAAGCGTGATGAAGTGCGGGAGATACTGGGTGACTAGAGATCGGTAGACGTAAGGAGTACGGCCAGGGTAGTGGTAAAATGTGTTAATCCTGGTTGGACTAACAATCAGCGAAGGCACCTTACGAGGACGAATCTGACAGTGAGGGATGAAGGCCAGGGGCGCAAAACGGATTAGATACCCGTGTAGTCCTGGCAGTAAACACTGCTCACTAAACATCGGGCCCTCTTCGGGAGGATTCGGTGCTGAAGCGAAGGCGAAGAGTGAGCTACCTGGGAAGTATAGTCGCAAGATCGAAACTTAA	Archaea	Woesearchaeota	Unknown_Woesearchaeota_class	Uncultured	Uncultured	Uncultured	metagenome	CRT	0	0	0	0	0	0	3	0	0	1	0	1	2	0	0	3	0	2	0	0	0	0	7	0	3	0	1	1	0	0	0	0	0	5	0	0	2	1	0	0
OTU10191	CACGGGCAGCTCAAGTAGTGTTCACGAATATTGGGCTTAAAGCGTTCGTAGCCGGCCTGAAAAGTCCCTGGTGAAAGCTTGCGATTTAATCGTGAGAAGTGCCAGGGAAACTTTTAGGCTTGGGGCCGGGAGAGGTTAGAGGTACTCTCGGGGTAGGGGTAAAATCCTATAATCCCGGGAAGACCATCGGTGGCGAAGGCGTCTAACTAGAACGGACCCGACGGTGAGGAACGAAAGCTAGGGGAGCGACCCGGATTAGATACCCGGTTAGTCCTAGCCGTAAATGATGCTGGCTTGGTGTTGCACAACTTACGAGGTTGTGCAGCGCCGGAGGGAAACTGTTAAGCCAGCCGCCTGGGAAGTATGGTCGCAAGACTAAAACTTAA	Archaea	Iainarchaeota	Iainarchaeia	Iainarchaeales	Uncultured	Uncultured	Uncultured archaeon	CRT	0	0	0	0	0	0	0	0	0	0	0	0	0	0	0	0	0	0	0	0	0	0	0	0	0	0	0	0	0	0	0	0	0	0	0	0	0	0	0	0
OTU10192	CACCAGCGCCACGAGTGGCAATCGCGATTATTGGGCCTAAAGCGTCCGTAGCCGGATGAGTGCATCCCTTGTGAAATCATCGTGCTTAACGCGATGGCGCGCTCGGGACACGGCTCATCTTGGGAGTGGGAGAAGTAAGAGGTATTCGAGGGGGACCGGTAAAATGGTATAATCCCTCGAGGACCACCGATGGCGAAGGCATCTTACTAGAACACGTCCGACGGTGAGGGACGAAAGCCAGGGGAGCAAACCGGATTAGATACCCGAGTAGTCCTGGCCGTAAACGCTGCGAGCTAGGCGTTGCATGACTCATGAGGTTGTGCAGTGTCGAAGCGAAGGCGATAAGCTCGCCGCCTGGGTAGTACGGTCGCAAGACTGAAACTTAA	Archaea	Woesearchaeota	Unknown_Woesearchaeota_class	Uncultured	Uncultured	Uncultured	metagenome	ART	0	0	0	0	0	0	0	0	0	0	0	0	0	0	0	0	0	0	0	0	0	0	0	0	0	0	1	0	0	0	0	0	0	0	0	0	0	0	0	0
OTU10194	TCCCGACGGTCCGAGTCGCAGCCACAATTATTGGGTCTAAAACATCCGTAGCTTGTTTTGCAAGTCTCTTGTGAAATCTGGCATCTTAAGTGTCAGGCGAGCAAGAGATACTGCTTTGCTAGAGATCGGAGGATGTGAGGAGTACAGTTGAGGTAGTGGTAAAATACGTTAATCTTAACTGGACTAACAACAGCGAAGGCACCTCACAACGACGAATCTGACAGTGAGGGATGAAGGCTAGGGGCGCAAAATGGATTAGATACCCATGTAGTCCTAGCAGTAAACACTGCACACTAAACATTAGTACCTCCTCGAGAGGTATTGGTGCTGTAGCGAAGGCGAAGAGTGTGCTACCTGGGAAGTATAGTCGCAAGGCCGAAACTTAA	Archaea	Woesearchaeota	Unknown_Woesearchaeota_class	Unknown_Woesearchaeota_order	GW2011_GWC1_47_15	Uncultured	Uncultured archaeon	CRT	0	0	0	0	0	0	0	0	0	0	0	0	0	0	0	6	0	0	0	0	0	0	0	0	0	0	0	0	0	0	0	0	0	0	0	0	0	0	0	0
OTU10196	CACCAGCGTCGCAAGTGGCAATCACAATTATTGGGCCTAAAGCGTCCGTAGCCGGTTTGATAAGTCTTTTGTGAAATCGTTGCGCTTAACGTAACGGCGTGCAAAAGATACTATCGAACTTGGAACCGGGAAGAGTTAGGGGAATTCCGTGGGGAGCGGTAAAATGCTATAATCCATGGAGGACCACCTGTGGCGAAAGCGCCTAACTAGAACGGATTCGACGGTGAGGGACGAAAGCCAGGGGAGCAAACCGGATTAGATACCCGAGTAGTCCTGGCCATAAACTCTGTGAGCAAGGTGTCGCACATTCTTTATGAATGTGCGGTGTCGAAATGAAGATGCTAAGCTCACCGCCTGGGAAGTATGGCCGCAAGGCTGAAACTTAA	Archaea	Woesearchaeota	Unknown_Woesearchaeota_class	Uncultured	Uncultured	Uncultured	metagenome	ART	0	0	0	0	0	0	0	0	0	0	0	0	0	0	0	0	0	0	0	0	0	0	0	0	0	0	0	0	0	0	0	0	0	0	0	0	0	0	0	0
OTU10197	TACGTACAGCACAAGTGGTATCCACTAATATTGGGCCTAAAACGTCTGTAGCAGGTTTTGAAAGTCTCTGGTGAAATCCAGCAGCTTAACTGTTGGAATGGCTGGAGATACTTCAAGACTAGAGACCAGAAGACGCAAAGAGTATTCTAGGGGTAGCGGTGAAATGCTATAATCCTTAGAGGACTCCCAGTAGCGAAGGCGCTTTGCGAGAATGGGTCTGACTGTGAGAGACGAAAGCTGGGGGAGCGACCCGGATTAGATACCCGGTTAGTCCCAGCCGTAAACGATGTTGACTAGGTGTGCTAGCGCTCAAAGAAGCGTGGGCGTGCCGACGCGAAGGCATTAAGTCAACTGCCTGGGAAGTACGGTCGCAAGGCTGAAACTTAA	Archaea	Iainarchaeota	Iainarchaeia	Iainarchaeales	Candidatus Iainarchaeum	Uncultured	Uncultured archaeon	CRT	0	0	0	0	0	0	0	0	0	0	0	0	0	0	0	0	0	0	0	0	0	0	0	0	0	0	0	0	4	0	0	0	0	0	0	0	1	1	0	0
OTU10199	CACCAGCGCCACGAGTGGCAGCCGCATTTATTGGGCCTAAAGCGTCCGTAGCCGGTTTGAAGAATCTTTTGTGAAATCGTGGGGCTCAACTCCATGTCGTGCAGAAGACACTTTCAGACTAGGAACCGGGAGGAGTCAGAGGTATTCTGGGGGGAGCGGTAAAATGTTCTGATCCCCGGAGGACCACCTGTGGCGAAGGCGTCTGACTAGAACGGATTCGACGGTGAGGGACGAAAGCTGGGGGAGCAAACCGGATTAGATACCCGAGTAGTCCCAGCAGTAAACGCTGCGAGCTAGGTGTTGCATATTCTCCGAGAGTATGCAGTGTCGAAGCGAAGGTGTTAAGCTCGCCGCCTGGGAAGTACGGTCGCAAGACTGAAACTTAA	Archaea	Woesearchaeota	Unknown_Woesearchaeota_class	Unknown_Woesearchaeota_order	GW2011	AR15	metagenome	ART	0	0	0	0	0	0	0	0	0	0	0	0	1	0	0	1	0	0	0	0	0	0	0	0	0	0	0	0	0	0	0	0	0	0	1	0	0	0	0	0
OTU102	TACCAGCTCCCCGAGTGGTTGGGACGATTATTGGGTCTAAAGCGTCCGTAGCCGGTTGGAGAAGTTCTCCGTTAAATCCAACGATCCAATCGTTGGGCTGCGGAGATTACTCTTCAGCTTGGGGGCGGAGGATGTCGACGGTAGTCCCGGGGTAGGGGCGAAATCCTATAATCCCGGGAGGACCACCAGTGGCGAAGGCGGTCGACAAATACGCGCCCGACGGTGAGGGACGAAAGCTGGGGGAGCGAACGGGATTAGATACCCCGGTAGTCCCAGCTGTAAACGATGCAGGCTAGGTGTTAGGACGGCTACGGGCCGTTCTAGTGCCGCAGGGAAGCCGTTAAGTCTGCCACCTGGGAAGTACGGTCGCAAGGCTGAAACTTAA	Archaea	Bathyarchaeota	Bathyarchaeia	Uncultured	Uncultured	Uncultured	Uncultured archaeon	CRT	3	25	59	18	48	157	18	87	185	5	14	46	40	112	144	37	127	183	0	3	16	6	14	0	9	17	8	4	7	16	13	30	47	10	12	9	0	14	10	7
OTU1020	TCCCAGCAGTCCAAGTTGCAGCCACAATTATTGGGTCTAAAACATCCGTAGCTTGTTTTGCAAGTCTTTTGTGAAATCCTATATCTTAAGTATAGGGCGTGCAGGAGATACTGCATTGCTAGAGATCGGGAGACGTAAGAAGTACAATCAAGGTAGTAGTAAAATATGTTGATCTTGACTGGACTAACAATAGCGAAGGCATCTTACGAGCACGAATCTGACAGTGAGGGATGAAGGCTAGGGTCGCGAAAAGGATTAGATACCCTTGTAGTCCTAGCAGTAAACACTGTACACTAAACATCGGTATCTCCTCGAGAGACATCGGTGCTGTAGGGAAGCCGTAGAGTGTACTACCTGGGGAGTATAGTCGCAAGACCGAAACTTAA	Archaea	Woesearchaeota	Unknown_Woesearchaeota_class	Uncultured	Uncultured	Uncultured	Uncultured	CRT	0	0	0	1	0	0	0	0	0	19	1	0	0	0	0	9	1	0	5	0	0	0	0	0	76	2	4	26	18	2	8	0	0	1	0	0	0	0	1	0
OTU10200	CACCAGCGCCACGAGTTGCAACCATATTTATTGGGCCTAAAGCGTTCGTAGCCGGTTTAATAAATCTTTTGTGAAATTGTAAAGCTTAACTTTACGGCATGCAGAAGACACTGTTAAACTTGAGATCGGGAGGAGTCAGAGGTATTCTGGGGGGAGCGGTAAAATGCGATAATCCCTAGAGGACCATCTGTGGCGAAGGCGTCTGACCAGAACGAATCTGACGGTGAGGAACGAAAGCTAGGGGAGCGATTCGGATTAGATACCCGCGTAGTCCTAGCCGTAAACTCTGCGAGTTAGGTGTTGCATCATCTTCGAGATGGTGCAGTATCGAAGCGAAGGCGTTAAACTCGCCGCCTGGGAAGTATAGTCGCAAGACCGAAACTTAA	Archaea	Woesearchaeota	Unknown_Woesearchaeota_class	Uncultured	Uncultured	Uncultured	Uncultured euryarchaeote	CRT	0	0	0	0	0	0	0	0	0	0	0	0	0	0	0	0	0	0	0	0	0	0	0	0	7	0	0	0	0	0	0	0	0	0	0	0	0	0	0	0
OTU10201	TACCAGCGCCACAAGTAGGGATCGTTTTTACTGGGCCTAAAGCGTCCGTAGCCGGATTTGTAAATCTTTTGTGAAATTGTCTAGCTTAACTAGACAGCGAGCAGAAGACACTGTAAATCTTGGAACCGGGAGGGGTCAGGAGTATTCCAGGGGAAGCGGTAAAATGTGATAATCCTTGGAAGACTACCTGTGGCGAAGGCGCCTGACCAGAACGGATTCGACGGTGAGGGACGAAGGCTAGGGGAGCAAAACGGATTAGATACCCGAGTAGTCCTAGCAGTAAACTCTGCGAGCTAGGTGTTGCTCATTCTACGTGAATGTGCAGTGTCGTAGCAAAGGTGTTAAGCTCGCCGCCTGGGAAGTATAGTCGCAAGACCGAAACTTAA	Archaea	Woesearchaeota	Unknown_Woesearchaeota_class	Uncultured	Uncultured	Uncultured	metagenome	ART	0	0	0	0	0	0	0	0	0	2	0	0	1	0	0	0	0	0	1	0	0	0	0	0	0	0	0	0	0	0	0	0	0	0	0	0	0	0	1	0
OTU10202	TACTAGCGGTCCAAGTCGCAGCCATTTTTATTGGGTCTAAAACATCCGTAGCTTGTTTGGTAAGTTTCTTGTGAAATTTTATGTCTTAAACATGAAGCGCGCAAGAAGTACTGCCAGGCTAGAGACTGGGAGACGTAAGAAGTATGTTTGAAGTAGTGGTAAAATATTTTAATCTCAGACAGACTCACAATAGCGAAGGCATCTTACGAGAACAGTTCTGACAGTAAGGGATGAAGGCTAGGGGCGCAAAACGGATTAGATACCCGTGTAGTCCTAGCAGTAAACACTGCACACTAAACATTAGTGCCTCCTCGAGAGGCATTGGTGCTGAAGGGAAGCCGAAGAGTGTGCTACCTGGGAAGTATAGTCGCAAGGCCGAAACTTAA	Archaea	Woesearchaeota	Unknown_Woesearchaeota_class	Unknown_Woesearchaeota_order	SCGC AAA011-D5	Uncultured	metagenome	CRT	0	0	0	0	0	0	0	0	0	0	0	0	0	0	0	0	0	0	0	0	0	0	0	0	0	0	0	0	2	0	0	0	1	0	0	1	0	0	0	0
OTU10203	CACCAGCGCCACGAGTGGCAACCGCGTATTTGGCCTAAAGCGTCCGTAGCTGGTTTGGTAAATTTGTTGTGAAATCGTTAGTGTTAACGTAACGGCATGCAATGAACACTGCTGAACTTGAGACCGGGAGGAGTGAGAAGTATTTCTGGGGGAGCGGTAAAATGTTATAATCCCAGTAAGACTACCTGTGGCGAAGGCGTCTCACTAGAACGGGTCTGACAGTGAGGGACGAAAGCCAGGGGAGCGAACCGGATTAGATACCCGAGTAGTCCTGGCCGTAAACGCTGCGAGTTGGGTGTTGCATATTCTACGTGAATGTGCAGTGTCGAAACGAAGGTGATAAACTCGCCGCCTGGGAAGTACGGTCGCAAGACTGAAACTTAA	Archaea	Woesearchaeota	Unknown_Woesearchaeota_class	Uncultured	Uncultured	Uncultured	Uncultured archaeon	CRT	0	0	0	0	0	0	0	0	0	0	0	0	0	0	0	0	0	0	0	0	0	0	0	0	0	0	0	0	0	0	0	0	0	0	0	0	0	0	0	0
OTU10204	TCCCAGCGGTCCAAGTCGTAGCCACATTTATTGGGTCTAAAACATCCGTAGCTTGTTTTGCAAGTCTCTTGTGAAATTTCATATCTCAAGTATGAAGCGAGCAAGAGATACTACAAGACTAGAGACCGGAGGGTGTGAGGAGTACAACTAAGGTAGTGGTAAAATACGTTGATCTTGGTTGGACTAACAATAGCGAAGGCACCTTACAAATACGGTTCTGACAGTGAGGGATGAAGGCTAGGGGCGCAAAACGGATTAGATACCCGTGTAGTCCTAGCAGTAAACGCTGCGCACTAAACATCGGGATCTCCTCGGGAGATTTCGGTGCTGTAGGGAAGCCGAAGAGTGCGCTACCTGGGAAGTATAGTCGCAAGGCCGAAACTTAA	Archaea	Woesearchaeota	Unknown_Woesearchaeota_class	Unknown_Woesearchaeota_order	GW2011_GWC1_47_15	Uncultured	Uncultured archaeon	CRT	1	0	0	0	0	0	0	0	0	0	0	0	1	0	0	0	0	0	0	0	0	0	0	0	0	0	0	0	0	0	0	0	0	0	0	0	0	0	0	0
OTU10205	TACTCGCGGTCCAAGTCGCAGCCATTTTTATTGGGTCTAAAACATCCGTAGCTTGTAAATTAAGTTTCTTGTGAAATTTTGTATCTTAAGTACAGAGCGGGCAAGAAATACTAGTTTGCTAGAGACTGGAAGACGTAAGAAGTACGAATAAAGTAGTAGTAAAATGCACTGATCTTATTCGGACTCACAATAGCGAAGGCATCTTACGAGGACAGTTCTGACAGTAAGGGATGAAGGCTAGGGGCGCAAAACGGATTAGATACCCGTGTAGTCCTAGCAGTAAACACTGCACACTAAACATTAGTACCTCTTCGAGAGGTATTAGTGCTGTAGGGAAGCCGTAGAGTGTGCTACCTGGGAAGTATAGTCGCAAGGCCGAAAACTTAA	Archaea	Woesearchaeota	Unknown_Woesearchaeota_class	Unknown_Woesearchaeota_order	SCGC AAA011-D5	Uncultured	metagenome	CRT	1	1	0	0	0	0	2	1	0	2	4	9	0	0	0	0	0	4	0	0	0	0	0	0	0	0	0	0	0	0	0	0	0	1	0	0	0	0	0	3
OTU10206	CACCAGCGCTACAAGTGGTGATCGTGTTTATTGGGCTTAAAGCGTCCGTAGCCGGATAAGTAAATTCTATGTGAAATCGTCAGGCTTAACCTGTCGACGTGCATGGAAGACTGCTTATCTTGGAACCGGGAGAAGTAAGGAGTATTTCAGGGGGAGCGGTAAAATGTTTTAATCCCTGGAGGACTACCGGTGGCGAAGGCGCCTTACTAGAACGGATTCGACGGTGAGGGACGAAAGCCAGGGGAGCAAAACGGATTAGATACCCGAGTAGTCCTGGCAGTAAACGCTGCGAGCTAGGTGTTGCACTTTCTTCGTGGAAGTGCAGTGTCGGAGCGAAAGTGTTAAGCTCGCCGCCTGGGAAGTACGGTCGCAAGGCTGAAACTTAA	Archaea	Woesearchaeota	Unknown_Woesearchaeota_class	Uncultured	Uncultured	Uncultured	metagenome	CRT	0	0	0	0	0	0	0	0	2	0	0	0	0	0	0	0	0	0	0	0	0	0	0	0	0	0	0	0	0	0	0	0	0	0	0	0	0	0	0	0
OTU10207	TACCAACCCTCCGAGTGGTCGGGATGATTATTTGGCTTAAAGCGTCCGTAGCTTGCTTGAAAAGTCTTCCGTTAAATCCAGTGTCTAAGCATTGGGCCGCGGAAGATACTGTCAAACTAGGAGGCGGAAGAGGCCGACGGTATTTCTAGGGGAGGGGTGAAATCCTATAATCCTAGGAGGACCACCAGTGGCGAAGGCGGTCGGCCAGAACGCGCTCGACGGTGAGGGACGAAAGCTGGGGGAGCAAACCGGATTAGATACCCGGGTAGTCCCAGCAGTAAACTATGCAAGCTAGGTGTTGGAGCGGCTACGAGCCGCTTCGGTGCCGCAGGGAAACCGTTAAGCTTGCCGTCTGGGGAGTACGATCGCAAGGTTGAAACTTAA	Archaea	Bathyarchaeota	Bathyarchaeia	Uncultured	Uncultured	Uncultured	Uncultured archaeon	CRT	0	0	0	0	0	0	0	0	0	0	0	0	0	0	0	0	0	0	0	0	0	0	0	0	0	0	0	0	0	0	0	0	0	0	0	0	0	0	0	0
OTU10208	CACCGGCGCCCCAAGTGGCAATCGCGATTATTGGGCCTAAAGCGTCCGTAGCCGGACGGGTAAATCCTCTGTGAAATCGTCGCGCTTAACGTGACGGCGTGCAGAGGCGACTGCCTGTCTCGAGACCGGGAGGGGTCAGAGGTATGCCGTGGGGACTGGTAAAATGGTATAATCCACGGTCGACCACCAATGGCGAAGGCATCTGACCAGAACGGATCTGACGGTGAGGGACGAAAGCCAGGGGAGCGAACCGGATTAGATACCCGAGTAGTCCTGGCCGTAAACGCTGTGAGCTAGGTGTAGCCCATCCCACGAGGATGGGCTGTGTCGAAACGAAGGTGCTAAGCTCACCGCCTGGGAAGTACGGTCGCAAGACTGAAACTTTA	Archaea	Woesearchaeota	Unknown_Woesearchaeota_class	Uncultured	Uncultured	Uncultured	Uncultured archaeon	CRT	0	0	0	0	0	0	0	0	0	0	0	0	0	0	0	0	0	0	0	0	0	0	0	0	0	0	0	1	0	0	0	0	0	0	0	0	0	0	0	0
OTU1021	TACCCGCGGTCCAAGTCGCAGCCATTTTTATTGGGTCTAAAACATCCGTAGCTTGTTTTGTAAGTTTCTTGTGAAATCTGATATCTCAAGTATTGGGCGTGCAAGAAGTACTGCAAAGCTAGAGACTGGAAGACGTGACGAGTACGTTCGGAGTAGCGGTAAAATGTTTTAATCCCGGACGGACTAACAATAGCGAAGGCACGTTACGAGGACAGTTCTGACAGTAAGGGATGAAGGCTAGGGGCGCAAAACGGATTAGATACCCGTGTAGTCCTAGCAGTAAACACTGCACACTAAACATCGGTTCCTCCTCGAGAGGCATCGGTGCTGCAGCGAAGGCGAAGAGTGTGCTACCTGGGAAGTATAGTCGCAAGGCCGAAACTTAA	Archaea	Woesearchaeota	Unknown_Woesearchaeota_class	Unknown_Woesearchaeota_order	SCGC AAA011-D5	Uncultured	Uncultured archaeon	CRT	1	2	3	31	2	0	0	0	1	3	4	0	0	0	0	0	0	0	0	0	0	0	2	0	1	0	3	10	2	0	0	0	0	0	0	0	0	0	0	0
OTU10210	CACCAGCGCCACAAGTGGTGATCAGCATTATTGGGCCTAAAGCGTCCGTAGCCTGTTAAGTAAATCTTATGTGAAATCGTTGTGCTCAACATAACGAATTGCATGAGACACTGCTTGACTAGGAACCGGGAGGAGTAAGAAGTATTCTTGGGGGAGCGGTAAAATGTTATAATCCCGAGAAGACTACCTGTGGCGAAGGCGTCTTACTAGAACGGGTTCGACGGTGAGGGACGAAAGCTAGGGGAGCGAACCGGATTAGATACCCGAGTAGTCCTAGCTGTAAACGCTGCGAGCTAGGCGTTGCACAATCTTAAGGGTTGTGCAGTGTCGGAGCGAAGGTGTTAAGCTCGCCGCCTGGGAAGTATGGTCGCAAGACTGAAACTTAA	Archaea	Woesearchaeota	Unknown_Woesearchaeota_class	Uncultured	Uncultured	Uncultured	metagenome	CRT	0	0	0	0	0	0	0	0	0	0	0	0	0	0	0	1	0	0	0	0	0	0	0	0	1	0	1	0	0	0	0	0	0	0	1	0	0	1	0	0
OTU10213	CACCAGCGCCTCGAGTGGCAATCGCGATTATTGGGCCTAAAGCGTCCGTAGCCGGACAGGCACATCCACTGTGAAATCGTCGCGCTTAACGTGACGGCGTGCAGTGGGCACGGCCTGTCTCGAGACCGGGAGGGGCTAGAGGTATGCCGTGGGGACTGGTAAAATGGGATAATCCACGGTAGACCACCAATGGCGAAGGCATCTAGCTAGAACGGCTCTGACGGTGAGGGACGAAAGCCAGGGGAGCGAACCGGATTAGATACCCGAGTAGTCCTGGCCGTAAACGCTGCGAGCAAGGTGTAGCCTATCCCACGAGGATGGGCTGTGTCGAAACGAAGGTGTTAAGCTCGCCGCCTGGGAAGTACGGTCGCAAGACTGAAACTTTA	Archaea	Woesearchaeota	Unknown_Woesearchaeota_class	Uncultured	Uncultured	Uncultured	Uncultured archaeon	CRT	0	1	0	0	0	0	6	0	0	0	0	0	0	0	0	0	0	0	0	0	0	0	0	0	0	1	0	0	0	0	0	0	0	0	0	0	0	0	0	0
OTU10214	TACTCGCGGTCCAAGTCGCAGCCATTTTTATTGGGTCTAAAACATCCGTAGCTTGTTTTGTAAGTTTCTTGTGAAATCTGATGTCTTAAGCATTTGGCGCGCAAGAAGTACTGCAGAACTAGAGACTGGGAGGCGTAAGAAGTACGTTCGAAGTAGCGGTAAAATGTTTTAATCTCGGACGGACTCACATTCGCGAAGGCATCTTACGAGAACAGTTCTGACAGTAAGGGATGAAGGCTAGGGGCGCAAAACGGATTAGATACCCGTGTAGTCCTAGCAGTAAACACTGCACACTAAACATCGGTTCCTCCTCGAGAGGCATCGGTGCTGCAGGGAAGCCGAAGAGTGTGCTACCTGGGAAGTATAGTCGCAAGGCCGAAACTTAA	Archaea	Woesearchaeota	Unknown_Woesearchaeota_class	Unknown_Woesearchaeota_order	SCGC AAA011-D5	Uncultured	metagenome	ART	0	0	0	2	0	0	0	0	0	0	0	0	0	0	0	0	0	0	0	0	0	0	0	1	0	0	0	0	0	0	0	0	0	0	0	0	0	0	0	0
OTU10215	TCCCGGAGCCCCAAGTGGGAACCACGTTTATTGGGTCTAAAGCGCTCGTAGCCGATCTTGTAAGTTCTTCGTGAAATTGTTGGGCTTAACTCAACAACGCGCGAGGAATACTGCTTGGTTAGAGACTGGGAGGAGACAGAGGTATGTCTTGGGTAGCGGTAAAATGCGATAATCCTTGATAGACCACCGATAGCGAAGGCATCTGTCTAGAACAGGTCTGACGGTGAGGAACGAAAGCTAGGGGAGCAAACCGGATTAGATACCCGGGTAGTCCTAGCCGTAAACGCTGCATGCTAGGTGTTGCATTTTCTCCATGAATGTGCAGTGCCGGAGTGAAGACGTTAAGCATGCCACCTGGGAAGTACGGCCGCAAGACTGAAACTTTA	Archaea	Woesearchaeota	Unknown_Woesearchaeota_class	Unknown_Woesearchaeota_order	GW2011	AR15	metagenome	CRT	5	0	0	0	0	0	0	0	0	0	0	0	0	0	0	0	0	0	0	0	0	0	0	0	0	0	0	0	0	0	0	0	0	0	0	0	0	0	0	0
OTU10217	CACCGGCGCCCCAAGTGGGAACCGCTATTATTGGGCCTAAAGCGTCCGTAGCCGGACATGTAAATCTCTTGTGAAATTGCTCAGCTTAACTGAGCAGCGTGCAGGAGACACTGCTTGTCTTGGAACCGGGAGGGGTCAGAGGTATTCTGGAGGGAGCGGTAAAATGCTATAATCTCCAGAGGACCACCTGTGGCGAAGGCGTCTGACCAGAACGGATTCGACGGTGAGGGACGAAAGCCAGGGGAGCAAACCGGATTAGATACCCGAGTAGTCCTGGCAGTAAACGCTGTGAGCTAGGTGTTGCACATTCTCCGTGAATGTGCGGTGTCGAAGCGAAGGTGATAAGCTCACCGCCTGGGTAGTACGGTCGCAAGACTGAAACTTAA	Archaea	Woesearchaeota	Unknown_Woesearchaeota_class	Uncultured	Uncultured	Uncultured	metagenome	CRT	0	0	0	0	0	0	0	0	0	6	0	0	0	0	0	0	0	0	0	0	0	0	0	0	0	0	0	1	0	0	0	0	0	0	0	0	0	0	0	0
OTU10219	TACCAGCTCCTCGAGTAGTGAGGGTATTTACTGGGCCTAAAGCGTTCGTAGCCGGTTTGGTGAGTCCTTCGTGAAATCCGTCGACTTAATCGTCGGAAGTGCGAAGGTGACCATCAAGCTAGGGGGCGGGAGAAGTCGACGGTATTCCCAGGGTAGGGGTGAAATCCTATAATCCTGGGAGGACCACCAGTGGCGAAGGCGGTCGACTAGAACGTGCCCGACGTGATGGACGAAAGCTGGGGGAGCGAACCGGATTAGATACCCGGGTAGTCCCAGCTGTAAACGATGCGAGCTAGGTGTTGGAGCAGCTACGCGCTGCTCCAGTGCCGCAGGGAAGCTCTTAAGCTCGCCGCCTGGGAAGTACGGCCGCAAGGCTGAAACTTAA	Archaea	Bathyarchaeota	Bathyarchaeia	Uncultured	Uncultured	Uncultured	Uncultured archaeon	ART	0	0	0	0	0	0	0	0	0	2	4	1	0	0	0	2	1	1	0	0	0	0	0	0	0	0	0	0	0	0	0	0	0	0	0	0	0	0	0	0
OTU1022	TACCGGCGGTCCAAGTTGTATCCACATTTATTGGGTCTAAAACATTCGTAGCTTGTTTTACAAGTCTCTTGTGAAATCCTATGTCTCAAGCATAGGGCGTGCAAGAGATACTATATTACTAGAGACCGGAAGACGTAAAGAGTACGATTAAGGTAGCGGTAAAATGTGTTAATCTTAATCGGACTAACAATGGCGAAGGCACTTTACGAGTACGGATCTGACAGTGAGGAATGAAGGCTAGGGGCGCAAAAGGGATTAGATACCCCTGTAGTCCTAGCAGTAAACACTGCTCACTAAACATTAGTGCCTCCTCGAGAGGCATTGGTGCTGTAGGGAAGCCGAAGAGTGAGCTACCTGGGAAGTATAGTCGCAAGGCCGAAACTTAA	Archaea	Woesearchaeota	Unknown_Woesearchaeota_class	Unknown_Woesearchaeota_order	GW2011_GWC1_47_15	Uncultured	metagenome	CRT	0	0	0	0	0	0	0	0	0	0	0	0	0	0	0	0	0	0	2	3	3	1	1	0	2	4	2	0	0	0	0	10	3	2	4	0	0	0	1	0
OTU10220	TACTCGCGGTCCAAGTCGCAGCCATTTTTATTGGGTCTAAAACATCCGTAGCTTGCTTGGTAAGTTCCCTGTGAAATCTTATCTCTCAAGGGTAAGGCGCGCGGGGAGTACTGCCATGCTAGAGGCCGGGAGACGCAGGAAGTATGTTCGAAGTAGCGGTAAAATGCTTTAATCTCGGACAGACTCACAATAGCGAAGGCATCCTGCGAGAACGGTTCTGACTGTCAGGGATGAAGGCCAGGGGCGCAAAACGGATTAGATACCCGTGTAGTCCTGGCAGTAAACACTGCACACTAAACATCAGTACCTCCTCGAGAGGTATTGGTGCTGCAGCGAAGGCGAAGAGTGTGCTACCTGGGAAGTATAGTCGCAAGGCCGAAACTTAA	Archaea	Woesearchaeota	Unknown_Woesearchaeota_class	Unknown_Woesearchaeota_order	SCGC AAA011-D5	Uncultured	Uncultured archaeon	ART	0	0	1	0	0	0	0	0	0	0	0	0	0	0	0	0	0	0	0	0	0	0	0	0	0	0	0	0	0	0	0	0	0	0	0	0	0	0	0	0
OTU10221	TACGTACAGCACAAGTGGTATCCACTAATATTGGGTCTAAAGCGTGCGTAGCTGGTTTAATAAGTCTTTGGTGAAATCAGCCTGCTTAACAGGTTGAATGGCCAAAGATACTGTTAAACTAGAGGTCGGGAGACGTGAAGGGAATTTCTGGGGTAGCGGTGAAATGTTATGATCCCAGAAGGACTACCAGTAGCGAAGGCGCTTCACGAGAACGAACCTGACAGTGAGGCACGAAAGCTGAGGGAGCGACCCGGATTAGATACCCGGTTAGTCTCAGCCGTAAACGATGTGGACTAGGTGTCCTAGCACTCATGTAGTGTGGGGGTGCCGAAGCAAAGGCGTTAAGTCCACCACCTGGGGAGTATACTCGCAAGGGTGAAACTTAA	Archaea	Iainarchaeota	Iainarchaeia	Iainarchaeales	Candidatus Iainarchaeum	Uncultured	Uncultured archaeon	CRT	0	0	0	0	0	0	0	0	0	0	0	0	0	0	0	0	0	0	0	0	0	0	0	0	0	0	0	0	3	0	0	0	0	0	0	0	0	0	0	0
OTU10222	TACCAACAGTTCGAGTCGCAGCCACATTTATTTGGTCTAAAACATCTGTAGCTTGTTTTACAAGTCTCTTGTGAAATCCTATGTCTTAAATATAGGGCGCGCAAGAGATACTGTATTGCTAGAGACTGGAAGACGTAAGGAGAATGTATGGGGTACCGGTAAAATGGGTTGATCCTGTGCAGACTAACGATAGCGAAGGCACCTTACGAGTACAGATCTGACAGTGAGAGATGAAGGCTAGGGTCGCGAAAGGGATTAGATACCCCTGTAGTCCTAGCAGTAAACACTGCACACTAAACATTGGTATCTCCTCGTGAGGCATCAGTGCTGTAGGGAAGCCGGAGAGTGTGCTACCTGGGAAGTATAGTCGCAAGGCCGAAAACTTAA	Archaea	Woesearchaeota	Unknown_Woesearchaeota_class	Unknown_Woesearchaeota_order	GW2011_GWC1_47_15	Uncultured	metagenome	CRT	0	0	0	2	1	0	0	0	0	2	5	1	0	0	0	0	0	0	0	0	0	0	0	0	0	0	0	0	0	0	0	0	0	0	0	0	0	0	0	0
OTU10223	CACCAGCGCCACGAGTGGGAGCCGTATTTATTGGGCCTAAAGCGTCCGTAGCCGGTTTGTTTAATCCTTTGTGAAATTGCAGAGCTTAACTTTGCAAATTGCAGGGGACACTGACATACTAGGGACCGGGAGGAGTCAGGAGTATTCCGGAGGGAGCGGTAAAATGCTATAATCTTTGGAGGACTACCAGTGGCGAAGGCGCCTGACCAGAACGGATCCGACGGTGAGGGACGAAAGCTAGGGGATCAAAACGGATTAGATACCCGAGTAGTCCTAGCTGTAAACGCTGCGAGCTAGGTGTCGCGTATTCTTGAGAATGCGCGGTGTCGAAGCGAAGGTATTAAGCTCGCCGCCTGGGAAGTACGGTCGCAAGACTGAAACTTAA	Archaea	Woesearchaeota	Unknown_Woesearchaeota_class	Unknown_Woesearchaeota_order	CG1-02-57-44	Uncultured	metagenome	ART	1	0	0	0	0	0	1	0	0	0	0	0	0	0	0	0	0	0	0	0	0	0	0	0	0	0	0	0	0	0	0	0	0	0	0	0	0	0	0	0
OTU10224	TCCCGGCGGTCCAAGTCGCAGCCACAATTATTGGGTCTAAAACATCCGTAGCTTGCTTTGCAAGTCTCTTGTGAAATCGGGACTCTTAAGGTTCCGGCGTGCAAGAGATACTGCTTGGCTAGAGACCGGGAGACGTAGGGAGTACGGACGGGGTAGCGGTAAAATGTGTTGATCCTGTCTGGACTAACAATAGCGAAGGCACCTTACGAGAACGGATCTGACAGTGAGGGATGAAGGCTAAGGTCGCGAAAGGGATTAGATACCCCTGTAGTCTTAGCAGTAAACCCTGCACACTAAACATCGGGGCCTCCTCGAGAGGTCTCGGTGCTGTAACGAAGGTGGAGAGTGTGCTACCTGGGAAGTATAGTCGCAAGGCCGAAACTTAA	Archaea	Woesearchaeota	Unknown_Woesearchaeota_class	Unknown_Woesearchaeota_order	GW2011_GWC1_47_15	Uncultured	Uncultured archaeon	CRT	1	0	0	0	0	0	1	0	0	0	0	0	0	0	0	0	0	0	0	0	0	0	0	0	0	0	0	3	1	0	0	0	0	0	0	0	0	0	0	0
OTU10226	TACCGGCGGCTCGAGTGGTGACCATTTTTATTGGGCTTAAAGCGTCCGTAGCTGGATTGTTAAGTCTCTTGGGAAATCTTACGGCTCAACCGTAAGGCGTCCAAGAGATACTGACAATCTTGGGACCGGAAGAGGTGAGAGGTACTCCGGGGGTAGGAGTGAAATCCTGTAATCCTCGGGGGACCACCTGTGGCGAAGGCGTCTCACTAGGACGGCTCCGACAGTGAGGGACGAAAGCTGGGGGAGCAAACCGGATTAGATACCCGGGTAGTCCCAGCCGTAAACGATGCGCGTTAGGTGTATCGGTGACCACGAGTCACCGAGGTGCCGAAGGGAAACCGTGAAACGTGCCGCCTGGGAAGTACGGTCGCAAGGCTGAAACTTAA	Archaea	Euryarchaeota	Methanomicrobia	Methanomicrobiales	Uncultured	Uncultured	Uncultured	CRT	0	0	0	0	0	0	0	1	0	0	0	0	0	0	0	0	0	0	0	0	0	0	0	0	0	0	2	0	0	0	0	0	1	0	0	0	0	0	0	0
OTU10227	TACTAGCGGTCCAAGTCGCAGCCATCTTTATTGGGTCTAAAACATCCGTAGCTTGCTTGGTAAGTTTTCTGTGAAATTCTATCTCTTAAGGGTAGAGCGTGCAGAAAGTACTGCCAAGCTAGAGACTGGAAGACGTGAGAAGTACATTAGGAGTAGCGGTTAAATGTGTTAATCCCTAGTGGACTCACAATTAGCGAAGGCATCTCACGAGGACAGTTCTGACAGTAAGGGATGAAGGCTAAGGTCGCAAAAGGGATTAGATACCCCTGTAGTCTTAGCAGTAAACACTGCACACTAAACATCAGTACCTCCTCGAGAGGTATTGGTGCTGAAGCGAAGGCGAAGAGTGTGCTACCTGGGAAGTATAGTCGCAAGACCGAAACTTAA	Archaea	Woesearchaeota	Unknown_Woesearchaeota_class	Unknown_Woesearchaeota_order	SCGC AAA011-D5	Uncultured	Uncultured archaeon	ART	0	0	0	0	0	0	0	0	0	0	0	0	0	0	0	0	0	0	0	0	0	0	0	0	0	0	0	1	0	0	0	0	0	0	0	0	0	0	0	0
OTU10228	CCCCAGCGCCACAAGTGGCAACCATCATTATTGGGTCTAAAGCGTCCGTAGCCGGTTAAGCAAGTCTCTTGTGAAATCATTGAACTTAATTTAATGGCGTGCAGGAGATACTACCTAACTAGGGACTGGGAGGAGTCAGAAGTATTTCTTGGGGAGCGGTAAAATGCTATAATCCAAGAAGGACTACCTGTGGCGAAGGCGTCTGACTAGAACAGATCCGACGGTGAGGGACGAAAGCCAGGGGAGCAATCCGGATTAGATACCCGAGTAGTCCTGGCCGTAAACGCTGTGAGCTAGGTGTTGCATATTCTCCGTGAATATGCAGTGTCGAAGCGAAGGTGATAAGCTCACCACCTGGGAAGTATGGTCGCAAGGCTGAAACTTAA	Archaea	Woesearchaeota	Unknown_Woesearchaeota_class	Uncultured	Uncultured	Uncultured	metagenome	ART	0	0	0	0	0	0	0	0	0	0	0	0	0	0	0	0	0	0	2	0	0	0	0	0	0	0	0	0	0	0	0	0	0	0	0	0	0	0	0	0
OTU10229	TACCAGCCCCCTGAGTGATAGGGACGATTATTTAGCCTAAAGCGTCCGTAGCCGGCTTAGCAAGTCTTTCGTTAAATCTGATGACCTAATTGTCAGGCTGCGGAAGATACTGCTAGGCTAGAGGGCGGGAGAGGTTGACGGTAGTCCCGGGGTAGGGGTGAAATCCTATAATCCCGGGAGGACCACCAGTGGCGAAGGCGGTCAACCAGAACGCGCCTGACGGTGATGGACGAAAGCTGGGGTAGCGAACCGGATTAGACACCCGGGTAGTCCCAGCTGTAAACGATGCGGGCTAGGTGTTGGGGCAGCTATGTGCTGTCTCAGTGCCGCAGAGAAGTTGTTAAGCTCGCCGCTTGGGAAGTACGGCCGCAAGGCTGAAACTTAA	Archaea	Bathyarchaeota	Bathyarchaeia	Uncultured	Uncultured	Uncultured	Uncultured archaeon	CRT	0	0	0	0	0	1	0	0	2	0	0	0	0	0	2	0	0	0	0	0	0	0	0	1	0	0	0	0	0	0	0	0	0	0	3	0	0	0	0	0
OTU10230	TACTAGCGGTCCAAGTCGCAGCCATTTTTATTGGGTCTAAAACATCCGTAGCTTGCTTAGTAAGTCCCTTGTGAAATTCTATATCTTAAGTATGGAGCGGGCAAGGGGTACTGCCAAGCTAGAGACTGGTAGACGTAATGAGTACGTTTGGAGTAGCGGTAAAATGTGTTAATCCCAGACGGACTAACAATAGCGAAGGCATATTACGAGAACAGTTCTGACAGTAAGGGATGAAGGCTAGGGGCGCAAAACGGATTAGATACCCGTGTAGTCCTAGCAGTAAACACTGTGCACTAAACATCAGTACCTCTTCGAGAGGCATTGGTGCTGCAGGGAAGCCGAAGAGTGCACTACCTGGGAAGTATAGTCGCAAGGCCGAAAACTTAA	Archaea	Woesearchaeota	Unknown_Woesearchaeota_class	Unknown_Woesearchaeota_order	SCGC AAA011-D5	Uncultured	Uncultured euryarchaeote	CRT	0	0	0	4	1	13	0	0	0	1	0	0	12	8	17	10	3	1	0	0	0	1	0	0	1	0	0	0	0	0	0	0	0	0	0	0	0	0	0	0
OTU10233	CACCTGCGCCACAAGTGGCAATCACAATTATTGGGCCTAAAGCGTTCGTAGCCGGTTTAGTAACTCTTTTGTGAAATTGTTAGGCTTAACCTAACAACGTGCAAGAGAAACTGCTAGACTTGAGACCGGGAGGAGGTAGGAGTATTCTAGGGGGAACGGTAAAATGTTATAATCCTTGGAGGACTATCTGTGGCGAAGGCGCCTACCTAGAACGGCTCTGACGGTGAGGAACGAAGGCTAGGGGAGCAAAACGGATTAGATACCCGAGTAGTCCTAGCAGTAAACTCTGCGAGCTATGTGTTGCATGTTCTTCGAGGACATGCAGTGCCTAAGCGAAGGTGTTAAGCTCGCCGCCTGGGAAGTACGGTCGCAAGACTGAAACTTAA	Archaea	Woesearchaeota	Unknown_Woesearchaeota_class	Uncultured	Uncultured	Uncultured	metagenome	ART	0	0	0	0	0	0	0	0	0	0	0	0	0	0	0	0	0	0	0	0	0	0	0	0	0	0	0	0	0	0	0	0	0	0	0	0	1	3	0	0
OTU10235	CACCAGCGCCTCGAGTGGCAATCGTGTATTTGGCCTAAAGCGTCCGTAGCTGGCTTAGTAAATTTTCTGTGAAATCGTCCGACTTAATCGGTCGACGTGCAGAAAAGACTGCTAGGCTTGAGACCGGGAGGGGTCGGAAGTATGGCTGGGGGAGCGGTAAAATGTTATAATCCCAGTTGGACTACCAATGGCGAAGGCATCCGACCAGAACGGATCTGACAGTGAGGGACTAAAGCTGGGGGAGCAATCCGGATTAGATACCCGAGTAGTCCCAGCCCTAAACGCTGCGAGCCAGGTGTTGCGTATTCGTCAGGAATGCGCAGTGTCGTAACGAAGGTGTTAAGCTCGCCGCCTGGGAAGTACGGTCGCAAGACTGAAACTTAA	Archaea	Woesearchaeota	Unknown_Woesearchaeota_class	Uncultured	Uncultured	Uncultured	Uncultured archaeon	CRT	1	3	2	0	0	0	0	0	0	0	0	0	0	0	0	0	0	0	0	0	0	0	0	0	0	0	0	0	1	0	0	0	0	0	0	0	0	0	0	0
OTU10236	TCCCGGCAGTCCAAGTCGCAGCCACATTTGTTGGGTCTAAAACATCCGTAGCTTGCTTCGTAAGTCCTTGGTGAAATCAGGCCTCTAAAGGGTCTGGCGTGCCTCGGCTACTGCGGAGCTAGAGACCGGGAGGCGTAATGAGTACGGACAGGGTAGCGGTTAAATGTGTTGATCCTGTGACGGACTATCAGTCGCGAAGGCGCGTTACGAGAACGGTTCTGACAGTGAGGGATGAAGGCTAGGGGCGCAAAGTGGATTAGATACCCATGTAGTCCTAGCAGTAAACACTGCACACTAAACATTAGTACCTCCTCGAGAGGTATTAGTGCTGTAGGGAAGCCGGAGAGTGTGCTACCTGGGAAGTATAGTCGCAAGGCCGAAACTTAA	Archaea	Uncultured	Uncultured	Uncultured	Uncultured	Uncultured	metagenome	CRT	0	0	0	1	1	0	1	0	0	0	0	0	0	0	0	0	0	0	0	0	0	0	0	0	0	0	0	0	0	0	0	0	0	0	0	0	0	0	0	0
OTU10239	CACCAGCGCCACAAGTGGCAACCATGATTATTGGGCCTAAAGCGTCCGTAGCCGGTCTTGTAAATTCTGTGTGAAATCGTTGGGCTTCACTCAACGGCGTGCGCAGAACACTGCAAGGCTTGAGACCAGGAGGAGTCAGAGGTATTCTGGGGGAAGCGGTAAAATGCTATAATCCCCGGAAGACCACCTGTGGCGAAGGCGTCTGACTAGAATGGTTCTGACGGTGAGGGACGAAAGCTAGGGGAGCAAACCGGATTAGATACCCGAGTAGTCCTAGCTGTAAACGCTGCCAGCTAGGTGTTGTGTATTCTACGTGAATACGCAGTATCGAAGCGAAGGCGATAAGCTGGCCGCCTGGGAAGTACGGTCGCAAGACTGAAACGTTAA	Archaea	Woesearchaeota	Unknown_Woesearchaeota_class	Uncultured	Uncultured	Uncultured	metagenome	CRT	0	0	0	0	0	0	0	0	0	0	0	0	0	0	0	0	0	0	0	0	0	0	0	1	0	0	0	0	0	0	0	0	0	0	0	1	0	0	0	5
OTU1024	TACCCGCGCCACAAGTGGTGACCGCTATTATTGGGTTTAAAGCATCCGTAGCCGGTCCAAATCAGTCTCTGATTAAATCTCCTATTAACTGGGAGGCTGTTAGAGATACTATTGGACTAGGAACCAGGAGAGGTCTGGGGTACTTTTGGGGTAAGGGTGAAATCTGTTGATCCCAAAGGGACCACCGATGGCGAAGGCACCAGACTAGAATGGCTTCGACGGTGAGGGATGAAAGCCAGGGGAGCGATCGGGATTAGATACCCCGGTAGTCCTGGCTGTAAACGATGCCCGCTTGGCGTGAGTTGGTTTGTAGGGACCGGCTTGTGCCGTAGAGAAATCGATAAGCGGGCCACCTGGGGAGTACGCTCGCAAGAGTGAAACTTAA	Archaea	Uncultured	Uncultured	Uncultured	Uncultured	Uncultured	metagenome	CRT	0	0	0	0	0	0	0	0	0	0	0	0	0	0	0	0	0	0	10	2	0	21	17	0	45	13	10	0	0	0	6	0	0	17	3	0	1	7	0	0
OTU10240	TACCAGCCCCCTGAGTGATAGGGATGATTATTAAGCCTAAAGCGTTCGTAGCCTGCTTAGAAAGTCTTTCGTTAAATCTGACGACTTAATCGTTAGGCCGCGGAAGATACTGCTAGGCTAGAGGGCGGGAGAGGTTGACGGTATTCCAGGGGTAGGGGTGAAATCCTATAATCCTTGGAGGACCACCAGTGGCGAAGGCGGTCAACTAGAACGCGCCTGACGGTGAGGGACGAAAGCTGGGGGAGCGAACCGGATTAGACACCCGGGTAGTCCCAGCCGTAAACTATGCGAGCTAGGTGTTGGGTTAGCTACGAGCTAACCCGGTGCCGCAGAGAAGTCGTTAAGCTCGCCGTTTGGGAAGTACGGCCGCAAGGCTGAAACTTAA	Archaea	Bathyarchaeota	Bathyarchaeia	Uncultured	Uncultured	Uncultured	Uncultured archaeon	ART	0	0	0	0	1	0	0	3	1	0	0	0	0	0	0	0	0	0	0	0	0	0	0	0	0	0	0	0	0	0	0	0	0	0	0	0	0	0	0	0
OTU10241	TACCAACTCCCCGAGTGGTCGGGACTTTTATTGGGCTTAAAGCGTCCGTAGCCGGTCTGATGAGTTTCTCGTTAAATTCGGCGCCCCAAACGTCGAGCTGCGGGGAATACTGTTAGACTTGGGAGCGGAAGAGGCCGGCGGTACTCCTTGGGGAGGGGTAAAATCCTCAGATCCACGGAGGACCATCAGTGGCGAAGGCGCCGGCCAGAACGCATCCGACGGTGAGGGACGAAAGCTAGGGGAGCGATCCGGATTAGATACCCGGGTAGTCCTAGCTGTAAACGATGCAGGCTAGGTGTGTGAATGGCCACGAGCTGCTCATGTGCCGTAGAGAAATCGTTAAGCCTGCCGCCTGGGGAGTACGGTCGCAAGGCTGAAACTTAA	Archaea	Thaumarchaeote	Nitrososphaeria	Caldiarchaeales	Geothermarchaeaceae	Uncultured	Uncultured archaeon	CRT	0	0	0	0	0	0	0	1	0	0	0	0	0	0	0	0	0	0	0	0	0	0	0	0	0	0	0	0	0	0	0	0	0	0	0	0	0	0	0	0
OTU10242	CACCAGCGCCACGAATGGCAATCATCATTATTGGGCCTAAAGCGTCCGTAGCCTGTCTGATCCGTCTTTTGTGAAATTGTTTAGCTCAACTAAACACCGTGCAGAAGATACCATCAGACTTGGAACCGGGAGGGGTCAGAGGTATTCTGGGGGGAGCGGTAAAATGCTATAATCCTCGGAAGACCACCTGTGGCGAAGGCGTCTGACTAGAACGGTTTCGACGGTGAGGGACGAAAGCCAGGGGAGCAAACCGGATTAGATACCCGAGTAGTCCTGGCTGTAAACGCTGTGAGCAAGGTGTCGCATATCCTCCGAGGATGTGCGGTGTCGAAATGAAGATGTTAAGCTCACCGCCTGGGAAGTATGGTCGCAAGGCTGAAAACTTAA	Archaea	Woesearchaeota	Unknown_Woesearchaeota_class	Uncultured	Uncultured	Uncultured	metagenome	CRT	0	0	0	0	0	0	1	0	0	0	0	0	0	0	0	0	0	0	6	3	0	0	0	0	0	0	1	0	0	0	0	0	0	0	1	0	0	0	0	1
OTU10243	CCCCAGCGGTCCAAGTCGCAGCCATTATTATTGGGTCTAAAACATCCGTAGCTTGTCTTGTAAGTCTTCTGTGAAATTTTATACCTCAAGTATGAAGCGGGCAAGAGATACTGCAAGACTAGAGACTGGGAGATGTGAGGAGTACAACTAAGGTAGCGGTAAAATGCGTTGATCTTTGTTGGACTAACAATAGCGAAGGCACCTCACAATAACAGTTCTGACAGTGAGGGATGAAGGCTAGGGGCGCAAAACGGATTAGATACCCGTGTAGTCCTAGCAGTAAACCCTGCGCACTAAACATCGGTACCTCCTCGAGAGGTTTCGGTGCTGTAAGGAAGCTGTAGAGTGCGCTACCTGGGAAGTATAGTCGCAAGGCCGAAACTTAA	Archaea	Woesearchaeota	Unknown_Woesearchaeota_class	Unknown_Woesearchaeota_order	GW2011_GWC1_47_15	Uncultured	Uncultured archaeon	CRT	0	0	0	0	0	0	0	0	0	0	0	0	0	0	0	0	0	0	0	0	0	0	0	0	0	0	0	0	0	0	0	0	0	0	0	0	0	0	0	2
OTU10245	CACCGGCGCCACGAGTGGTGATCGTTTTTATTGGGTCTAAAGCGTCCGTAGCCAGTTTAGTAAATTCTTTGTGAAATTGTTGGGCTTAACTTAACAACTTGCAAAGAAGACTGCTAAACTTGAGACCGGGAGGGGGTAGAGGTATTTCAAGGGGAGCGGTAAAATGCTATAATCCTTGGAGGACCGCCAGTGGCGAAGGCTTCTATCCAGAACGGGTCTGACGGTGAGGGACGAAGGCTAAGGGAGCAAAACGGATTAGATACCCGAGTAGTCTTAGCTGTAAACGCTGTGAGCTGAGTGGTGCATTTTCTTCATGGATGTGCACGGTTTAAGCGAAGGTGTTAAGCTCACCACCTGGGAAGTATAGTCGCAAGGCCGAAACTTAA	Archaea	Woesearchaeota	Unknown_Woesearchaeota_class	Uncultured	Uncultured	Uncultured	metagenome	CRT	0	0	0	0	0	0	0	0	0	0	0	0	0	0	0	0	0	0	0	0	0	0	0	0	0	0	0	0	0	0	0	0	0	0	0	0	0	0	0	0
OTU10246	CACCGGCGTCCCGAGTGGTAGTCATGATTATTGGGCCTAAAGCATCCGTAGCAGATTTGATCAGTCCTTTGTGAAATTGTTTGGCCTAACCAAACAAATGGCAAGGGATACTGTCAGGTTAGAGACCGGGGAGGGGGTAGGAGTATCCGTTGGGAAGCGGTAAAATGTGGTAATCCTTCGGAGACTGCCAGTGGCGAAGGCGCCTACCTAGAACGGATCTGACTGTGAGGGATGAAAGCCAGGGGAGCGAACCGGATTAGATACCCGAGTAGTCCTGGCCGTAAACGTTGTGAACTAGGTGTTGCATATTTCACGGGAATGTGCAGTGCCGGAGCGAAGGTGTTAAGTTCACCGCCTGGGAAGTACGGTCGCAAGGCTGAAACTTAA	Archaea	Woesearchaeota	Unknown_Woesearchaeota_class	Unknown_Woesearchaeota_order	CG1-02-57-44	Uncultured	metagenome	CRT	0	0	0	0	0	0	0	0	0	0	0	0	0	0	0	0	0	0	0	0	0	1	0	0	0	0	0	0	0	0	0	0	0	0	0	2	0	0	0	0
OTU10247	AACCAGCTCCCCGAGTGGTGGGGATAATTATTGAGTCTAAAGCGTCCGTAGCCGGTCTGATTAGTTCTCCGTTAAATCCAGTAGCCTAACTATTGGTCTGCGGAGGATACTGTCAGACTAGGGGGCGGGAGAGGTCGACGGTATTTTTAGAGTAGGAGTGAAATCCTATAATCCTGAGAAGACCACCAGTGGCGAAGGCGGTCGACTAGCACGCGCTCGACGGTCAGGGACGAAAGCTGGGGGAGCGAACCGGATTAGATACCCGGGTAGTCCCAGCTGTAAACGATGCGGGCTTGGTGTTGGAGCGGCCAAGAGCCGCTTCGGTGCCGTAGGGAAGCTGTTAAGCCCGCCACTTGGGAAGTACGGTCGCAAGGCTGAAACTTAA	Archaea	Bathyarchaeota	Bathyarchaeia	Uncultured	Uncultured	Uncultured	Uncultured archaeon	ART	0	0	0	0	0	0	0	1	1	0	0	0	1	3	1	2	0	1	0	0	0	0	0	0	0	0	0	0	0	0	0	0	0	0	0	0	0	0	0	0
OTU10250	CACCAGCGCCACGAGTGGCAATCATAATTATTGGGCCTAAAGCGTCCGTAGCCTGCTTGATAGGTCTTTTGTGAAATCGTTGTGCCTAACATAACGACGTGCAAGAGATACCGTCAAGCTTGGAACCGGAGAGGAGTCAGAGGTATTCTTGGGGGAGCGGTAAAATGCTATAATCCTTTGAAGACCACCTGTGGCGAAGGCGTCTGACTAGAACGGCTTCGACGGTGAGGGACGAAAGCCAGGGGAGCGAATCGGATTAGATACCCGAGTAGTCCTGGCTGTAAACGCTGCGAGCTAGGTGTTGCGTTTTCTTCGTGAATACGCGATGTCGAAATGAAGATGTTAAGCTCGCCGCCTGGGAAGTATGGTCGCAAGACTGAAACTTAA	Archaea	Woesearchaeota	Unknown_Woesearchaeota_class	Unknown_Woesearchaeota_order	GW2011	AR15	metagenome	CRT	1	0	0	0	0	0	3	0	0	0	0	0	0	0	0	0	0	0	0	0	0	0	0	0	0	0	1	0	0	0	0	0	0	0	0	0	0	0	0	0
OTU10251	CACCAGCGCCTCAAGTGGTATCCACGAATATTGGGCCTAGAGCGTCCGTAGCTGGGCAGACAAGTCCACTGTGAAATGTTGGAGCTCAACTTCAACGCGCGCAGTAGATACTGTCCGTCTTGGGAACGGGGGAGGTTCGGGGTACTTTCAGGGTAGGAGTAAAATCCGTTGAGCCTGAAAGGACCACCAGTGGCGAAGGCGCCGAACCAAAACGTGTCCGACAGTGAGGGACGAAAGCTGGGGGAGCGAACGGGATTAGATACCCCGGTAGTCCCAGCCGTAAATGATGCAGACTGTGGTGTAGCATGTGAGTAATCATGTGCTGTGCTGTAGCGTAGGTGTTAAGTCTGCCGCCTGGGGAGTACGGTCGCAAGACTTAAACTTAA	Archaea	Micrarchaeota	Micrarchaeia	Micrarchaeales	Uncultured	Uncultured	Uncultured archaeon	CRT	0	0	0	0	0	0	0	0	0	0	0	0	0	0	0	0	0	0	0	0	0	0	0	0	0	0	0	0	0	0	0	0	0	0	1	0	0	0	0	0
OTU10252	CACCAGCGCCACAAGTGGGAACCATGTTTATTGGGTCTAAAGCGTCCGTAGCCGGTTTAATAAGTCTCTTGTGAAATCATCAAGCTAAACTTGATGGCGTGCTTGAGATACTGTTAGACTAGGAACTTGGAGGAGTCAGAAGTATTTCTGGGGGAGCGGTAAAATGTTATAATCCCAGAAGGACTACCTGTGGCGAAAGCGTCTGACTAGAATAGATTCGACGGTGAGGGACGAAAGCTAAGGGAGCAATCCGGATTAGATACCCGAGTAGTCTTAGCCATAAACGTTGCGAGCTAGGTGTTGCACATTCTCCGTGAATGTGCAGTGTCGTAATGAAGATGTTAAGCTCGCCACCTGGGAAGTATGGTCGCAAGACTGAAACTTAA	Archaea	Woesearchaeota	Unknown_Woesearchaeota_class	Uncultured	Uncultured	Uncultured	metagenome	CRT	0	0	0	0	0	0	0	0	0	0	0	0	0	0	0	0	0	0	4	0	0	0	0	0	0	0	0	0	0	0	0	0	0	0	0	0	0	0	0	0
OTU10254	TACGTACAGCACAAGTAGTATCCACTAATATTGGGTCTAAAGCGTGCGTAGCTTGTTTGACCAGTCTTTGGTGAAATCAGCCTGCTTAACAGGTTGAATGGCCAAAGATACTATCAAACTAGAGGTCGGAAGACGTGAAGGGAATTTCTGGTGTAGCGGTGAAATGTTATGATCCCAGAAGGACCACCAGTAGCGAAGGCGCTTCACGAGGACGAACCTGACAGTGAGGCACGAAAGCTGAGGGAGCGACCCGGATTAGATACCCGGTTAGTCTCAGCCGTAAACGATGTGGACTAGGTGTCCTAGCACTCATGTAGTGCGGGGGTGCCGAAGCAAAGGCGTTAAGTCCACCACCTGGGGAGTATACTCGCAAGGGTGAAACTTAA	Archaea	Iainarchaeota	Iainarchaeia	Iainarchaeales	Candidatus Iainarchaeum	Uncultured	Uncultured archaeon	CRT	0	0	0	0	0	0	0	0	0	0	0	0	0	0	0	0	0	0	0	0	0	0	0	0	0	0	0	0	0	0	0	0	0	0	0	0	0	0	0	1
OTU10255	TACCTGCGTCTCGAGTGGTGACCACGTTTATTGGGCTTAGAGCGTTCGTAGCTGGTTCGGAAAGTTCCTAATGAAATCCCATGGATAACTATGGGGCTTGTTAGGGAAACTACCAGACTTGGGACCGGGAGAGGTCTGGGGTATTGTAGGGGTAGGGGTTAAATCCTATAATCCTTACAAGACCACCTGTGGCGAAGGCGCCAGACTGGAACGGATCCGACAGTGAGGGACGAAAGCTAGGGGAGCAAAGGGGATTAGATACCCCCGTAGTCCTAGCCGTAAACGATGCCCCGTTAGACATTGGAGCTCTTACGTGGGGCTTCAGAGTCGTAGGGAAACCGTTAAACGGGCCGCCTGGGGAGTACGTTCGCAAGGATGAAACTTAA	Archaea	Aenigmarchaeota	Deep Sea Euryarchaeotic Group(DSEG)	Uncultured	Uncultured	Uncultured	metagenome	CRT	0	0	0	4	1	0	1	0	0	0	0	0	2	1	0	2	0	0	0	0	0	0	0	0	0	0	0	0	0	0	0	0	0	0	0	0	0	0	0	1
OTU10256	TACTAGCGGTCCAAGTCGCAGCCATATTTATTGGGTCTAAAACATCCGTAGCTTGCTTGATAAGTTTCTTGTGAAATTTTATCTCTTAAGGGTAAACCGTGCAAGAAGTACTGTCAAGCTAGAGACTGGAAGACGTAGGAAGTACGTTCAAAGTAGCGGTAAAATGTGTTAATCTTGGACGGACTCACAATAGCGAAGGCATCCTACGAGGACAGTTCTGACAGTAAGGGATGAAGGCTAGGGGCGCAAAACGGATTAGATACCCGTGTAGTCCTAGCAGTAAACACTGCACACTAAACATTAGTACCTCCTCGAGAGGTATTAGTGCTGAAGGGAAGCCGAAGAGTGTGCTACCTGGGAAGTATAGCCGCAAGGCCGAAAACTTAA	Archaea	Woesearchaeota	Unknown_Woesearchaeota_class	Unknown_Woesearchaeota_order	SCGC AAA011-D5	Uncultured	metagenome	CRT	0	0	0	0	0	0	0	0	0	0	0	0	0	0	0	0	0	0	0	0	0	0	0	0	0	0	1	0	0	0	0	0	0	0	1	0	0	0	0	1
OTU10257	CACCAGCGCTGCAAGTGGGAATCAGTTTTATTGGGCCTAAAGCGTCCGTAGTCGGTCTGAAAAATTTTTAGTTAAATCCTATAGCTTAACTATAGGGCTGCTAGAAACACTCTCAGACTTGGAACCGGGGAGGAGTCAGAAGTATTTCAGGGGGAGCGGTAAAATGCTATAATCCTTGAAGGACTACCAGTGGCGAAGGCGTCTGACTAGAACGGATTCGACGATGAGGGACGAAAGCCAGGGGAGCGATCCGGATTAGATACCCGAGTAGTCCTGGCTGTAAACTCTGCGAGCTAGGTGTTGCATCATTTCCGAGATGATGCAGTGTCGTAGCGAAGGCGTTAAGCTCGCCGCCTGGGAAGTATGGTCGCAAGACTGAAACTTAA	Archaea	Woesearchaeota	Unknown_Woesearchaeota_class	Uncultured	Uncultured	Uncultured	metagenome	CRT	0	0	0	0	0	0	0	0	0	0	0	0	0	0	0	0	0	0	0	0	0	0	0	0	0	0	1	0	0	0	0	0	0	0	0	0	0	0	0	0
OTU10259	CACCAGCGCCACAAGTGGCGATCACATTTATTGGGTCTAAAGCGTCTGTAGCCGATTCAATAAGTCCTTTGTGAAACTGTTAAGCTCAACTTAACAACGTGCAAAGGAGACTGTTGAGTTAGGGACCGGGAGAGGTTGAGAGAACTCCTTGGGAAGCGGTAAAATGTTTTAATCCTTGGAGGACTACCTATGGCGGAGGCACTCAACCAGAACGGATCCGACGGTGAGAGACGAAAGCTAGGGGAGCGAACAGGATTAGATACCCTAGTAGTCCTAGCCGTAAACGCTGCCAACTATGTGTTGCACGTTCTCCGTGAACATGCAGTGCCGGAGCGAAGGCGTTAAGTTGGCCACCTGGGAAGTACGGCCGCAAGACTGAAACTTAA	Archaea	Woesearchaeota	Unknown_Woesearchaeota_class	Uncultured	Uncultured	Uncultured	Uncultured archaeon	CRT	0	0	0	0	0	0	0	1	11	0	0	0	0	0	0	0	0	0	0	0	0	0	0	0	0	0	0	0	0	0	0	0	0	0	0	0	0	0	0	0
OTU1026	CACCAACTCCCTGAGTGGTGGGGATGATTATTGGGCTTAAAGCGTCCGTAGCCAGCTCGGTAAGTCTTCCGTTAAATCCAACGACCTAATCGTTGGGCTGCGGGAGATACGGCCGGGCTTGGGAGCGGGAGAAGCCGACGGTACTCTCGGGGTAGGGGTGAAATCCAGTAATCCCGGGTGGACCACCAGTGGCGAAGGCGGTCGGCTAGAACGCGTCCGACGGTGAGGGACGAAAGCTGGGGGAGCGAACCGGATTAGATACCCGGGTAGTCCCAGCTGTAAACGATGCAGGCTGGCTGTTGGGGTGAGCTACGAGCCATCCCGGTGGCTAAGGGAAACCGTTAAGCCTGCCGCCTGGGCAGTAAGGTCGCAAGACTGAAACTTAA	Archaea	Bathyarchaeota	Bathyarchaeia	Uncultured	Uncultured	Uncultured	Uncultured archaeon	CRT	0	0	0	0	0	0	0	0	0	0	0	0	0	0	0	0	0	0	0	0	0	0	0	0	0	0	0	0	0	0	0	0	0	0	1	0	0	0	0	0
OTU10260	TACTAGCGGTCCGAGTCGCAGCCATTTTTATTGGGTCTAAAACATCCGTAGCTTGCTTTTTAAGTTCCTTGTGAAATTTTATATCTCAAGTATAGAGCGCGCAAGGAGTACTGGAAAGCTAGAGACTGGGAGACGTAACGAGTACGTTCAAGGTAGCGGTTAAATGTGTTAATCTTGGACAGACTAACAATAGCGAAGGCACGTTACGAGAACAGTTCTGACAGTAAGGGATGAAGGCTAGGGGCGCAAAACGGATTAGATACCCGTGTAGTCCTAGCAGTAAACACTGTTCACTAAACATCGGGACTCTTCGAGAGGTTTCGGTGCTGCAGGGAAGCCGAAGAGTGAACTACCTGGGAAGTATAGTCGCAAGGCTGAAACTTAA	Archaea	Woesearchaeota	Unknown_Woesearchaeota_class	Unknown_Woesearchaeota_order	SCGC AAA011-D5	Uncultured	metagenome	CRT	0	0	0	0	0	0	0	0	0	0	0	0	0	0	0	0	0	0	0	0	0	0	1	0	0	0	1	0	0	0	0	0	0	0	0	0	0	0	0	0
OTU10262	TCCCGGCGGTCCAAGTCGCGACCACGATTATTGGGTCTAAAACATCCGTAGCTTGTTTTGTAAGTCTTTTTGTGAAATCTCGTGTCTTAAGCACGAGGCTGGCAAGAGATACTGCAAAACTAGAGACCGGAAGACGTGAGAAGTACGGCCAAAGTAGCGGTAAAATGCGTTGATCTTGGCTGGACTAACAACAGCGAAGGCATCTCACGAGTACGGATCTGACAGTGAGGGATGAAGGCTAGGGGCGCAAAACGGATTAGATACCCGTGTAGTCCTAGCAGTAAACACTGCACACTAAACATCGGTGCCTCCTCGAGAGGCGTCGGTGCTGCAGGGAAGCCGAAGAGTGTGCTACCTGGGAAGTATAGTCGCAAGGCCGAAACTTAA	Archaea	Woesearchaeota	Unknown_Woesearchaeota_class	Uncultured	Uncultured	Uncultured	Uncultured	CRT	0	0	0	0	0	0	5	0	0	0	0	0	0	0	0	0	0	0	0	0	0	0	0	0	0	0	0	0	0	0	0	0	0	0	0	0	0	0	0	0
OTU10263	TACGGGCAGCTCGAATGGTGTTCACGTATATTGGGCTTAAAGCGTCCGTAGCTGGTTTGATAAGTCCTCGGTGAAATCTTATGGCTTAACCAGGAGAATTGCCAAGGATACTGTCAGACTTGGAGTCGGGATGGGTTGGAGGTATTCATTGGGTAGGAGTGAAATCCTGTGATCCTTTGAAGACCGACGGTGGCGAAGGCGTCCAACTTGAACGCACTCGACAGTGAGGGACGAAAGCTAGGGGAGCGACGCGGATTAGATACCCGCTTAGTCCTAGCCGTAAATGATGTCGATTTAGTGTCGCGTAACTTACGAGGTCACGCGGTGCAGTAGAGAAATTGTTAAATTGACCGCCTGGGGAGTATGGTCGCAAGACTGAAACTTAA	Archaea	Iainarchaeota	Iainarchaeia	Iainarchaeales	Uncultured	Uncultured	metagenome	ART	0	0	0	0	0	0	0	0	0	0	0	0	0	0	0	0	0	0	0	0	0	0	0	0	0	0	0	0	0	0	0	0	0	0	1	2	0	0	2	0
OTU10264	CACCAGCGCCACGAGTGGCAATCGCTTTTATTGGGCCTAAAGCGTCCGTAGCCGGTTTATTAAGTCCTTTGTGAAATTGTTCAGCTTAACTGAACACCGTGCAGAGGATACTGATAAACTTGAGACCGGGAGGGGTTAGAGGTATTCCTTGGGTAGCGGTAAAATGCTATAATCCTTGGAGGACCACCTGTGGCGAAGGCGTCTAACCAGAACGGATCTGACGGTGAGGGACGAAAGCTAGGGGAGCAATCCGGATTAGATACCCGAGTAGTCCTAGCTGTAAACTCTGCGAGCTAGATGTAGCATATTCTCCGTGAATGTGCTGTGTCGATGCGAAGGCATTAAGCTCGCCGCCTGGGAAGTATGGTCGCAAGACTGAAACTTAA	Archaea	Woesearchaeota	Unknown_Woesearchaeota_class	Unknown_Woesearchaeota_order	GW2011	AR15	metagenome	ART	0	0	0	0	0	0	0	0	0	0	0	0	0	0	0	0	0	0	0	0	0	1	0	0	0	0	0	0	0	0	0	0	0	0	0	0	0	0	0	0
OTU10266	TACTAGCGGTCCAAGTCGCAGCCTTTTTTATTGGGTCTAAAACATCCGTAGCTTGCTTAATAAGTTCCTTGTGAAATCCCATATCCTAAATATGGGGCGCGCAAGAAATACTGTTAAGCTAGAGACTGGAAGACGTAAGAAGTACGTTTGAAGTAGCGGTAAAATGTGTTAATCTCAGACGGACTCACAACAGCGAAGGCATCTTACGAGGACAGTTCTGACAGTAAGGGATGAAGGCTAGGGGCGCAAAACGGATTAGATACCCGTGTAGTCCTAGCAGTAAACACTGCACACTAAACATTAGTACCTCCTCGAGAGGTATTGGTGCTGAAGCGAAGGCGAAGAGTGTGCTACCTGGGAAGTATAGTCGCAAGGCCGAAACTTAA	Archaea	Woesearchaeota	Unknown_Woesearchaeota_class	Unknown_Woesearchaeota_order	SCGC AAA011-D5	Uncultured	metagenome	ART	0	0	0	0	0	0	0	0	0	0	0	0	0	0	0	0	0	0	0	0	0	0	3	0	0	0	0	0	0	0	0	0	0	0	0	0	0	0	0	0
OTU10267	CACCAGCGCCACGAGTGGGAACCGATTTTATTTGGCCTAAAGCGTCCGTAGCCGGTCTTGTAAATTTCCTGTGAAATCGTTCTGCTTAACAGAACGGCGTGCAGGGAACACTGCAAGACTTGGAACCAGGAGGGGTCAGAAGTATTTCTGGGGGAACGGTAAAATGTGATAATCCCAGAAGGACTACCGATGGCGAAGGCATCTGACCAGAATGGATTCGACGGTGAGGGACGAAAGCTAGGGGAGCGATCCGGATTAGATACCCGAGTAGTCCTAGCCCTAAACTCTGCGAGTTAGGTGTTGTGTATTCTTCGTGAATACGCAGTGTCGAAGTGAAGACGTTAAACTCGCCGCCTGGGAAGTATGGTCGCAAGACTGAAACTTAA	Archaea	Woesearchaeota	Unknown_Woesearchaeota_class	Uncultured	Uncultured	Uncultured	Uncultured archaeon	CRT	0	0	0	0	0	0	0	0	0	0	0	0	0	0	0	0	0	0	0	0	0	0	0	0	0	0	0	0	0	0	0	0	0	0	0	1	0	0	0	0
OTU10268	TACCGGCGGTCCAAGTCGCATCCACATTTATTGGGTCTAAAACATTCGTAGCTTGTTTTGTAAGTCTCTTGTTAAATTCTATATCTCAAGTATAGAACGTGCAAGAGATACTACATTACTAGAAACCGGAAGACGTAAGGAGTATGATTGAGGTAGTGGTAAAATACGTTAATCTTAATCAGACTAACAATAGCGAAGGCACCTTACGAGTACGGATTTGACAGTGAGGAATGAAGGCTAGGGTCGCGAAAGGGATTAGATACCCCTGTAGTCCTAGCAGTAAACACTGCTCACTAAACATTAGTGCCTCCTCGAGAGGCATTAGTGCTGTAGAGAAGTCAGAGAGTGAGCTACCTGGGAAGTATAGTCGCAAGGCCGAAACTTAA	Archaea	Woesearchaeota	Unknown_Woesearchaeota_class	Uncultured	Uncultured	Uncultured	Uncultured	CRT	0	0	0	0	0	0	0	0	0	0	0	0	0	0	0	0	0	0	0	0	0	0	0	0	0	0	0	0	0	0	0	0	0	0	0	0	0	0	0	0
OTU10269	CACTGGCATCCTAAGTGGCAGTCACCATTACTGGGCTTAAAGCGTCCGTAGCTCGTTCGAAGGGTTCCTAGTGAAATCCTGCAGCTTAACTGTAGGGCTTGCTGGGAAAACTAGCGGACTTGAGGATGGGAGAGGCTAGAGGTACTTTTTGGGTAGGGGTGAAATCCTATAATCCTAAAAGGACCAACAGTGGCGAAGGCGTCTAGCATGAACATGCCTGACGGTGAGGGACGAAAGCCAGGGTCGCGAAACGGATTAGATACCCGTGTAGTCCTGGCCGTAAACGATGCTGACTAGGTGGGGCATGACCCTTGTGGTCGTGCTATGCCGAAGAGAAATCGTTAAGTCAGCCGCCTGGGGAGTACGTTCGCAAGAATGAAACTTAA	Archaea	Euryarchaeota	Uncultured	Uncultured	Uncultured	Uncultured	Uncultured	CRT	0	0	0	0	0	0	5	0	0	0	0	0	0	0	0	0	0	0	0	0	0	0	0	0	0	0	0	0	0	0	0	0	0	0	0	0	0	0	0	0
OTU1027	TACCGGCGGTCCAAGTCGCATCCACATTTATTGGGTCTAAAACATTCGTAGCTTGTTTTGTAAGTCTCTTGTGAAATTCTATATCTCAAATATAGACCGTGCAAGAGATACTACATTACTTGAGACCGGAAGACGTAAGGAGTATGATTGAGGTAGCGGTAAAATGCGTTAATCTTAATCAGACTAACAATAGCGAAGGCACCTTACGAGTACGGATCTGACAGTGAGGGATGAAGGCCAGGGTCGCGAAAGGGATTAGATACCCCTGTAGTCCTGGCAGTAAACACTGCTCACTAAACATTAGTGCCTCCTCGAGAGGCATTAGTGCTGCAGAGAAGTCGGAGAGTGAGCTACCTGGGAAGTATAGTCGCAAGGCCGAAACTTAA	Archaea	Woesearchaeota	Unknown_Woesearchaeota_class	Uncultured	Uncultured	Uncultured	Uncultured	CRT	4	0	0	8	0	3	8	6	1	16	31	6	0	2	0	0	1	0	1	1	0	1	3	0	0	0	0	0	0	0	0	0	0	0	0	0	1	0	2	0
OTU10270	TACCAGCTCTCCGAGTGGTGGGGATACTTATTGGGCCTAAAGCATCCGTAGCCTGCTGGTCAAGTCTCTTGTTAAATCCACCGATTTAATCGTTGGGGTGCGGGGGATACTGCCCAGCTAGGGGGCGGGAGAAGTCGACGGTATTCTCAGGGTAGGGGTGAAATCCTATAATCCTGGGAAGACCACCAGTGGCGAAGGCTGTCGGCAAGAACGCGCTCGACGGTGAGGGATGAAAGCTGGGGTAGCGAACCGGATTAGATACCCGGGTAGTCCCAGCCGTAAACGATGCAGGCTAGGTGTTAGGACGGCTACGTGCCGTTCTAGTGCCGCAGGGAAGCCGTTAAGCCTGCCGCCTGGGGAGTACGGCCGCAAGGCTGAAACTTAA	Archaea	Bathyarchaeota	Bathyarchaeia	Uncultured	Uncultured	Uncultured	Uncultured archaeon	CRT	0	0	1	0	0	0	0	1	1	0	0	0	1	1	1	0	0	0	0	0	1	0	0	0	0	4	0	0	0	0	0	0	1	0	0	0	0	0	0	0
OTU10271	CACCAGCTCCTCGAGTGGTGGGGATGTTTATTTGGCCTAAAGCGTCCGTAGCCGGCTCGGTAAGTCCCTCGTTAAATCCATCGTCCCAAGCGTTGGGCCGCGAGGTAGACTGCCAAGCTAGAGGGTGGGAGAGGTCAGCGGTATTCTTGGGGTAGGGGCGAAATCCTTTGATCCCAGGAGGACCACCAGTGGCGAAGGCTGCTGACTAGAACACGCCTGACGGTCAGGGACGAAAGCTGGGGGAGCGAATCGGATTAGATACCCGAGTAGTCCCAGCCGTAAACGATGCAGGCTAGGTGTTGGAGTGGCCACGAGCCACTTCAGTGCCACAGGGAAGCCATTAAGCCTGCCGCCTGGGGAGTACGGCCGCAAGGCTGAAACTTAA	Archaea	Bathyarchaeota	Bathyarchaeia	Uncultured	Uncultured	Uncultured	Uncultured archaeon	CRT	0	0	0	0	0	0	0	0	0	0	0	0	0	0	0	0	0	0	0	0	0	0	0	0	0	0	0	0	0	0	0	0	0	0	0	0	0	0	0	0
OTU10272	CACCAGCCCCTCGAGTGGTGGGGATGATTATTTGGCCTAAAGCGTCCGTAGCCGGCTGTGTAGGTCTCTCGTTAAATCCGACGTCCCAAGCGTCGGACTGCGGGAGATACCGCCCAGCTAGAGGGTGGGAGAGGTCAGCGGTATTCTGGGGGTAGGGGCGAAATCCTTTGATCCCCGGAGGACCACCAGTGGCGAAGGCTGCTGACTAGAACACGCCTGACGGTGAGGGACGAAAGCTGGGGGAGCGAATCGGATTAGATACCCGAGTAGTCCCAGCCGTAAACGATGCAGGCTAGGTGTTGGGGCGGCCACGCGCCGCCCCAGTGCCACAGGGAAGCCATTAAGCCTGCCGCCTGGGGAGTACGGCCGCAAGGCTGAAACTTAA	Archaea	Bathyarchaeota	Bathyarchaeia	Uncultured	Uncultured	Uncultured	Uncultured archaeon	CRT	0	1	0	0	0	0	0	0	0	0	1	0	0	0	1	2	0	0	0	0	0	0	0	0	0	0	0	0	0	0	0	0	0	0	0	0	0	0	0	0
OTU10276	TACCCGCAGCTCAAGTGGTCTGGACTTTTATTGGGTCTAAAGCGTTCGTAGCTGGGTCTGTAAGTTCTCTGTGAAATCTGGCAGCTTAACTGTCAGGCGCGCAGGGGATACTGCGGATCTTGAGACTGGGATGGGTCAAGGGTACTCTCGGGGTAGGGGTGAAATCCAATAATCCTGAGGGGACCACCTGTGGCGAAGGCGCTTGGCTAGAACAGGTCTGACAGTGAGGGACGAAAGCTAGGGGAGCGAACGGGATTAGATACCCCGGTAGTCCTAGCCGTAAATGATGCATACTAGGTGTTGCATTCCTTTCGTGGGGTTGCAGTGCCGTAGGGAAGCCGTTAAGTATGCCACCTGGGAAGTACGGTCGCAAGGCTGAAACTTAA	Archaea	Euryarchaeota	Thermococci	Methanofastidiosales	Uncultured	Uncultured	Uncultured archaeon	ART	0	0	0	0	0	1	0	0	0	0	0	1	0	0	0	0	0	0	0	0	0	0	0	0	0	0	0	0	0	0	0	0	0	0	0	0	0	0	0	0
OTU10279	CACCTGCGCCACGAGTGGCAATCATAATTATTGGGCCTAAAGCGTTCGTAGCCGGATAGGCAAGTCTTGGGTGAAATCGTTGAGCTTAACGAAACGACGTGCTTGAGATACTACTTATCTTGGGACCGGGAGGAGTTAGGGGTATTTCTGAGGGACCGGTAAAATGGGATAATCTCAGGAGGACCACCTGTGGCGAAGGCGCCTAACTAGAACGGGTCCGACGGTGAGGAACGAAAGCTAGGGGAGCAAACCGGATTAGATACCCGAGTAGTCCTAGCCGTAAACGCTGTGAACTAGATGTTGCATATCTCACGAGGATGTGCGGTGTCGGAGCGAAGGTGTTAAGTTCACCGCCTGGGAAGTACGGTCGCAAGGCTGAAACTTAA	Archaea	Woesearchaeota	Unknown_Woesearchaeota_class	Uncultured	Uncultured	Uncultured	metagenome	CRT	0	0	0	0	0	0	0	0	0	0	0	0	0	0	0	0	0	0	0	0	0	0	0	0	0	0	0	0	0	0	2	0	0	0	0	0	0	0	0	0
OTU1028	TACCCGCGCTGCAAGTGGTGACCACGATTATTGGGCTTAAAGCGTTCGTAGCCGGTTTTACAAGTCCCTGGTGAAATCGATTAGAAAACTAATCGGCTTGCTGGGGATACTGTGGAACTTGGGACCGGGAGAGGTCAAGGGTACTTCCAGAGTAGGGGTAAAATCCTGTAATTCTAGAAGGACCACCTGTGGCGAAGGCGCTTGACTAGAACGGATCCGACGGTGAGGGACGAAAGCCAGGGGAGCGAACCGGATTAGATACCCGGGTAGTCCTGGCCGTAAACAATGCCCACTAGACATTGGTAATCTTACGTGGGTTTCCAGTGTCGTAGGGAAACCGTTAAGTGGGCCGCCTGGGGAGTACGTTCGCAAGGATGAAACTTAA	Archaea	Aenigmarchaeota	Deep Sea Euryarchaeotic Group(DSEG)	Uncultured	Uncultured	Uncultured	Uncultured euryarchaeote	CRT	0	0	0	2	0	7	1	2	7	0	0	0	0	5	0	1	3	1	0	1	90	0	0	0	0	0	0	0	0	1	0	1	0	0	0	0	0	0	11	0
OTU10282	TCCCAGCGGTCCAAGTCGCAACCATAATTATTGGGTCTAAAACATCCGTAGCTTGTCTTGTAAGTCTCTTGTGAAATTCTGTCTCTTAAGGATAGAGCGTGCAAGAGATACTGTAAGACTAGAGACCGGAGGATGTGGGGAGTACGGCCAAGGTAGTGGTAAAATATGTTAATCTTGGCTGGACTAACAATAGCGAAGGCATCTCACAACGACGGATCTGACAGTGAGGGATGAAGGCTAGGGGCGCGAAACGGATTAGATACCCGTGTAGTCCTAGCAGTAAACACTGCGCACTAAACCTCATGACCTCTTCGAGAGGTTGTGGGGCTGTAGGGAAGCCGTAGAGTGCGCTACCTGGGAAGTATAGCCGCAAGGCCGAAACTTAA	Archaea	Woesearchaeota	Unknown_Woesearchaeota_class	Unknown_Woesearchaeota_order	GW2011_GWC1_47_15	Uncultured	metagenome	CRT	0	0	0	0	0	0	0	0	0	0	0	0	0	0	0	0	0	0	0	0	0	0	0	0	0	0	0	0	0	0	0	0	0	0	1	0	0	0	0	0
OTU10283	AACCAGCTCTTCGAGTGGTTGGGACTTTTACTGGGCTTAAAGCGCACGTAGCCGGTTTAGTTGGTCTCTGGTGAAAGCTTGCCGCCCAACGGTGAGAATGGCCTGAGATACCGCTAGACTCGGGACCGGGAGAGGTGCTAGGTACTTAACGAGTAGGGGTGAAATCCTTTGATTCGTTAGGGACACCGGTGGCGAAGGCGTAGCACTAGAACGGGTCCGACGGTGAGGAGCGAAAGCCAGGGGAGCAAACCGGATTAGATACCCGGGTAGTCCTGGCCGTAAACGATGCGGACTAGGTGTTAGGCTATCTTTGAGATAGTTTAGTGCCGAAGAGAAATCGTTAAGTCCGCCGCCTGGGGAGTACGGTCGCAAGACTGAAACTTAA	Archaea	Uncultured	Uncultured	Uncultured	Uncultured	Uncultured	metagenome	CRT	1	5	3	5	11	7	3	2	1	3	2	1	1	7	1	5	4	1	0	0	1	0	0	0	0	0	0	1	0	0	0	0	0	0	0	0	0	0	0	0
OTU10285	AACCAGCTCTTCGAGTGGTGTCCATGATTATTGAGCTTAAAGCGTTCGTAGCCTGTTTGGTAGGTTCCTGCTTAAATCCGGTCGCTCAACGGTCGGCCTGGTAGGAATACCGCCTTACTTGGGGACGGGAGACGGCGACGGTATTCCATAGGTAAGGGTGAAATCTAATGATCTATGGAGGACCACCAGTGGCGAAGGCGGTCGCCGAGAACGTGCCCGACGGTGAGGGACGAAACCCAGGGGAGCAAATCGGATTAGATACCCCGAGTAGTCTGGGCGTAAACGATGCCCGTTAAGTGTTGCATTGGCCACGAGCCACTGCGGTGCTGCAGCGAAAGCGATAAACGGGCCGCTTGGGAAGTACGGTCGCAAGACTGAAACTTAA	Archaea	Uncultured	Uncultured	Uncultured	Uncultured	Uncultured	Candidatus Thorarchaeota archaeon MP11T_1	DT	370	429	371	504	702	154	158	144	63	124	175	116	61	101	102	37	71	49	116	122	70	161	68	498	90	106	331	11	19	93	106	154	443	38	433	55	23	23	16	384
OTU10286	CACCAGCGCCACGAGTGGCCATCGCGATTATTGGGCCTAAAGCGTCCGTAGCCGGCCCGGCAAATCCCTTGTGAAATCGTCTTGCTCAACATGACGGCGCGCAGGGGACACTACCGGGCTCGAGACCGGGAGGGGTCAGAGGTATTCCGGGGGGACCGGTAAAATGGGATAATCCCCGGAGGACCACCGATGGCGAAGGCATCTGACCAGAACGGATCTGACGGTGAGGGACGAAAGCCAGGGGAGCAAACCGGATTAGATACCCGAGTAGTCCTGGCCGTAAACGCTGCGAGCTAGGTGTTGCGCCTCCTTCGGGGATGCGCAGTGTCGAAACGAAGGTGTTAAGCTCGCCGCCTGGGAAGTACGGTCGCAAGGCTGAAACTTTA	Archaea	Woesearchaeota	Unknown_Woesearchaeota_class	Uncultured	Uncultured	Uncultured	metagenome	CRT	0	0	0	0	0	0	0	0	0	0	0	0	0	0	0	0	0	0	1	1	1	2	0	0	1	0	0	0	0	0	0	0	0	0	0	0	0	0	0	0
OTU10287	TCCCAGCAGTCCAAGTTGCAGCCATCATTATTGGGTCTAAAACATCCGTAGCTTGTTTGATAAGTCTCTTGTGAAATTTCATGTCTCAAGCATGAAGCGGGCAAGGGATACTGTTAAACTAGAGATCGGTAGATGTAATGAGTACACCTGAGGTAGTGGTTAAATACGTTAATCTCAGGCGGACTAACAATAGCGAAGGCACATTACAAGAACGAATCTGACAGTGAGGGATGAAGGCCAGGGGCGCAAAACGGATTAGATACCCGTGTAGTCCTGGCAGTAAACACTGTACACTAAACATCGGGCTCTCTTCGGGAGAATTCGGTGCTGAAGCGAAGGCGAAGAGTGTACTACCTGGGAAGTATAGTCGCAAGATCGAAACTTAA	Archaea	Woesearchaeota	Unknown_Woesearchaeota_class	Uncultured	Uncultured	Uncultured	metagenome	ART	0	0	0	0	0	0	0	0	0	0	0	0	0	0	0	0	0	0	0	0	0	0	0	0	1	0	0	0	0	0	0	0	0	0	0	0	0	0	0	0
OTU10288	TCCCAGCGGTTCAAGTCGCAGCCACATTTGTTGGGTCTAAAACATCCGTAGCTTGCCTTTCAAGTCTTTTGTGAAATCGGGACTCTCAAGGTTCCGGCGAGCAGAAGATACTGTTTGGCTCGAGACCGGGAGAAGTAAGGAGTATGGTTGGAGTAGCGGTTAAATGCGTTGATCCTAACTAGACTAACAATAGCGAAGGCACCTTACTAGAACGGTTCTGACAGTGAGGGATGAAGGCTAGGGGCGCAAAACGGATTAGATACCCGTGTAGTCCTAGCAGTAAACACTGCACACTGAACATTGGTGCCTCCTCGAGAGGCATCAGTGCTGTAGGGAAGCCGGAGAGTGTGCTACCTGGGAAGTATAGTCGCAAGATCGAAACTTAA	Archaea	Uncultured	Uncultured	Uncultured	Uncultured	Uncultured	Uncultured archaeon	CRT	1	0	0	0	0	0	5	0	0	0	0	0	3	0	0	1	0	0	4	0	0	0	0	0	0	0	0	0	0	0	0	0	0	0	0	0	0	0	0	1
OTU10289	TACCAGCTCTCCGAGTGGTGTGGATAATTATTGGGCCTAAAGCATTCGTAGCCGGCTGGGCAAGTTCTCTGTTAAATCCAGCGATTTAATCGTTGGACCGCGGGGAATACTGCTCGACTAGGGGACGGGAGAGGCCGGCGGTATTTCCAGGGTAGGGGTGAAATCCTATAATCCTGGGAAGACCACCAGTGGCGAAGGCTGCCGGCTAGAACGAGCCCGACGGTGAGGGATGAAAGCTGGGGGAGCGAACCGGATTAGATACCCGGGTAGTCCCAGCTGTAAACGATGCAGGCTAGGTGTTTGGGTGGCGACAAGCCACCTTAGTGCCGCAGGGAAGCTGTTAAGCCTGCCGCCTGGGGAGTACGGTCGCAAGGCTGAAACTTAA	Archaea	Bathyarchaeota	Bathyarchaeia	Uncultured	Uncultured	Uncultured	metagenome	CRT	0	0	0	0	0	0	0	0	0	0	0	0	0	0	0	0	0	0	0	0	0	0	0	0	0	0	0	0	0	0	0	0	0	0	0	0	0	0	0	0
OTU1029	TACCAGCTCCCCGAGTGGTTGGGATGTTTATTGGGCCTAAAGTATCCGTAGCCGGTCTTGTAGGTCTTCTGTCAAATCCAACGGCCCAACCGTTGGGCCGCAGAAGATACCGTAAGACTAGGAGGCGGGAGAGGCGGACGGTACTCCATGGGTAGGGGCAAAATCCTTTGATCCATGGAAGACCACCAGTGGCGAAGGCGGTCCGCCAGAACGCGCTCGACGGTGAGGGATGAAAGCTGGGGGAGCGAACCGGATTAGATACCCGGGTAGTCCCAGCCGTAAACGATGCGAGCTAGGTGATGGGGTGGCCAAGTGCCATTCCAGTGCCGCAGGGAAGCCGTTAAGCTCGCCGCCTGGGAAGTACGGTCGCAAGGCTGAAACTTAA	Archaea	Thaumarchaeote	Nitrososphaeria	Uncultured	Uncultured	Uncultured	Uncultured	CRT	1	0	2	4	9	2	2	18	34	0	0	0	1	2	2	0	2	7	0	1	0	0	0	1	0	0	0	0	0	0	0	0	0	0	1	0	0	0	4	0
OTU10290	AACCAGCTCTTGGAGTGGTGGGCATGTTTATTTGGCTTAAAGAGTGCGTAGCAGGACAGCGTAAGTCCTCAGTGAAATGCCAGGTCTTAAGCTTGGCGCGTGCTGGGGATACTGTGCGTCTTGGGAACAGGAGAGGTCCAGGGTACTCACTGGGTAGGGGTGAAATCCGATAATCCAGTGAGGACACCGGTGGCGAAGGCGCTGGACTGGAATGTGTCCGACTGTGAGGCACGAAAGCTAGGGTAGCGAGCCGGATTAGATACCCGGGTAGTCCTAGCCGTAAACGATGCGCGCTAAGTGTTGGGTGATGCTTGACATTATCCAGTGCCGAAGGGAAACCGTTAAGCGCGCCGCCTGGGAAGTACGTTCGCAAGGATGAAACTTAA	Archaea	Asgard_archaea	Odinarchaeia	Uncultured	Uncultured	Uncultured	Uncultured archaeon	CRT	2	0	4	0	0	0	0	0	0	0	0	0	0	0	0	0	0	0	0	0	0	0	0	0	0	0	0	0	0	0	0	0	0	0	0	0	0	0	0	0
OTU10291	CACCAGCGCCGCAAGTGGTGACCATTTTTATTGGGCCTAAAGCGTTCGTAGCCGGCTTGATAAATCTTTTGTGAAATTGTTGGGCTTAACCCAACACCGTGCAGAAGACACTGTTAAGCTAGAGACCGGGAGGAGTCAGAGGTATTCTAAGGGGAGCGGTAAAATGCGATAATCCTTAGAGGACCGCCTGTGGCGAAAGCGTCTGACCAGAACGGATCTGACGGTGAGGAACGAAAGCTAGGGGAGCGATTCGGATTAGATACCCGCGTAGTCCTAGCCGTAAACGCTGCGAGTTAGGTGTTGCATTGTTTTCGTGATAATGCAGTATCGAAGTGAAGACGTTAAACTCGCCGCCTGGGAAGTATAGTCGCAAGACCGAAACTTAA	Archaea	Woesearchaeota	Unknown_Woesearchaeota_class	Uncultured	Uncultured	Uncultured	metagenome	ART	0	0	0	0	0	0	0	0	1	0	0	0	0	0	0	0	0	0	0	0	0	0	0	0	0	0	0	0	0	0	0	0	0	0	0	0	0	0	0	0
OTU10292	TACCGGCGGTCCAAGTCGCAGCCACAATTATTGGGTCTAAAACATCCGTAGCTTGTTTAGTAAGTTTCTTGTGAAATCCCATCTCTTAAGGGTGGGGCGTGCAAGAAGTACTGCTTAACTAGGGACTGGAAGAAGTGAAGAGTACGGTTGAGGTAGTGGTAAAATACGTTAATCTTGACTGGACTAACAATAGCGAAGGCACTTCACTAGTACAGATCTGACAGTGAGGGATGAAGGCTAGGGTCGCAAAACGGATTAGATACCCGTGTAGTCCTAGCAGTAAACACTGCTCACTAAACATTGGGGCCTCCTCGAGAGGTTTCAGTGCTGTAGGGAAGCCGAAGAGTGAGCTACCTGGGAAGTATAGTCGCAAGATCGAAACTTAA	Archaea	Woesearchaeota	Unknown_Woesearchaeota_class	Uncultured	Uncultured	Uncultured	Uncultured	ART	0	0	0	0	0	0	0	0	0	0	0	0	0	0	0	0	0	0	0	0	0	0	0	0	0	0	0	0	0	0	0	0	0	0	0	0	0	0	0	0
OTU10293	CACCAGCGCCACGAGTGGTAACCACGATTATTGGGCCTAAAGCGTCCGTAGCCGGCCCGGTAAATCCTTTGTGAAATTGTTCGGCTTAACCGAACAGCGCGCAAGGGACACTGCCGAGCTCGAGACCGGGAGGAGTCAGAAGTATTTCAGGGGGAGCGGTAAAATGTGATAATCCCTGGAGGACTACCTGTGGCGAAGGCGTCTGACCAGAACGGATCTGACGGTGAGGGACGAAAGCCAGGGGAGCGAACCGGATTAGATACCCGAGTAGTCCTGGCCGTAAACGCTGTGAGCTAGGTGTTGCGTTAACTACGAGTTGACGCAGTGTCGAAACGAAGGTGTTAAGCTCACCGCCTGGGAAGTACGGTCGCAAGACTGAAACTTTA	Archaea	Woesearchaeota	Unknown_Woesearchaeota_class	Uncultured	Uncultured	Uncultured	metagenome	CRT	0	0	0	0	0	0	0	0	0	0	0	0	0	0	0	0	0	0	0	0	0	0	0	0	0	0	0	0	0	0	0	0	0	0	0	0	0	0	0	0
OTU10294	CACCAGCGCCACGAGTGGCCATCGCGATTATTGGGCCTAAAGCGTCCGTAGTCGGCTCTGTACATCCTCTGTGAAATCGCTGCGCTCAACGTAGCGGCGCGCGGGGGACACGGCAGTGCTAGAGACCGGGAGGCGTCAGGGGAACTCGTAGGGGACCGGTAAAATGGTATAATCCTACGAAGACCACCTGTGGCGAAGGCGCCTGACGAGAACGGATCTGACGATGAGGGACGAAAGCCAGGGGAGCAAACCGGATTAGATACCCGAGTAGTCCTGGCCGTAAACGCTGCCAGCTAGGTGTTGCAGCGACTTATGTCGTTGCAGTATCGGAGCGAAGGTATTAAGCTGGCCGCCTGGGAAGTACGGTCGCAAGACTGAAACTTTA	Archaea	Woesearchaeota	Unknown_Woesearchaeota_class	Uncultured	Uncultured	Uncultured	Uncultured euryarchaeote	CRT	0	2	0	7	7	1	5	2	0	0	0	0	4	1	0	12	0	0	2	0	0	0	0	0	0	0	0	0	0	0	2	1	0	0	0	0	0	0	0	1
OTU10295	TACCAGCAGTCCAAGTCGCAGCCAACATTATTGGGTCTAAAACATCCGTAGCTTGTTATGTAAGTCTCTTGTGAAATCCTATCCCTTAAGGATAGGGCGTGCAAGAGATACTGTATAGCTAGAGACCGGAGGATGTGGGGAGTACAGTTGAGGTAGTGGTAAAATACGTTAATCTTAACTGGACTAACAACAGCGAAGGCACCCCGCAACGACGGATCTGACAGTGAGGGATGAAGGCTAGGGGCGCAAAACGGATTAGATACCCGTGTAGTCCTAGCAGTAAACACTGCGCACTAAACATCAGTACCTCCTCGAGAGGTATTGGTGCTGTAGGGAAGCCGAAGAGTGCGCTACCTGGGAAGTATAGTCGCAAGGCCGAAACTTAA	Archaea	Woesearchaeota	Unknown_Woesearchaeota_class	Uncultured	Uncultured	Uncultured	Uncultured	ART	0	0	0	0	0	0	0	0	0	0	0	0	3	4	2	0	0	0	0	0	0	0	0	0	0	0	0	0	0	0	0	0	0	0	0	0	0	0	0	0
OTU10297	TACGGGCAGCCCGAGTGGTTCCCACGAATACTGGGCTTAAAGCGTGCGTAGCCGGTTCGGCAAGTCTCCTGTGAAATCGGACAGCTTAACTGTTCGGCTTGCAGGAGATACTACCGGGCTAGGAACCGGGAGGGGTGTTGGGTATGTCCAGGGTAAGGGTGAAATCTGTCGATCCTGGGTAGACCACCTGTGGCGAAGGCGCAACACCAGAACGGATTCGACGGTGAGGCACGAAGGCTAGGGGAGCGACCCGGATTAGATACCCGGTTAGTCCTAGCAGTAAACTATGCCCTCTAGGTGTGTCGTAACCCCCGGGGTTGCGATGTGCCGAAGCGAAAGCGTTAAGGGGGCCGCCTGGGGAGTACGGTCGCAAGACTGAAACTTAA	Archaea	Uncultured	Uncultured	Uncultured	Uncultured	Uncultured	metagenome	ART	0	0	0	0	0	0	0	0	0	0	0	0	0	0	0	0	0	0	0	1	0	0	0	0	0	0	0	0	0	0	0	1	0	0	0	0	0	0	0	1
OTU10298	TCCCAGCGGTCCAAGTCGTAGCCACAATTATTGGGTCTAAAACATCCGTAGCTTGTTTTATAAGTCCTCTGTGAAATTTCATGTCTTAAGCATGGAGCGAGCAGGAGATACTATAAGACTAGAGACTGGAGGATGTGAGGAGTACGGTTGAGGTAATGGTAAAATATGTTAATCTCGACTGGACTAACAATAGCGAAGGCACTTCACAATTACAGTTCTGACAGTGAGGGATGAAGGCTAGGGGCGCAAAACGGATTAGATACCCGTGTAGTCCTAGCAGTAAACACTGCGTACTAAACATCAGTACCTCCTCGGGAGGTATTGGTGCTGTAGGGAAGCCGAAGAGTACGCTACCTGGGAAGTATAGTCGCAAGGCCGAAACTTAA	Archaea	Woesearchaeota	Unknown_Woesearchaeota_class	Uncultured	Uncultured	Uncultured	Uncultured	CRT	0	0	0	0	0	0	0	0	1	0	0	2	0	0	0	0	0	0	0	0	0	0	0	0	0	0	0	0	0	0	0	0	0	0	0	0	0	0	0	0
OTU103	CCCCAGCGCCACAAGTGGGAACCACGTTTATTGGGTCTAAAGCATCCGTAGCCGGTTAAGTAAATTTCCTGTGAAATCGTCGGGCTCAACTCGACGGCGTGCAGGGAACACTGCTTAACTTGAGACCAGGAGAGGTAGAAAGTATTCCAGGGGGAGCGGTAAAATGTTATAATCCCTGGAGGACTACCGATGGCGAAGGCATTCTACCAGAATGGATCTGACGGTGAGGGATGAAAGCTAGGGGAGCGATCCGGATTAGATACCCGAGTAGTCCTAGCTGTAAACGCTGCGTGCCAGATGTTGCACAATCCACGAGATTGTGCAGTGTCGCAACGAAGGTGTTAAGCACGCCACCTGGGAAGTACGGCCGCAAGACTGAAACTTAA	Archaea	Woesearchaeota	Unknown_Woesearchaeota_class	Uncultured	Uncultured	Uncultured	Uncultured archaeon	CRT	0	1	10	9	23	2	8	2	0	2	4	1	13	10	4	12	3	0	36	80	30	36	107	10	29	81	33	9	13	224	50	195	113	29	0	20	26	15	120	44
OTU10300	TACGGGAAGTCCAAGTGGTGCCCACGAATATTGGGCTTAAAGCGTCCGTAGCTGGTCTTGAAAGTCTTTGGTGAAAGCTCATGGCTCAACCATGAGAAGTGCTAAGGATACTCCAAGACTTGGAGGCAGGAGAGGTTAGAGGTACTTTCGGGGTAGCGGTAAAATGTGTTAATCCTGAAAGGACCACCGGTAGCGAAGGCGTCTAACTAGAATGCGCTCGACAGTGAGGGACGAAGGCTAGGGGAGCAACCTGGATTAGATACCCAGTTAGTCCTAGCAGTAAATGATGCAAACTAGGTGTTAAACAACCTACGTGGTTGTCTGGCGCCGAAGGGAAACCGTTAAGTTTGCCGCCTGGGGAGTATGGTCGCAAGACTGAAACTTAA	Archaea	Iainarchaeota	Iainarchaeia	Iainarchaeales	Uncultured	Uncultured	Uncultured euryarchaeote	CRT	0	0	0	0	0	0	0	0	0	0	0	0	0	0	0	0	0	0	0	0	0	0	0	0	1	0	0	0	0	0	0	0	0	0	0	0	0	0	0	0
OTU10303	TACCTGGGCCCCTAGTGGTGACCGCTTTTATTGGGTTTAAAGCGTTCGTAGCCGGCTCGCTAAGTCCCTAATGAAATTCGGCAGATAACTGTCGAAATTGTTGGGGATACTGGCAGGCTAGAGACCGGGAGAGGTCGAAGGTATTCTTGGGGTAAGGGTAAAATCTTATAATCCCAAGAGGACCACCTGTGGCGAAGGCGTTCGACTAGAACGGATCTGACGGTGAGGGACGAAAGCCAGGGGAGCAAACGGGATTAGATACCCCGGTAGTCCTGGCTGTAAACCATGCCCATTAGACATTGGCATTCTCAAGGGGGATGCCAGAGTCGTAGGGAAACCGTTAAATGGGCCACCTGGGAAGTACGGTCGCAAGGCTGAAACTTAA	Archaea	Aenigmarchaeota	Deep Sea Euryarchaeotic Group(DSEG)	Uncultured	Uncultured	Uncultured	metagenome	CRT	0	0	0	0	0	0	0	0	0	0	0	0	0	0	0	0	0	0	0	0	0	0	0	0	0	0	0	0	0	0	0	0	0	0	0	0	0	0	0	0
OTU10304	CACCAGCGCCACAAGTGGGGACCGGTATTATTGGGCCTAAAGCGTCCGTAGCCGGACTATTAAATTCCTTGTGAAATTGTTGGGCTTAACCTAACAGCGTGCAGGGAAGACTGATAGTCTAGAGACCGGGTGGAGTCAGAGGTATTTAAGGGGTAGCGGTAAAATGCAATAATCCCTTAAAGACCACCTGTGGCGAAGGCGTCTGACTAGAACGGGTCTGACGGTGAGGGACGAAAGCTGGGGGAGCGATCCGGATTAGATACCCGAGTAGTCCCAGCAGTAAACTCTGCGAGCTAGGTGTTGCATATTTTACGTGAATATGCAGTGTCGGAGCGAAGGCGTTAAGCTCGCCGCCTGGGTAGTACGGTCGCAAGACTGAAACTTAA	Archaea	Woesearchaeota	Unknown_Woesearchaeota_class	Unknown_Woesearchaeota_order	GW2011	AR15	metagenome	ART	0	0	0	0	0	0	0	0	0	0	0	0	0	0	0	0	0	0	0	0	0	0	0	0	0	0	0	0	0	0	0	0	0	0	0	0	0	0	0	0
OTU10306	CACCAGCGCCACGAGTGGCAACCGTAATTATTGGGCCTAAAGCGTTCGTAGCTGGTTTAGTAAATCTTCTGTGAAATCGCCATGCCTAACATGGCGGCGTGCAGGAGACACTGCTAGACTTGGGACCGGGAGAAGTAAGAGGTATTCCTAGGGGAGCGGTAAAATGTTATAATCCTGGGAGGACCACCTGTGGCGAAGGCGTCTTACTAGAACGGATCCGACAGTGAGGAACGAAAGCCAGGGGAGCGAAAAGGATTAGATACCCTCGTAGTCCTGGCCGTAAACGCTGTGAGCTAGGTGTTGCGCATTCTACATGGATGCGCAGTGTCGAAGTGAAGATGTTAAGCTCACCGCCTGGGAAGTACGGTCGCAAGACTGAAACTTAA	Archaea	Woesearchaeota	Unknown_Woesearchaeota_class	Uncultured	Uncultured	Uncultured	metagenome	ART	0	0	0	0	0	0	0	0	0	0	0	0	0	0	0	0	0	0	0	0	0	0	0	0	0	0	0	0	0	0	0	0	0	0	0	0	0	0	0	0
OTU1031	TACTCGCGGTCCAAGTCGCAGCCATTTTTATTGGGTCTAAAACATCCGTAGCTTGTTTAGTAAGTTTCCTGTGAAATCCGGTTTCTTAAGAATTGGGCGGGCAGGAAATACTACTGAACTAGAGACAGGGAGACGTAAAGAGTATGTTTGAAGTAGCGGTAAAATGTTTTAATCTCAGACAGACTAACAACAGCGAAGGCACTTTACGAGAACTGTTCTGACAGTAAGGGATGAAGGCCAGGGGCGCAAAACGGATTAGATACCCGTGTAGTCCTGGCAGTAAACACTGCTCACTAAACATCGGGACCTCCTCGAGAGGTTTCGGTGCTGCAGGGAAGCCGAAGAGTGAGCTACCTGGGAAGTATAGTCGCAAGGCCGAAACTTAA	Archaea	Woesearchaeota	Unknown_Woesearchaeota_class	Unknown_Woesearchaeota_order	SCGC AAA011-D5	Uncultured	Uncultured archaeon	CRT	0	0	0	0	0	0	0	2	0	0	0	0	0	6	0	0	0	1	0	0	0	3	1	0	0	0	1	0	0	0	0	0	0	0	0	0	0	0	0	0
OTU10312	CACCTGCGCCACGAGTGGGAACCACGATTATTTGGCCTAAAGCGTCCGTAGCCGGTTTGGTAAATTTCTTGTGAAATTGGTAAGCTTAACTTATCAGCGCGCAGGAAACACTGCCAAGCTTGAAACCAGGAGGGGTTAGAAGAATGTTTAGGGGAGCGGTAAAATGCTATAATCCTAGATAGACTACCTGTGGCAAAGGCGTCTAACCAGAATGGATTTGACGGTGAGGGACGAAAGCTAGGGGAGCGATCCGGATTAGATACCCGAGTAGTCCTAGCAGTAAACGCTGCGAGCTAGGTGTTGCATATTCTACGGGAATGTGCAGTGTCGAAGCGAAGGTGTTAAGCTCGCCGCCTGGGAAGTATGGTCGCAAGACTGAAACTTAA	Archaea	Woesearchaeota	Unknown_Woesearchaeota_class	Uncultured	Uncultured	Uncultured	metagenome	CRT	1	0	0	0	0	0	0	0	0	0	1	0	0	0	0	0	0	0	0	0	0	0	0	0	0	0	0	0	0	0	0	0	0	0	0	0	0	0	0	0
OTU10315	CACCGACGGCCCAAGTGGTGACCACTCTTATTGGGTCTAAAGCGTCCGTAGCCGGTTTAGTAAGTCCCTGTTTAAATCCTCTGGCTTAACCAGAGGACTGGCAGGGATACTGCTAGACTTGGGACCGGGAGAGGACAAGGGTACTCCAAGGGTAGCGGTGGAATGTGTTGATCCTTGGAGGACCACCTATGGCGAAGGCACTTGTCTGGAACGGGTCCGACGGTGAGGGACGAAAGCCAGGGGCGCGAACCGGATTAGATACCCGGGTAGTCCTGGCCGTAAACTCTGCGAACTAGGTGTTAGGTAGGCTCTGTGCCTATCTAGTGCCGAAGGGAAGCCGTTAAGTTCGCCACCTGGGGAGTACGGTCGCAAGACTGAAACTTAA	Archaea	Euryarchaeota	Methanococci	Methanococcales	Methanococcaceae	Methanococcus	Methanococcus voltae A3	CRT	0	0	0	0	0	0	0	0	0	0	0	0	0	0	0	0	0	0	0	0	0	0	0	0	0	0	0	0	0	0	0	0	0	0	0	0	0	0	0	0
OTU10318	CACCTGCGCCCCGAGTGGGAACCGGCTTTATTTGGTCTAAAGCGTCCGTAGCCGGACTTGTAAATTCTCTGTGAAATCGGCCAGCCTAACTGGTCGGCGTGCAGGGAACACTGCAGGTCTTGGGACTGGGAGAGGCTAGAAGTATGCTGGGGGTAGCGGTAAAATGTTATAATCCCTGGTGGACTACCTATGGCGAAGGCATCTAGCCAGAACAGATCCGACGGTGAGGGACGAAAGCTAGGGGAGCGATCCGGATTAGATACCCGAGTAGTCCTAGCCGTAAACGCTGTGAGCAAGGTGTTGCATAATCTCCATGATTGTGCAGTGTCGAAACGAAGGTGTTAAGCTCACCACCTGGGAAGTACGGTCGCAAGACTAGAAACTTAA	Archaea	Woesearchaeota	Unknown_Woesearchaeota_class	Uncultured	Uncultured	Uncultured	metagenome	CRT	0	2	0	0	0	0	0	0	0	0	0	0	0	0	0	1	0	0	0	0	0	0	0	0	0	0	0	0	0	0	0	0	0	0	0	0	0	0	0	0
OTU10319	TACCAGCAGCTCAAGTGGTGATCGTTTTTATTGGGCCTAAAGCGTCCGTAGCCGGTCTGTTAAACCCTTGGGTAAATCGGGCAGCTTAACTGTCCGAATTCTGAGGAGACTGCCAGACTTGGGACCGGGAGAGGTTAGAGGTACTCTCAGGGTAGGGGTGAAATCCTGTAATCCTAAGAGGACCACCAGTGGCGAAGGCGTCTAACTAGAACGGGTCCGACGGTAAGGGACGAAGCCCTGGGTCACGAACCGGATTAGATACCCGGGTAGTCCAGGGTGTAAACGCTGCGGGCTTGGTGTTGGGGGTCCTACGAGGGCGTCCAGTGCCGGAGAGAAGTTGTTAAGCCCGCCGCCTGGGGAGTACGGCCGCAAGGCTGAAACTTAA	Archaea	Euryarchaeota	Thermoplasmata	Uncultured	Uncultured	Uncultured	Uncultured archaeon	CRT	0	1	2	6	18	23	5	7	14	0	0	3	11	17	27	3	4	5	0	0	0	0	0	0	0	1	2	0	0	0	0	0	1	0	2	0	0	0	2	0
OTU1032	CACCAGCGCCACGAGTGGGGGCCGCTTTTATTGGGCCTAAAGCGTCCGTAGCTGGTCTGGTAAATCTTCTGTGAAATTGACAGGCTTAACCTGTCAGCGTGCAGGGGACACTGCCAGACTCGAGACCGGGAGGGGTCAGAAGTATTCCTGGGGGAGCGGTAAAATGCTATAATCCCGGGAAGACTACCTGTGGCGAAGGCGTCTGACTAGAACGGTTCTGACAGTGAGGGACGAAAGCCAGGGGAGCGAACCGGATTAGATACCCGAGTAGTCCTGGCCGTAAACGCTGTGAGCTAGGTGTTGTACATTCTCAAAGAATGTGCAGTGTCGAAGCGAAGGTGTTAAGCTCACCGCCTGGGAAGTATAGTCGCAAGACCGAAACTTAA	Archaea	Woesearchaeota	Unknown_Woesearchaeota_class	Uncultured	Uncultured	Uncultured	metagenome	CRT	0	3	0	0	0	0	4	1	2	0	0	0	41	5	4	20	2	5	0	0	0	4	0	0	0	0	0	0	0	0	0	0	0	0	1	1	0	0	0	8
OTU10321	TACCCGCAGCCCGAGTGATGGTCGTGATTATTTGGTCTAAAGCATCCGTAGCCGGTTTGACAAGTCTTTAGTGAAATCTTCTAGCAAACTAGAAGGCTTGCTAAGGATACTGTCAGACTTGAGACAGGGAGAGGAACGAGGTACTTATAGGGGAGGGGTTAAATCCTTTAATCCTATAAGGACCACCTGTGGCGAAGGCGTCGTTCTGGAACTGGTCTGACGGTGAGGGGTGAAACCTAGGGGAGCGATCGGGATTAGATACCCCGGTAGTCCTAGGCGTAAACGATGCCCGCTTGGTGTTGCAGACTTCTTGGGAGTTTGCAGTGCCGAAGCGTAGGTGTTAAGCGGGCCACCTGGGGAGTATGCTCGCAAGGGTGAAACTTAA	Archaea	Aenigmarchaeota	Aenigmarchaeia	Aenigmarchaeales	Uncultured	Uncultured	Uncultured archaeon	CRT	0	0	0	0	0	0	0	0	0	0	0	0	0	0	0	0	0	0	0	0	0	0	0	0	0	0	0	0	0	0	0	0	0	0	0	0	0	0	0	0
OTU10322	TACCGGCAGTCCAAGTAGCAACCAGAATTATTGGGTCTAAAACATCCGTAGCTTGTTTAATAAGTCTTTTGTAAAATCCTATCTCTCAAGGGTAGGGCTGGCAAGAGATACTATTAAGCTAGAGACCGGTAGATGTAGAGAGTACGCTCAAGGTAGTGGTAAAATACGTTAATCTTGGGTGGACTAACAATTGGCGAAGGCACTCTACAAGGACGGATCTGACAGTGAGGGATGAAGGCCAGGGGCGCAAAACGGATTAGATACCCGTGTAGTCCTGGCAGTAAACACTGCTCACTAAACATCGGTCTCTCTTCGGGAGAAATCGGTGCTGAAGCGAAGGCGAAGAGTGAGCTACCTGGGAAGTATAGTCGCAAGATCGAAACTTAA	Archaea	Woesearchaeota	Unknown_Woesearchaeota_class	Uncultured	Uncultured	Uncultured	Uncultured euryarchaeote	CRT	0	0	0	0	0	0	0	0	0	0	0	0	0	0	0	0	0	0	0	0	0	2	0	0	0	0	0	0	0	1	0	0	0	0	0	0	0	1	0	0
OTU10323	TACTAGTGGTCCAAGTTGCAACCATTTTTATTGGGTCTAAAACATCCGTAGCTTGTCTAATAAGTTTCTTGTGAAATCTCGTCTCTCAAAGGCTAGGCGTGCAAGAAATACTATTGGGCTAGAGACCGGTAGATGTAAGGAGTATGTCCGAGGTAGCGGTTAAATGTGTTAATCTCGGGCAGACTAACAATTAGCGAAGGCACCTTACAAGGACGGATCTGACAGTGAGGGATGAAGGCCAGGGGCGCAAAACGGATTAGATACCCGTGTAGTCCTGGCAGTAAACACTGCTCACTAAACATCGGGCCCTCTTCGGGAGGATTCGGTGCTGAAGCGAAGGCGAAGAGTGAGCTACCTGGGAAGTATAGTCGCAAGGTCGAAACTTAA	Archaea	Woesearchaeota	Unknown_Woesearchaeota_class	Uncultured	Uncultured	Uncultured	Uncultured archaeon	CRT	0	0	0	0	0	0	0	0	0	0	0	0	0	0	0	0	0	0	0	0	0	0	0	0	0	0	0	0	0	0	0	0	0	0	0	0	0	0	0	0
OTU10325	TACCAGCGGTCCAAGTTGCAGCCACAATTATTGGGTCTAAAACATCCGTAGCTTGTTCTGTAAGTGCCTTGTGAAATCATGTATCTAAAGTGCATGGCTTGCAAAGCATACTGCAAAACTCGAGACCGGAAGACGTATGGAGTACGATCAAGGTAGTGGTAAAATATTCTGATCTTGGTCGGACTAACAAGAGCGAAGGCACCATACGAAGACGGATCTGACAGTGAGGGATGAAGGCTAGGGGCGCAAAATGGATTAGATACCCATGTAGTCCTAGCAGTAAACACTGCACACTAAACATTAGTACCTCCTCGAGAGGTATTGGTGCTGTAGGGAAGCCGTAGAGTGTGCTACCTGGGAAGTATAGTCGCAAGGCCGAAACTTAA	Archaea	Woesearchaeota	Unknown_Woesearchaeota_class	Unknown_Woesearchaeota_order	GW2011_GWC1_47_15	Uncultured	Uncultured archaeon	CRT	0	0	0	0	0	0	0	0	0	0	0	0	0	0	0	0	0	0	0	0	0	0	0	0	0	0	0	0	0	0	0	0	0	0	0	0	0	0	0	0
OTU10326	CACCGGCGCCACAAGTGGTATTCAGATTTATTTGGCCTAAAGCGTCCGTAGCAGATCAAGCCAGTCTTTTGTTAAATCCTCATGCTCAACATGGGGGCCGCAAGAGATACTACTTGGTTAGGGATCGGGAGAAGACAACGGTATTCCTTGGGTAGCGGTAAAATGCGATAATCCTTGGAAGACCACCGATGGCGAAGGCAGTTGTCTAGAACGAATCCGACTGTGAGGGACGAAAGCTAGGGGAGCGAAAGGGATTAGATACCCCTGTAGTCCTAGCCGTAAACGCTGCGAACTAGGTGTTGCATATCTTTCGTGGATATGCTGTGCCGAAGCGAAGGTATTAAGTTCGCCGCCTGGGAAGTACGATCGCAAGATTGAAACTTAA	Archaea	Woesearchaeota	Unknown_Woesearchaeota_class	Uncultured	Uncultured	Uncultured	metagenome	CRT	0	0	0	0	0	0	0	0	0	0	0	0	0	0	0	0	0	0	0	0	0	0	0	0	0	0	0	0	0	0	0	0	0	0	0	0	0	0	0	0
OTU10327	TACTCGCGGTCCAAGTCGCAGCCATTTTTATTGGGTCTAAAACATCCGTAGCTTGCTTGGTAAGTTTCTTGTGAAATTCTATGTCTTAAACATGGAGCGTGCAGGAAGTACTGCCAAGCTAGAGACTGGAAGACGTAAGAAGTACGTTCGAAGTAACGGTAAAATGTGTTAATCTCGAGCGGACTACCAACAGCGAAGGCATCTTACGAGGACAGTTCTGACAGTAAGGGATGAAGGCTAGGGGCGCAAAACGGATTAGATACCCGTGTAGTCCTAGCAGTAAACTCTGCACACTAAACATTAGTACCTCCTCGAGAGGTATTAGTGCTGAAGGGAAGCCGAAGAGTGTGCTACCTGGGAAGTATAGTCGCAAGGCCGAAACTTAA	Archaea	Woesearchaeota	Unknown_Woesearchaeota_class	Unknown_Woesearchaeota_order	SCGC AAA011-D5	Uncultured	metagenome	CRT	0	0	0	0	0	0	0	0	0	0	0	0	0	0	0	0	0	0	0	0	0	0	0	0	0	0	1	0	0	0	0	0	0	0	0	0	0	0	0	0
OTU10328	TACTAGCGGTCCAAGTCGCAGCCATTTTTATTGGGTCTAAAACATCCGTAGCTTGCTTAGTAAGTCCCTTGTGAAATCTGATATCTCAAGTATTGGGCGTGCAAGGGGTACTGCAAAGCTAGAGACTGGTAGACGTAATGGGTACGTTCGGAGTATCGGTTAAATGAGTTAATCCCGGACGGACCAACAAGAGCGAAGGCACGTTACGAGAACAGTTCTGACAGTAAGGGATGAAGGCCAGGGGCGCAAAACGGATTAGATACCCGTGTAGTCCTGGCAGTAAACACTGCACACTAAACATTAGTACCTCCTCGAGAGGTATTAGTGCTGAAGGGAAGCCGAAGAGTGTGCTACCTGGGAAGTATAGGCGCAAGCCCGAAACTTAA	Archaea	Woesearchaeota	Unknown_Woesearchaeota_class	Unknown_Woesearchaeota_order	SCGC AAA011-D5	Uncultured	Uncultured euryarchaeote	CRT	0	0	0	0	0	0	6	0	0	0	0	0	0	0	0	0	0	0	0	0	0	0	0	0	0	0	0	0	0	0	0	0	0	0	0	0	0	0	0	0
OTU10329	TACCAGCTCTCCGAGTGGTGGGGACAATTATTGAGCCTAAAGCGTCCGTAGCCGGTTCAGTAAGTCCTCCGTTAAATCCAACGATCTAATCGTTGTTCGGCGGGGGATACTGTTGGACTAGGGGGCGGGAGAAGCTGACGGTATTCCTAGGGTAGGGGTGAAATCCTGTAATCCTGGGAGGACCACCAGTGGCGAAGGCGGTCAGCTAGAACGCGCCCGACGGTGATGGACGAAAGCTGGGGGAGCGAACCGGATTAGATACCCGGGTAGTCCCAGCCGTAAACGATGCAGGCTAGGTGTTGGAGTGACCATGGGTTACTCCAGTGCCGCAGGGAAGCTGTTAAGCCTGCCGCTTGGGAAGTACGGTCGCAAGACTGAAACTTAA	Archaea	Bathyarchaeota	Bathyarchaeia	Uncultured	Uncultured	Uncultured	Uncultured crenarchaeote	ART	0	0	0	0	0	0	0	0	0	0	0	0	0	0	0	0	0	0	0	0	0	0	0	0	0	0	0	0	0	0	0	0	0	0	0	0	0	0	0	0
OTU1033	TACTAGCGGTCCAAGTCGCAGCCATATTTATTGGGTCTAAAACATCCGTAGCTTGCTTAATAAGTTTCTTGTGAAATCTTATCTCTTAAAGATAAGGCGGGCAGGAAGTACTGTTAAGCTAGAGACTGGAAGACGTGAGAAGTACGTTCAAAGTAGCGGTAAAATGTTTTAATCTTGGACGGACTCACAATAGCGAAGGCATCTCACGAGGACAGTTCTGACAGTAAGGGATGAAAGCTAGGGGCGCAAAACGGATTAGATACCCGTGTAGTCCTAGCAGTAAACACTGCACACTAAACATTAGTACCTCTTCGAGAGGTGTTAGTGCTGAAGGGAAGCCGAAGAGTGTGCTACCTGGGAAGTATAGTCGCAAGGCCGAAACTTAA	Archaea	Woesearchaeota	Unknown_Woesearchaeota_class	Unknown_Woesearchaeota_order	SCGC AAA011-D5	Uncultured	metagenome	CRT	1	4	1	6	2	0	2	0	0	0	1	0	0	0	0	0	0	0	0	0	1	4	1	0	0	1	0	5	5	0	0	0	1	1	0	7	0	1	0	2
OTU10331	TCCTCGCAGTCCAAGTTGCAATCATTATTATTGGGTCTAAAACATCCGTAGCTTGTTTGATAAGTTTCTTGTGAAATTTCATATCTCAAATATGAAGCGGGCAAGAAATACTATCATGCTAGAGACCGGCAGGTGTGAGAAGTACGCCCGAGGTAGTGGTAAAATACGTTAATCTTGGGTGGACTAACAATTAGCGAAGGCATCTCACAAGGACGGATCTGACAGTGAGGGATGAAGGCCAGGGGCGCAAAACGGATTAGATACCCGTGTAGTCCTGGCAGTAAACACTGCTCACTAAACATCGGGCCCTCTTCGGGAGGATTCGGTGCTGAAGCGAAGGCGAAGAGTGAGCTACCTGGGAAGTATAGTCGCAAGGTCGAAACTTAA	Archaea	Woesearchaeota	Unknown_Woesearchaeota_class	Uncultured	Uncultured	Uncultured	Uncultured archaeon	ART	0	0	0	0	0	0	2	0	0	0	0	0	0	0	0	0	0	0	0	0	0	0	0	0	0	0	0	2	1	0	0	0	0	0	0	0	0	0	0	0
OTU10334	TACTCGCGGTCCAAGTTGCAACCACTTTTATTGGGTCTAAAACATCCGTAGCTTGTTTTATAAGTTTCTTGTGAAATTTCATATCTCAAGTATGGAGCGAGCAAGAAATACTGTAAAGCTAGAGACTGGGAGACGTAAGAAGTACGATCAAAGTAGCGGTAAAATGTTTTAATCTTGATTGGACTAACAATAGCGAAGGCATCTTACGAGAACAGTTCTGACAGTAAGGGATGAAGGCTAGGGGCGCAAAACAGATTAGATACCTGTGTAGTCCTAGCAGTAAACACTGCGCACTAAACATCAGTGTCTCCTCGAGAGGCATTGGTGCTGCAGGGAAGCCGAAGAGTGCGCTACCTGGGAAGTATAGTCGACAAAGGCTGAAACTTAA	Archaea	Woesearchaeota	Unknown_Woesearchaeota_class	Unknown_Woesearchaeota_order	SCGC AAA011-D5	Uncultured	metagenome	CRT	0	0	0	0	0	0	0	0	0	0	0	0	0	0	0	0	0	0	0	0	0	0	0	0	0	0	0	0	0	0	0	0	0	0	0	0	0	0	0	0
OTU10335	TACCAGCAGCTCGAGTGGTGGCCGCATTTACTGGGTTTAAAGCGTCCGTAGCTGGACAGGTAAATCCTGGGTGAAATCCTGATGCCCAACGTCAGGGCGTGCCTGGGAGACTGCTTGTCTTGGGACTGGGAGAGGATGAGGGAACTCCGTGTGTAGGGGCTAAATCCTATAATCCACGGATGACCACCGGTAGCGAAGGCGCTCATCTGGAACAGGTCCGACAGTGAGGGACGAAGCCTAAGGTAGCGAACGGGATTAGATACCCCGGTAGTCTTAGGTGTAAACTATGCAGGCTGGGTGTTGCTGTTGCCACGCGCGACAGCGGTGCCGAAGAGAAATCGTTAAGCTTGCCACCTGGGGAGTACGGTCGCAAGACTGAAACTTAA	Archaea	Euryarchaeota	Thermococci	Methanofastidiosales	Uncultured	Uncultured	Uncultured archaeon	ART	0	0	0	0	0	1	0	0	4	0	0	0	0	0	0	0	0	0	0	0	0	0	0	0	0	0	0	0	0	0	0	0	0	0	0	0	0	0	0	0
OTU10336	CACCAGCGCCACAAGTGGCAGCCATATTTATTGGGCCTAAAGCGTCCGTAGCAGGTTTAGCAAATCTTTTGTGAAATTGTCCGGCTTAACCGACCAACGCGCAGAAGAGACTACTAAACTAGGGACCGGGAGGAGTCAGAAGTATGCCTGGGGGAGCGGTAAAATGTGATAATCCCAGGTAGACTACCTATGGCGAAGGCATCTGACCAGAACGGATCCGACTGTGAGGGACGAAAGCCAGGGGAGCAAAACGGATTAGATACCCGAGTAGTCCTGGCTGTAAACGCTGCGAGCTAGGTGTTGCGTATTCTTCGTGAATATGCAGTATCGAAGCGAAGGTGTTGAGCTCGCCGCCTGGGAAGTACGGTCGCAAGACTGAAACTTAA	Archaea	Woesearchaeota	Unknown_Woesearchaeota_class	Uncultured	Uncultured	Uncultured	metagenome	ART	0	0	0	0	0	0	2	0	0	1	3	0	1	0	0	0	0	0	0	1	0	0	0	0	2	0	0	0	0	0	0	0	0	0	0	0	0	0	0	2
OTU10337	CACCTGCGCCACGAGTGGTGATCGCGTTTATTGGGCCTAAAGCGCCCGTAGCCGGATTAGTAACTCTTTTGTGAAATTGTTGGGCTTAACCTAACAACGTGCAGAAGAAACTGCTAATCTTGGGACCGGAGAGAAGTCAGAAGTATGCCTGGGGGAGCGGTAAAATGCTATAATCCTCGGTAGACTACCTGTGGCGAAGGCGTCTGACTAGAACGGATCTGACGGTGAGGGACGAAAGCTGAGGGAGCAATCCGGATTAGATACCCGAGTAGTCTCAGCTGTAAACGCTGCGAGCTAGGCGTTACACCTTCCTGAGAAGGTGTAGTGTCGAAGCGAAGGCATTAAGCTCGCCGCCTGGGAAGTACGGTCGCAAGACTGAAACTTAA	Archaea	Woesearchaeota	Unknown_Woesearchaeota_class	Unknown_Woesearchaeota_order	GW2011	AR15	metagenome	CRT	0	0	3	0	0	0	0	0	0	0	0	0	0	0	1	1	0	0	0	0	0	0	0	0	0	0	0	0	0	0	0	0	0	0	0	0	0	0	0	0
OTU10338	TACCAGCTCCTCGAGTGGTAGGGGTGATTATTGGGCTTAAAGCGTCCGTAGCCGGCTTGACAAGTCTCCCGTTAAATCCAGCGACCTAATCGCTGGGCCGCGGGAGATACTGCCAGGCTAGGGGGCGGGAGAGGCCGATGGTATTTCCGGGGTAGGGGTGAAATCCTATAATCCCGGGAGGACCACCAGTGGCGAAGGCGGTCGGCTAGAACGCGCTCGACGGTGATGGACGAAAGCTGGGGGAGCGAACCGGATTAGATACCCGGGTAGTCCCAGCTGTAAACGATGCGGGCTAGGTGTTGGAGCGGTTATGAACCGCTTCGGTGCCGCAGGGAAGCTATTAAGCCCGCCGCCTGGGGAGTACGGTCGCAAGGCTGAAACTTAA	Archaea	Bathyarchaeota	Bathyarchaeia	Uncultured	Uncultured	Uncultured	Uncultured archaeon	ART	0	0	0	0	0	0	0	0	0	0	0	0	0	0	0	0	0	0	0	0	0	0	0	0	0	0	0	0	0	0	0	0	0	0	0	0	0	0	0	0
OTU10342	TACTCGCGGTCCAAGTCGCAGCCATTTTTATTGGGTCTAAAACATCCGTAGCTTGTCTGTTAAGTCCCTTGTGAAATTTTATATCTCAAATATAGAGCGTGCAAGGGGTACTATCAGGCTAGAGACTGGGAGACGTAAGAAGTACGTGTAAAGTAGCGGTTAAATGTGTTAATCTTACACGGACTCACAAGAGCGAAGGCATCTTACGAGAACAGTTCTGACAGTCAGGGATGAAGGCTAGGGGCGCAAAACGGATTAGATACCCGTGTAGTCCTAGCAGTAAACACTGCACACTAAACATCGGGACTCTTCGAGAGGTTTCGGTGCTGAAGGGAAGCCGGAGAGTGTGCTACCTGGGAAGTATAGTCGCAAGGCCGAAACTTAA	Archaea	Woesearchaeota	Unknown_Woesearchaeota_class	Unknown_Woesearchaeota_order	SCGC AAA011-D5	Uncultured	Uncultured archaeon	ART	0	0	0	0	0	0	0	0	0	0	0	0	0	0	0	0	0	0	0	0	0	0	0	0	0	0	0	0	0	0	0	0	0	0	0	0	0	0	0	0
OTU10343	CACGGGCAGCTCGAGTAGTGTTCACGAATATTGGGCTTAAAGCGTTCGTAGCCGGCCCGAAAAGTCTCTGGTGAAAGCTGGCGATTTAATCGTCAGAAGTGCCAGGGAAACTGTCGGGCTTGGGGCCGGGAGAGGTTAGAGGTATTCCAGGGGTAGGAGTAAAATCCTGTAATCCTTGGAGGACCATCGGTGGCGAAGGCGTCTAACTAGAACGGACCCGACGGTGAGGAACGAAAGCTAGGGGAGCGACCCGGATTAGATACCCGGTTAGTCCTAGCCGTAAATGATGTCGGCTTGGTGTTGCACAACTCACGAGGTTGTGCAGCGCCGGAGGGAAACTGTTAAGCCGACCGCCTGGGAAGTATGGTCGCAAGACTAAAACTTAA	Archaea	Iainarchaeota	Iainarchaeia	Iainarchaeales	Uncultured	Uncultured	Uncultured archaeon	ART	0	0	0	0	0	1	0	0	4	0	1	0	0	0	0	0	0	0	0	0	0	0	0	0	0	0	1	0	0	0	0	0	0	0	2	0	0	0	0	0
OTU10346	TCCCGGCAGTCCAAGTTGCAACCACATTTATTAGGTCTAAAACATCCGTAGCCGGTTTAGTAAGTTCTTTGTGAAATGTTGTCGCTCAACGATGACGCGTGCATAGAATACTGCTAAGCTAGAGATCGGAAGACGTAACGAGTACAGTTGAGGTAGCGGTAAAATGTTTTAATCTCAACTGGACTAACAATGGCGAAGGCACGTTACGAGGACGTTTCTGACGGTGAGGGATGAAGGCCAGGGGCGCGAAATGGATTAGATACCCATGTAGTCCTGGCAGTAAACTCTGCTTACTAAACATTGCATTCTCCTCGAGAGGACGCAGTGCTGAAGCGAAGGCGGAAGTAAGCTACCTGGGGAGTATAGCCGCAAGGCCGAAACTTAA	Archaea	Woesearchaeota	Unknown_Woesearchaeota_class	Unknown_Woesearchaeota_order	GW2011_GWC1_47_15	Uncultured	metagenome	CRT	0	0	0	0	0	0	0	0	0	0	0	0	0	0	0	0	0	0	0	0	0	0	0	0	0	0	0	0	0	0	0	0	0	0	0	0	0	0	0	0
OTU10347	TACTAGCGGTCCAAGTCGCAGCCATTTTTATTGGGTCTAAAACATCCGTAGCTTGTTTGGTAAGTTTCTTGTGAAATTTTATATCTCAAATATGAAACGTGCAAGAAGTACTGCCAAGCTAGAGATTGGGAGACGTAAGGAGTACGTTCAAGGTAGCGGTAAAATGCTTTGATCTTGAATGGACTAACAACAGCGAAGGCACCTTACGAGAACAATTCTGACAGTAAGGGATGAAGGCTAGGGGCGCAAAACGGATTAGATACCCGTGTAGTCCTAGCAGTAAACACTGCGCACTAAACATCGGGATCTCCTAGAGAGATTTCGGTGCTGCAGGGAAGCCGAAGAGTGCGCTACCTGGGAAGTATAGTCGCAAGGCCGAAACTTAA	Archaea	Woesearchaeota	Unknown_Woesearchaeota_class	Unknown_Woesearchaeota_order	SCGC AAA011-D5	Uncultured	metagenome	ART	0	0	0	0	0	0	0	0	0	0	0	0	0	0	0	0	0	0	0	0	0	0	0	0	0	0	0	0	0	0	0	0	0	0	0	0	0	0	0	0
OTU10348	CACCAGCGCCACGAGTGGTAACCACGTTTATTGGGCCTAAAGCGTCCGTAGCTGGTTTGATAAATTCTTTGTGAAATCATTGTGCTTAACGCAATGGCGGGCAGAGAAGACTGTCAAACTTGGGACCGGGAGGAGTCAGAAGTATTCCGGGGGGAGCGGTTAAATGCTATAATCCTCGGAGGACTACCTGTGGCGAAGGCGTCTGACCAGAACGGATCCGACAGTGAGGGACGAAAGCCAGGGGAGCAAACCGGATTAGATACCCGAGTAGTCCTGGCTGTAAACTCTGCGAGCAAGGTGTTGCATAACCTCCGTGGTTATGCAGTGTCGAAACGAAGGTGTTAAGCTCGCCGCCAGGGAAGTACGGTCGCAAGGCTGAAACTTAA	Archaea	Woesearchaeota	Unknown_Woesearchaeota_class	Uncultured	Uncultured	Uncultured	Uncultured euryarchaeote	ART	0	0	0	0	0	0	1	0	0	0	0	0	0	0	0	0	0	0	0	0	0	0	0	0	0	0	0	0	0	0	0	0	0	0	0	0	0	0	0	0
OTU1035	AACCAGCTCTTCGAGTGGTGTCCATGATTATTGAGCTTAAAGCGTTCGTAGCCTGTTTGGTAGGTTCCTGCTTAAATCCGGCCGCTCAACGGTCGGCCTGGTAGGAATACCGCCTTACTTGGGAGCGGGAGACGGCGACGGTATTCTGTAGGTAAGGGTGAAATCTAATGATCTACGGAGGACCACCAGTGGCGAAGGCGGTCGCCGAGAACGCGTCCGACGGTGAGGGACGAAACCCAGGGGAGCGAATCGGATTAGATACCCGAGTAGTCCTGGGCGTAAACGATGCCCGTTAAGTGTTGCACTGGCCACGAGCCATTGCGGTGCTGTAGCGAAAGCGATAAACGGGCCGCTTGGGAAGTACGGTCGCAAGACTGAAAACTTAA	Archaea	Asgard_archaea	Lokiarchaeia	Uncultured	Uncultured	Uncultured	metagenome	CRT	0	1	1	0	0	0	0	0	0	0	0	0	0	0	0	0	0	0	0	0	0	0	0	0	0	1	0	0	0	0	1	0	0	0	0	0	0	0	0	0
OTU10351	TACCTGCGGTCCAAGTCGCAGCCATTTTTATTGGGTCTAAAACATCCGTAGCTTGTTTGATAAGTTTCTTGTGAAATATTATGTCTTAAACATGATGCGTGCAAGAAGTACTGTCAAGCTAGAGACAGGGAGACGTAAAGAGTACGTTTGAAGTAATGGTAAAATATTTTAATCTCAGACGGACTAACAATTAGCGAAGGCACTTTACGAGAACTGTTCTGACAGTAAGGGATGAAGGCTAGGGGCGCAAAACGGATTAGATACCCGTGTAGTCCTAGCAGTAAACTCTGCACACTAAACATTGGTTCCTCCTCGAGAGGCATCAGTGCTGTAGGGAAGCCGAAGAGTGTGCTACCTGGGAAGTATGGTCGCAAGGCTGAAACTTAA	Archaea	Woesearchaeota	Unknown_Woesearchaeota_class	Unknown_Woesearchaeota_order	SCGC AAA011-D5	Uncultured	metagenome	CRT	0	0	0	0	0	0	0	0	0	0	0	0	0	0	0	0	0	0	0	0	0	0	0	0	0	0	0	0	0	0	0	0	0	0	0	0	0	0	0	0
OTU10353	TACCAGCTCTCCGAGTGGTAGGGATGATTATTGGGCTTAAAGCGTCCGTAGCCGGCTCAGCAAGTCTTCCGTTAAATCCGGCGACCTAATCGTTGGGCTGCGGGAGATACTGTTGGGCTAGGGGGCGGGAGAGGCCGACGGTATTCTCGGGGTAGGGGTGAAATCCTATAATCCCGGGAAGACCACCAGTGGCGTAGGCTGTCGGCTAGAACGCGCTCGACGGTGAGGGACGAAAGCTGGGGGAGCAAACGGGATTAGATACCCCGGTAGTCCTAGCCGTAAACGATGGACACTGGATATTCCGGCATTTGTGCTGGAGTGTCGTAGCTAACGCGTTAAGTGTCCCGCCTGGGGAGTACGATCGCAAGGTTGAAACTCAA	Archaea	Bathyarchaeota	Bathyarchaeia	Uncultured	Uncultured	Uncultured	Uncultured prokaryote	CRT	0	0	0	0	0	0	0	0	0	0	0	0	0	0	0	0	0	0	0	0	0	0	0	0	0	0	0	0	0	0	0	0	0	0	4	0	0	0	0	0
OTU10355	CACCGGCGCCTCAAGTGGGGACCGACATTATTTGGCCTAAAGCGTCCGTAGCCGGTTTGTTAAGTTTCCTGTGAAATTGGTGAGCTCAACTCATCAACGTGCAGAAAATACTGGCAGACTAGGAACCAGGAGAGGTCAGAGGTATCTCTGGGGAAGCGGTAAAATGCTATAATCCCAGGTAGACCACCAATGGCGAAGGCATCTGACCAGAATGGATTCGACGGTGAGGGACGAAAGCCAGGGGAGCGATCCGGATTAGATACCCGAGTAGTCCTGGCTGTAAACGCTGCGAGCTAGGTGTTGCATAATCTACAGGATTATGCAGTGTCGAAGCGAAGGTGTTAAGCTCGCCGCCTGGGAAGTATGGTCGCAAGACTGAAACTTAA	Archaea	Woesearchaeota	Unknown_Woesearchaeota_class	Uncultured	Uncultured	Uncultured	metagenome	CRT	0	0	0	0	0	0	0	0	0	0	0	0	0	0	0	0	0	0	0	3	0	0	0	0	0	0	0	0	0	0	0	0	0	0	0	0	0	0	0	0
OTU10356	TACCAGCTCCCCGAGTGGTGGGGACGATTATTGGGCCTGAAGCGTCCGTAGCCAGCTCGGTAAGTCCTTCGTTAAATCCAGCGATCTAATCGTTGGACTGCGGGGGATACTGTCGGGCTAGGGGGCGGAAGAAGTCGACGGTACTCTTGGGGTAGGGGTGAAATCCTATAATCCCAGGAGGACCACCAGTGGCGAAGGCGGTCGGCTAGAACGTGCCCGACGGTGAGGGACGAAAGCTGGGGGAGCGATCCGGATTAGATACCCGGGTAGTCCCGGCTGTAAACGATGCAGGCTAGGTGTTCGCGCGACTATGGGTCACGCGAGTGCCGCAGGGAAGCCGTTAAGCCTGCCGCCTGGGAAGTACGGTCGCAAGACTGAAACTTAA	Archaea	Bathyarchaeota	Bathyarchaeia	Uncultured	Uncultured	Uncultured	Uncultured archaeon	ART	0	0	0	0	0	4	0	1	3	0	0	0	0	0	0	0	0	0	0	0	0	0	0	0	0	0	0	0	0	0	0	0	0	0	0	0	0	0	0	0
OTU1036	TCCCGGCGCCACGAGTCGCAATCACGTTTATTGGGTCTAAAGCATCCGTAGCCGGTCTGTTAAATTCCTTGTGAAATTGTGGGGCTTAACTTCACAACGCGCAGGGAACACTGACAGACTTGGGACCGGGAGAGGTATAAGGTATTCTGGGGGGAGCGGTAAAATGTTATAATCCTCGGAGGACCACCGATGGCGAAGGCATTATACCAGAACGGATCCGACGGTGAGGGATGAAAGCTAGGGGAGCGATCCGGATTAGATACCCGAGTAGTCCTAGCCGTAAACGCTGCCAGCAAGATGTTGCGTATTCTACGGGAATGCGCAGTGTCGAAACGAAGGTGTTAAGCTGGCCACCTGGGAAGTACGGTCGCAAGGCTGAAACTTAA	Archaea	Woesearchaeota	Unknown_Woesearchaeota_class	Uncultured	Uncultured	Uncultured	metagenome	CRT	0	0	0	6	1	0	0	0	0	0	0	0	6	2	1	2	0	0	7	2	0	0	1	4	0	0	1	1	0	0	0	0	0	0	0	0	0	0	0	0
OTU10360	TACCTGCAGCTCAAGTGGTGGCCGCTATTATTGGGCCTAAAACGTCCGTAGCCGGTTTAATAAATGCCTGGGTAAATTGTGTAGCTTAACTATACGAATACCGGGTAGACTGTTAGACTTGAGACCGGGAGAAGTTAGAGGTACTCCTGGGGTAGAGGTGAAATTCTGTAATCCTAGGGGGACCACCAGTGGCGAAGGCGTCTGACTAGAACGGGTCTGACGGTGAGGGACGAAGCCCTGGGGCGCAAACGGGATTAGATACCCCGGTAGTCCAGGGTGTAAACGCTGCTTGCTTGATGTTAGTTGGGCTCCGAGCCCAACTAGTGTCGGAGAGAAGTTGTTAAGCAAGCTGCCTGGGAAGTACGGTCGCAAGACTGAAACTTAA	Archaea	Euryarchaeota	Thermoplasmata	Marine Benthic Group D and DHVEG-1	Uncultured	Uncultured	Uncultured archaeon	CRT	0	2	9	0	3	5	3	25	24	0	4	3	7	3	14	5	4	4	0	1	0	1	2	4	0	2	3	0	0	3	0	4	1	1	18	0	1	3	7	2
OTU10361	CACCCGCGCCACAAGTGGCAATCGGTATTATTGGGCCTAAAGCGTCCGTAGCCGGTCTGGTAAATCTCTTGTGAAATTGTTGAGCTCAACTTAACAACGTGCAACAGACACTACCAGGCTTGAGACCGGGAGGAGTCAGAGGTATTTTAGGGGGAGCGGTAAAATGCTATAATCCCTGAAGGACCACCTATGGCGAAGGCATCTGACCAGAACGGATCTGACGGTGAGGGACGAAAGCCAGGGGAGCAAACCGGATTAGATACCCGAGTAGTCCTGGCTGTAAACGCTGCGAGCTAGGTGTTGCACAATCTTCGTGATTGTGCAGTATCGGAGCGAAGGTGTTAAGCTCGCCGCCTGGGAAGTATGGTCGCAAGGCTGAAACTTAA	Archaea	Woesearchaeota	Unknown_Woesearchaeota_class	Uncultured	Uncultured	Uncultured	metagenome	ART	0	0	0	0	0	0	0	0	0	0	0	0	1	0	0	1	0	0	0	1	0	0	0	0	0	0	0	0	0	0	0	0	0	0	0	0	0	0	0	0
OTU10362	TACCGGCAGTCCAAGTTGCAGCCAGCATTATTGGGTCTAAAACATCCGTAGCTTGTTCAATAAGTCTCTTGTGAAATCTTATGTCTCAAGTATAAGGCGAGCAAAAGATACTATTGGGCTAGAGACCGGGAGGTGTAAGGAGTACGCTTGAGGTAGTGGTAAAATATGTTAATCTTAAGTGGACTAACGATTAGCGAAGGCACCTTACAAGAACGGATCTGACAGTGAGGGATGAAGGCCAGGGGCGCAAAACGGATTAGATACCCGTGTAGTCCTGGCAGTAAACACTGCTCACTAAACATCGGTCTCTCTTAGGGAGAAATCGGTGCTGAAGCGAAGGCAAAGAGTGAGCTACCTGGGAAGTATAGTCGCAAGGTCGAAACTTAA	Archaea	Woesearchaeota	Unknown_Woesearchaeota_class	Uncultured	Uncultured	Uncultured	metagenome	ART	0	0	0	0	0	0	0	0	0	0	0	0	0	0	0	0	0	0	0	0	0	0	0	0	0	0	0	0	0	0	0	0	0	0	0	0	0	0	0	0
OTU10364	TACAGGCAGCACGAGTGGTATCCACGAATACTGAGTCTAAAGCGCCCGTAGCTGGTTCAGCCAGTTTTCTGTGAAATCTTGCAGCTTAACTGTAAGGCTTGCAGGGAATACTACTGGACTTGGGAGTGGGGGAGGCCAAAGGTACTTTAGGGGGAGGAGTAAAATCCTGTAATCCTTAAAGGACCCTCAGTGGCGAAAGCGTTTGGCCAAAACACATCCGACAGTGAGGGACGAAGGCTAGGGGAGCGAACCGGATTAGATACCCGGGTAGTCCTAGCAGTAAATGATGCAAACTAGGCGTTGCAGCCACTTGGAGTGGTTGCAGTGCCGAACCGAAGGGGTTTAGTTTGCCACTTGGGGAGTACGGTCGCAAGACTGAAACTTAA	Archaea	Micrarchaeota	Micrarchaeia	Micrarchaeales	CG1-02-32-21	Uncultured	Uncultured euryarchaeote	CRT	0	0	0	0	0	0	0	0	0	0	0	0	0	0	0	0	0	0	0	0	0	0	0	0	0	0	0	0	0	0	0	0	0	0	0	0	0	0	0	0
OTU10365	CACCAGCGCCACGAGTGGGGACCATGGTTATTTGGCCTAAAGCGTCCGTAGCTGGTTTTGTAAATCTTTTGTGAAATCGGACAGCTTAACTGTTCGGCGTGCAGAAGACACTGCAAGACTTGAGACTGGAAGGGGTATGGAGTATTCTGGGGGAAGCGGTAAAATGCGATAATCCTCGGAGGACTACCTGTGGCGAAGGCGCCATACCAGTACGGATCTGACAGTGAGGGACGAAGGCTAGGGGAGCGAACCGGATTAGATACCCGAGTAGTCCTAGCAGTAAACGCTGCGGGCTAGGTGTTGCATAATCTCCGAGATTATGCAGTGTCGAAGCGAAGGCGTTAAGCCCGCCGCCTGGGAAGTACGGTCGCAAGACTGAAACTTAA	Archaea	Woesearchaeota	Unknown_Woesearchaeota_class	Unknown_Woesearchaeota_order	GW2011	AR15	Uncultured archaeon	CRT	0	1	0	0	0	0	0	0	0	0	0	0	0	0	0	0	0	0	0	0	0	0	0	0	0	0	0	0	0	0	0	0	0	0	0	0	0	0	0	0
OTU10366	AACTAGCATCCCAAGTGGCAGTCACCATTACTGGGCTTAGAGCGTCCGTAGCTAGTTAAGAAAGTCTCTGGTGAAATCCTGCGGCTCAACCGTAGGGAGTGCCGGGGAAACTGCTTGACTCGAGGGCAGGAGAGGTCGGGGGTACTTCTGGGGTAGGGGTGAAATCCTATAATCCTAGAAGGACCAACAGTGGCGAAGGCGCCCGACATGAATGTGCCTGACAGTGAGGGACGAGAGCCAGGGTCGCGAAAGGGATTAGATACCCCTGTAGTCCTGGCTGTAAACGATGCTGACTAGGTGGGACGCGTCCTTAGTGGTCGCGTTATGCCGAAGGGAAACCGTTAAGTCAGCCGCCTGGGGAGTACGTCCGCAAGGATGAAACTTAA	Archaea	Euryarchaeota	Uncultured	Uncultured	Uncultured	Uncultured	Uncultured	CRT	0	0	0	0	0	1	4	0	1	4	6	4	0	0	0	2	0	0	0	0	0	0	1	0	0	0	0	0	0	0	0	0	0	0	0	1	0	0	0	0
OTU10368	AACCAACTCCCCGAGTGGTGGGGACGATTATTGGGCTTAAAGCGTTCGTAGCCGGCCTGTTTAGTCCCGCGTTAAATCCATCGACCTAATCGTTGGGCTGCGGGGGATACGGTCAGGCTTGGGAGCGGTAGAGGTTAGCGGTACTCCGGGGGTAGGAGTGAAATCCAATAATCCCCGGTGGACTACCAGTGGCGAAGGCGGCTAACCAGAACGCGTCCGACGGTGATGGACGAAAGCTGGGGGAGCGAACCGGATTAGATACCCGGGTAGTCCCAGCCGTAAACGATGCGGGCTAGCTGTTGGGACGGCCACGAGCCGTCTCAGTGGCGCAGGGAAACCGATAAGCCCGCCGCCTGGGAAGTACGGTCGCAAGGCTGAAACTTAA	Archaea	Bathyarchaeota	Bathyarchaeia	Uncultured	Uncultured	Uncultured	Uncultured archaeon	CRT	0	0	0	0	0	0	0	0	0	0	0	0	0	0	0	0	0	0	0	0	0	0	0	0	0	0	0	0	0	0	0	0	0	0	0	0	0	0	0	0
OTU1037	TCCCAGCAGTCCGAGTCGTAACCACACTTATTAGGTCTAAAACATTCGTAGCTTGCTTTGCAAGTTCCTTGTGAAATCTTATCTCTTAAAGATAAGGCGTGCAAGGAATACTGCATTGCTAGGGACTGGAAGACGCAAGAAGTACGTTCGGGGTAGCGGTAAAATGTTTTAATCCCAAGCGGACTAACAATGGCGAAAGCATCTTGCGAGGACAGATCCGACAGTAAGGAATGAAGGCCAGGGTCGCGAAATGGATTAGATACCCATGTAGTCCTGGCAGTAAACACTGCTCACTAGACCTTGTGTTCTCTTCGAGAGAATGCAGGGCCGTAGGGAAGCTGTAGAGTGAGCTACCTGGGGAGTATAGCCGCAAGGCCGAAACTTAA	Archaea	Woesearchaeota	Unknown_Woesearchaeota_class	Unknown_Woesearchaeota_order	GW2011_GWC1_47_15	Uncultured	metagenome	CRT	0	0	0	0	0	0	1	23	13	1	0	0	2	3	19	2	5	15	0	12	1	4	0	2	5	27	5	0	3	1	3	2	0	11	6	1	0	1	0	0
OTU10370	TACCCGCGTCCCTAGTGATGGCCAAGATTATTGGGTTTAAAGCGTTCGTAGCCGGTTTAACAAGTCCTTGGTGAAATTTCGCAGCAAACTGCGAAGCTTGCTGGGGATACTGTTAGACTTGAGACCGGGAAAGGGTAGGGGTACCCATAGGGTAGGGGTAAAATCCTGTAATCCTGTGGGGACCACCTGTGGCGAAGGCGCCTACCTGGAACGGGTCTGACGGTGAGGGACGAAAGCTTGGGTAGCGATCGGGATTAGATACCCCGGTAGTCCAAGCCGTAAACGATGCCCGTTTGGTGTTGCAAACTTCTCGGGAGTTTGCAGTGCCGGAGTGCAAATGTTAAACGGGCCGCCTGGGAAGTACGTCCGCAAGGATGAAACTTAA	Archaea	Aenigmarchaeota	Aenigmarchaeia	Aenigmarchaeales	Uncultured	Uncultured	metagenome	CRT	0	0	0	0	0	0	0	0	0	0	0	0	0	0	0	0	0	0	0	0	0	0	0	0	0	0	0	0	0	0	0	0	0	0	1	1	0	0	0	0
OTU10373	CACCAGCGTCACGAGTGGCAATCAGATTTATTGGGTCTAAAGCGTCCGTAGCCGGCTTGGTAAGTCTTTTGTGAAATTGATGTGCTTAACATATCAACGTGCAAGAGATACTGTCAAGCTTGGAACTGGGAGGGGTTAGAGGTATTCCTTGGGGAGCGGTAAAATGCTATAATCCTTGGAAGACCACCTGTGGCGAAGGCGTCTAACCAGAACAGCTTCGACGGTGAGGGACGAAAGCTAGGGGAGCAAACCGGATTAGATACCCGAGTAGTCCTAGCTGTAAACGCTGCGAGCAAGGTGTTGCATATTCTATATGAATCTGCAGTGTCGAAACGAAGGTGTTAAGCTCGTCACCTGGGAAGTATGGTCGCAAGACTGAAACTTAA	Archaea	Woesearchaeota	Unknown_Woesearchaeota_class	Uncultured	Uncultured	Uncultured	metagenome	ART	0	0	0	1	0	0	1	0	0	1	0	3	0	0	0	0	0	0	0	0	0	0	0	0	0	0	0	0	0	0	0	0	0	0	0	0	0	0	0	0
OTU10374	CACCAGCGCCGCTAGTGGGAACCGCATTTATTGGGCCTAAAGCGTCCGTAGCCGGTCTGACAAATCTTTTGTGAAATCATCGCGCTCAACGCAATGACGTGCAGAAGACACTATCAGGCTTGGAACCGGGAGGAGTCAGAGGTATTGATTGGGGAGCGGTAAAATGCTATAATCCTTTCAAGACCACCTGTGGCGAAGGCGTCTGACTAGAACGGATTCGACGGTGAGGGACGAAAGCTAGGGGATCGATCCGGATTAGATACCCGAGTAGTCCTAGCTGTAAACGCTGCGAGCCAGGTGTTGCGTATTCTACGTGAATGCGCAGTGTCGTAATGAAGATGTTAAGCTCGCCGCCTGGGGAGTATGGTCGCAAGACTGAAACTTAA	Archaea	Woesearchaeota	Unknown_Woesearchaeota_class	Unknown_Woesearchaeota_order	GW2011	AR15	metagenome	CRT	0	0	0	0	0	0	0	0	0	0	0	0	0	0	0	0	0	0	0	0	0	1	2	0	0	0	0	0	0	0	0	0	0	0	0	0	0	0	0	0
OTU10375	TACTCGAGCCCCAAGTGGTATCCGCTATTAGTGGGTCTAAAGCGTCCGTAGCTGGTTTGGTAAGTTCTCAGTGAAATCCTTTGGCAAACTGAAGGGCTTGCTGGGAATACTACCAGACTTGGGACTGGGAGAGGGTAGAGGTACTCCCGGGGGAGGGGTAAAATCCTATAATCCTGGGGGGACACCGGTGGCGAAGGCTTCTACCTAGAACAGGTTCGACAGTGAGGGACGAAACCTAGGGGAGCGATCGGGATTAGATACCCCGGTAGTCCTAGGTGTAAACGATGCCCGTTTGGTGTTGCTGACCTTTCGAGGGTCTGCAGTGCCGGAGTGAAGATGTTAAACGGGCCACCTGGGGAGTACGTCCGCAAGGATGAAACTTA	Archaea	Aenigmarchaeota	Aenigmarchaeia	Aenigmarchaeales	Uncultured	Uncultured	Uncultured euryarchaeote	CRT	0	0	0	0	0	0	0	0	1	0	0	0	0	0	0	0	0	0	0	0	0	0	0	0	0	0	0	0	0	0	0	0	0	0	0	0	0	0	0	0
OTU10377	CACCGGCGTCACAAGTGGGAACCATAGTTATTGGGTCTAAAGCGTCCGTAGCCGGTTTGCTAAATTTTCTGTGAAATCGTCCAGCTTAACTGGGCGGCGTGCAGGAAAGACTGGCAGACTTGGAACCGGGAGGGGCAAGAAGTATTCTGGGGGGAGCGGTAAAATGTTATAATCCCCGGAGGACTACCAATGGCGAAGGCATCTTGCCAGAACGGATTTGACGGTGAGGGACGAAAGCTAGGGGAGCGATACGGATTAGATACCCGTGTAGTCCTAGCCGTAAACGCTGCGAGCCAGATGTTGCGCATTCTCGTGAATGTGCAGTATCGGAACGAAGGTGTTAAGCTCGCCACCTGGGAAGTATGGTCGCAAGGCTGAAACTTAA	Archaea	Woesearchaeota	Unknown_Woesearchaeota_class	Uncultured	Uncultured	Uncultured	metagenome	ART	0	0	0	0	0	0	0	0	0	0	0	0	0	0	0	3	0	1	0	0	0	0	0	0	0	0	0	0	0	0	0	0	0	0	0	0	0	0	0	0
OTU10378	CACCGGCGGCCCGACTGGTGGCCATGTTTACTGGGCCTAAAGCGTCCGTAGCCTGACAAATCGATCTCTGGTGAAATCCCTCGGCTTAACCGAGGGACGTGCTGGGGACACCGTTTGTCTAGGAACCGGGAGAGGTAGGGGGTAGGTCCTGAGTAGGAGTAAAATCCTATAATTCAGGAAGGACCACCGGTGGCGAAGGCGCCCTACTGGAACGGGTTCGACGGTGAGGGACGAAGGCCAAGGTAGCGAACGGGATTAGATACCCCGGTAGTCTTGGCTGTAAACTATGTGGGCCAGGTTTGGCTGTTCCTACGGGGGACTGCCGGGCCGAATTGAAGAAGTTAAGCCCACCGCCTGGGGAGTACGGTCGCAAGGCTGAAACTTGA	Archaea	Euryarchaeota	Thermococci	Methanofastidiosales	Uncultured	Uncultured	Uncultured archaeon	CRT	0	0	0	0	0	0	0	0	0	0	0	0	0	0	0	0	0	0	0	0	0	0	0	0	0	0	0	0	0	0	0	0	0	0	0	0	0	0	0	0
OTU10379	CACCGGCGCCACAAGTGGGGGTCATTTTTATTGGGCCTAAAGCGTTCGTAGCCGATTAGATATGTCTCTTGTGAAATTGTTGGGCTTAACCTAACACCGTGCAAGAGAAACTGTCTTTTTAGAGACTGGGGGGAGATAGGAGTACCTCAAGGGGAGCGGTAAAATGCGATAATCCTTGTGGGACTACCCGTGGCGAAGGCGCTATCTACAACAGGTCTGACGGTGAGGAACGAAAGCTAGGGGAGCAAAACGGATTAGATACCCGTGTAGTCCTAGCAGTAAACGCTGTGAACTATGTGTTGCACATTTTCCGAGAATGTGCAGTGCCGGAGCGAAGGTGTTAAGTTCACCGCCTGGGAAGTACGGCCGCAAGACTGAAACTTAA	Archaea	Woesearchaeota	Unknown_Woesearchaeota_class	Uncultured	Uncultured	Uncultured	metagenome	CRT	0	0	0	0	0	0	0	2	0	0	1	0	0	0	1	0	1	0	0	0	0	0	0	1	0	0	0	0	0	1	0	0	0	0	0	1	0	0	0	2
OTU1038	CCCCAGCGCCACAAGTCGCAATCGTGTTTATTGGGTCTAAAGCATTCGTAGCCGGTTTGGTAAATTTTCTGTGAAATCGTCCAGCTTAACTGAACGACGTGCAGGAAAGACTGCCAAACTAGGAACCGGGAGAGGTATGAGGTATTCCGTGGGGAGCGGTAAAATGTTCTGATCCTCGGAGGACCGCCAATGGCGAAGGCATCATACCAGAACGGATTCGACGGTGAGGGATGAAAGCTAGGGGAGCGATCCGGATTAGATACCCGAGTAGTCCTAGCCGTAAACGCTGCCAGTCAGATGTTGCATATTCTACGGGAATGTGCAGTGTCGAACCGAAGGGGTTAAACTGGCCACCTGGGAAGTACGGTCGCAAGGCTGAAACTTAA	Archaea	Woesearchaeota	Unknown_Woesearchaeota_class	Uncultured	Uncultured	Uncultured	Uncultured archaeon	CRT	14	0	0	0	0	0	4	0	0	0	0	0	5	0	0	4	0	0	0	0	0	0	0	2	2	0	0	0	0	0	2	0	0	0	0	0	0	0	0	0
OTU10383	TACCAGCTCCCCGAGTGGTAGGGACGATTATTGAGCTTAAAGCGCCCGTAGCCGGCTTGACAAGTCTTCCGTTAAATCCAGCGACTCAATCGTTGGACCGCGAAAGATACTTTCAGGCTAGGGGGCGGGAGAGGCCGACGGTATTCTCGGGGTAGGGGTGAAATCCTATAATCCCGGGAGGACCACCAGTGGCGAAGGCGGTCGGCCAAAACGCGCTCGACGGTGAGGGGCGAAAGCTGGGGGAGCGAACCGGATTAGATACCCGGGTAGTCCCAGCTGTAAACGATGCGGGCTAGGTGTCGGGGCGGCTACGAGCCGCTTCGGTGCCGCAGGGAAGCTGTTAAGCCCGCCGCTTGGGAAGTACGGCCGCAAGGCTGAAACTTAA	Archaea	Bathyarchaeota	Bathyarchaeia	Uncultured	Uncultured	Uncultured	Uncultured archaeon	CRT	0	0	0	0	0	0	0	1	1	0	0	0	0	0	0	0	0	1	0	0	0	0	0	0	0	0	0	0	0	0	0	0	0	0	0	0	0	0	0	0
OTU10384	TACCAGCTCCCCGAGTGGTGGGGATGATTATTTGGCCTAAAGCGTCCGTAGCTGGCTCGGTAAGTCCTTCGTTAAATCTGACGATCTAATCGTTAGGCTGCGAGGGATACTGCGGAGCTAGGGGGCGGGAGAAGCCGACGGTACTCCTAGGGGAGGGGTGAAATCCTATAATCCTAGGAGGACAACCAGTGGCGAAGGCGGTCGGCTAGAACGCGCCCGACGGTGAGGGACGAAAGCTGGGGGAGCGATCCGGATTAGATACCCGGGTAGTCCCAGCTGTAAACGATGCAGGCTAGGTGTTAGCGTGACTACGGGTTACGCTAGTGCCGCAGGGAAGCCGTTAAGCCTGCCGCCTGGGAAGTACGGTCGCAAGACTGAAACTTAA	Archaea	Bathyarchaeota	Bathyarchaeia	Uncultured	Uncultured	Uncultured	Uncultured archaeon	CRT	0	0	0	0	0	1	0	3	3	0	0	0	0	0	0	0	0	0	0	0	0	0	0	0	0	0	0	0	0	0	0	0	0	0	0	0	0	0	0	0
OTU10387	CACCAGCGCCACAAGTGGCAACCATGTTTATTGGGTCTAAAGCGTCCGTAGCCGGTTTGATAAATTTCCTGTGAAATTGTTCAGCTCAACTGAACAGCGTGCGGGAAAGACTGTTAAACTTGAGACCGGGAGGAGATGAAGGTATTCTGGGGGGAGCGGTAAAATGCAATAATCCTCGGAGGACCACCAATGGCGAAGGCATTCATCTAGAACGGGTCTGACGGTCAGGGACGAAAGCTAGGGGAGCAAAACGGATTAGATACCCGAGTAGTCCTAGCCGTAAACGCTGCGAGTTAGGTGGTGCATATTCTTTGTGGATGTGCAACGCCCAAGCGAAGGTGTTAAACTCGCCACCTGGGAAGTATAGTCGCAAGGCCGAAACTTAA	Archaea	Woesearchaeota	Unknown_Woesearchaeota_class	Unknown_Woesearchaeota_order	GW2011	AR20	metagenome	ART	0	0	0	0	0	0	1	0	0	0	0	1	0	0	0	0	0	0	0	0	0	0	0	0	0	0	0	0	0	0	0	0	0	0	0	0	0	0	0	0
OTU10389	CACCGGCGTCACAAGTGGTAACCACATTTATTGGGCCTAAAGCGTTAGTAGCCTGTTTAGTAAATCTCTTGTGAAATTGATAAGCTCAACTTATCGGCGTGCAAGAGAGACTGCTAGACTTGGGACCGGGAGGAGATAGGAGTATTTTTGGGGGAGCGGTAAAATGCTATAATCCTAAGAAGACTACCTGTGGCGAAGGCGCCTATCTAGAACGGGTCCGACGGTGAGTAACGAAAGCTAGGGGAGCGATCTGGATTAGATACCCAAGTAGTCCTAGCTGTAAACGCTGCAAGCTGAGTGTTGCATGTCCTTCGTGGGCATGCAGTGCTTAAACGAAGGTGTTAAGCTTGCCGCCTGGGAAGTACGGCCGCAAGACTGAAACTTAA	Archaea	Woesearchaeota	Unknown_Woesearchaeota_class	Unknown_Woesearchaeota_order	GW2011	AR20	metagenome	ART	0	0	1	0	0	0	1	0	0	0	0	0	0	0	0	0	0	0	0	0	0	0	0	0	0	0	0	0	0	0	0	0	0	0	0	0	0	0	0	1
OTU1039	TACTAGCGGTCCAAGTCGCAGCCATCTTTATTGGGTCTAAAACATCCGTAGCTTGCTTAACAAGTTTCTTGTGAAATCTTATATCTTAAGGATAAGGCGTGCAAGAAATACTATTAAGCTAGAGACTGGAAGACGTAGAAAGTACATTCAGAGTAGTGGTTAAATACGTTAATCCTGGATGGACTAACAAGAGCGAAGGCATTCTACGAGGACAGTTCTGACAGTAAGGGATGAAGGCTAGGGGCGCGAAACGGATTAGATACCCGTGTAGTCCTAGCAGTAAACACTGCACACTAAACATTAGTACCTCCTCGAGAGGTATTAGTGCTGAAGGGAAGCCGAAGAGTGTGCTACCTGGGAAGTATAGTCGCAAGGCCGAAACGTTAA	Archaea	Woesearchaeota	Unknown_Woesearchaeota_class	Unknown_Woesearchaeota_order	SCGC AAA011-D5	Uncultured	Uncultured archaeon	CRT	0	1	0	0	0	0	0	0	0	3	1	0	0	0	1	0	0	0	31	4	0	1	7	0	12	6	0	101	14	1	17	8	10	10	2	1	1	1	0	0
OTU10390	CACCGACGGCCCGACTGGTGACCATATTTATTGGGCCTAAAGCGTTCGTAGTCGGACAGGTTGATTTTTAGTGAAATTCCTTCGCTTAACGGGGGAGCGTGCTAAAAACACCGCCTGTCTAGGGACCGGGAGAGGTAAGGGGTACGCGATGCGTAGGGGCAAAATCCTATAATTCATCGAGGACCACCGGTGGCGAAGGCGCCTTACTTGAACGGGTCCGACGATGAGGAACGAAGGCCAAGGTAGCGAACGGGATTAGATACCCCGGTAGTCTTGGCTGTAAACTATGCGAGCCAGGTCTGTCGAATTCTACGGGAGTTTGATGGGCCGAACCGAAGGGGTTAAGCTCGCCGCCTGGGGAGTACGGTCGCAAGGCTGAAACTTGA	Archaea	Uncultured	Uncultured	Uncultured	Uncultured	Uncultured	Uncultured archaeon	CRT	0	0	0	0	0	0	0	0	0	0	0	0	0	0	0	0	0	0	0	0	0	0	0	0	0	0	0	0	0	0	0	0	0	0	0	0	0	0	0	0
OTU10391	CACCAGCGCCACGAGTGGCAATCATGTTTACTTGGCCTAGAGCGTCCGTAGCCGGTTTGATAAATCTTTTGTGAAATTGTCAAGCTCAACTTGACATCGTGCGGGAGACACTATCTTACTAGGGACCGGGAGGAGTCAGAGGTATTCCTTGGGGAGCGGTAAAATGCTATAATCCTTGGAGGACCACCTGTGGCGAAGGCGTCTGACCAGAACGGATCCGACGGTGAGGGACGAAAGCTAAGGGAGCGAACCGGATTAGATACCCGAGTAGTCTTAGCTGTAAACTCTGCGAGCTAGATGTTGCATTTTCTTCGTGAAAGTGCAGTATCGTAGCGAAGGCGTTAAGCTCGCCGCCTGGGAAGTATGGTCGCAAGACTGAAACTTAA	Archaea	Woesearchaeota	Unknown_Woesearchaeota_class	Uncultured	Uncultured	Uncultured	metagenome	CRT	0	0	0	0	0	0	0	0	0	0	0	0	0	0	0	0	0	0	1	1	0	0	2	0	0	0	0	0	0	0	0	0	0	0	0	0	0	0	0	1
OTU10392	TACCCGCAGCCCTAGTGGTGATCGTTTTTATTGAGCCTAAAGCGTCCGTAGCCGGCCTATTAAATCCTTGAGTAAATCGGGCAGCTCAACTGTTCGAATTTCGAGGAGACTGGTAGGCTTGGGACCGGAAGAGGTCAGAGGTACTTCAGGGGTAGGGGTGAAATCCTGTAATCCTTGAAGGACCACCGGTGGCGAAGGCGTCTGACTGGGACGGCTCCGACGGTGAGGGACGAAGCCCTGGGGCGCAAACCGGATTAGATACCCGGGTAGTCCAGTGGTGTAAACGCTGCAGACTTGGTGTTAGGGATCCTACGTGGGTGCCTAGTGCCGGAGAGAAGTTGTTAAGTCTGCCGCTTGGGGAGTACGGTCGCAAGACTGAAACTTAA	Archaea	Euryarchaeota	Thermoplasmata	Uncultured	Uncultured	Uncultured	Uncultured	ART	0	0	0	0	0	0	0	0	0	0	0	0	0	1	1	0	1	0	0	0	0	0	0	0	0	0	0	0	0	0	0	0	0	0	0	0	0	0	0	0
OTU10393	TACGTAACCCCTAAGTGGTTTCCACTCATATTGGGCCTAAAACATTCGTAGCCTGTTTTATAAGTCTTTGGTGAAATCAAGCAGCTCAACTGTTTGAATTGCTAAAGATACTGTATTACTAGAGGAAGGGAGACGTGAAGGGAATTTTCGGGGTAACGGTGAAATGTTATGATCCCGAAAAGACCACCAGTAGCGAAGGCGCTTCACGAGAACTAGCCTGACGGTGAGGAATGAAAGCTGGGGGAGCGACCAGGATTAGATACCCTGTTAGTCCCAGCCGTAAACGATGTTGACTAGGTGTTCTGTTTCCCAAGTGGATTTGGAGTGCCGAAGCGAAGGCGTTAAGTCAACTGCCTGGGGAGTACACTCGCAAGGGTGAAACTTAA	Archaea	Iainarchaeota	Iainarchaeia	Iainarchaeales	Candidatus Iainarchaeum	Uncultured	metagenome	CRT	1	0	0	0	0	0	0	0	0	0	0	0	0	0	0	0	0	0	0	0	0	0	0	0	0	0	0	0	0	0	0	0	0	0	0	0	0	0	0	0
OTU10394	TACCAGCAGCTCAAGTGGTGATCGCTTTTATTGGGCCTAAAGCGTCCGTAGCCGGAACGGTAAATCCTTGAGTAAATCGGGCAGCCTAACTGTCCGCTCTTAGAGGAGACTGCCGTTCTTGGGACTGGGAGAGGTCAGAAGTACTCTGGGGGTAAGGGTGAAATCTTATCATCCTCAGGGGACTACCAGTGGCGAAGGCGTCTGACCAGAACGGATCCGACGGTAAGGGACGAAACCCCGGGGAGCGAACCGGATTAGATACCCGGGTAGTCCGGGGCGTAAACGCTGTGGGCTTGGTGTTGGGGGTCCTACGTGGGCGCCCAGTGCCGGAGCGAAGTTGTTAAGCCCACCGCCTGGGAAGTACGGTCGCAAGACTGAAACTTAA	Archaea	Euryarchaeota	Thermoplasmata	Marine Group III	Uncultured	Uncultured	metagenome	CRT	0	0	0	0	0	0	0	0	0	1	0	0	0	0	0	0	0	0	0	0	0	0	0	0	0	0	1	2	1	0	5	0	0	0	0	0	0	0	0	0
OTU10396	CCCCAGCGCCACAAGTGGGAACCACTTTTATTGGGTCTAAAGCATCCGTAGCCGGCTCGCTAAATGCTCTGTGAAATCGTGGCGCCCAACGTCACGGCGTGCAGAGTAGACTGGTGAGCTAGGGACCGGGAGAGGCATTCGGTATTCCATGGGGAGCGGTAAAATGTGATAATCCATGGAGGACCACCGATGGCGAAGGCAGAATGCTAGAACGGATCCGACGGTGAGGGATGAAAGCTAGGGGAGCGATTGGGATTAGATACCCCAGTAGTCCTAGCCGTAAACGCTGCGAGCCAGATGTTGCACAATCCACGGGATTGTGCAGTGTCGCAACGAAGGTGTTAAGCTCGCCACCTGGGGAGTACGGTCGCAAGGCTGAAACTTAA	Archaea	Woesearchaeota	Unknown_Woesearchaeota_class	Uncultured	Uncultured	Uncultured	metagenome	CRT	0	0	0	0	0	0	21	0	0	0	0	0	0	0	0	1	0	0	0	0	0	0	0	0	0	0	0	0	0	0	0	0	0	0	0	0	0	0	0	0
OTU10397	TACCGGCGGCTCGAGTGGTGACCACTATTATTGGGCTTAAAGCGTTCGTAGCTTGACCTTTAAGTCTCCTGGGAATCCGCCGGCTCAACCGGTGGGCGTCCGGGGGATACTGGAGGTCTAGGAACCGGAAGAGGTAAGAGGTACTTCGGGGGTAGGAGTGAAATCCTGTAATCCTCGAGGGACCACCGATGGCGAAGGCATCTTACCAGGACGGCTTCGACAGTGAGGAACGAAAGCTGGGGGAGCGAACCGGATTAGATACCCGGGTAGTCCCAGCCGTAAACGATGCGCGTTAGGTGTACTGGCGACCACGAGTCGCTAGGGTGCCGAAGGGAAACCGTGAAACGTGCCGCCTGGGAAGTACGGTCGCAAGGCTGAAACTTAA	Archaea	Euryarchaeota	Methanomicrobia	Methanomicrobiales	Methanomicrobiaceae	Uncultured	Uncultured archaeon	CRT	0	0	0	0	0	0	0	0	2	0	0	0	0	0	0	0	0	0	0	0	0	0	0	0	0	0	0	0	0	0	0	0	0	0	0	0	0	0	0	0
OTU10398	TACCCGCGGTCCAAGTCGCAGCCATATTTATTGGGTCTAAAACATCCGTAGCTTGCTGAGTAAGTTCCTTGTGAAATCTTGCCTCTTAAGGGTAAGGCGAGCGGGGAGTACTGCTGAGCTAGAGACCGGTAGACGTAGGAAGTATGTTCGAAGTAGCGGTAAAATGCTTTAATCTCGAATAGACTAACAACAGCGAAGGCATCCTACGAGGACGGTTCTGACTGTAAGGGATGAAGGCTAGGGGCGCAAAACGGATTAGATACCCGTGTAGTCCTAGCAGTAAACACTGCACACTAAACATTAGTACCTCCTCGAGAGGTATTGGTGCTGCAGCGAAGGCGAAGAGTGTGCTACCTGGGAAGTATAGTCGCAAGGCCGAAACTTAA	Archaea	Woesearchaeota	Unknown_Woesearchaeota_class	Unknown_Woesearchaeota_order	SCGC AAA011-D5	Uncultured	Uncultured archaeon	CRT	0	0	0	0	1	0	3	0	0	0	0	1	0	0	0	0	1	0	0	0	0	0	0	0	0	0	0	0	0	1	0	0	0	0	0	0	0	0	0	0
OTU10399	TACCAGCTCTCCGAGTGGTGGGGACGCTTATTGGGCCTAAAGCATCCGTAGCCGGCTGAGCAAGTCTTCCGTTAAATCCAGCGATCCAATCGTTGGGCTGCGGGAGATACTGTTCGGCTTGGAGGCGGGAGAGGCCTACGGTATTCTTGGGGTAGGGGTGAAATCCTATAATCCCGAGAGGACCACCAGTGGCGAAGGCTGTAGGCAAGAACGCGCTCGACGGTGAGGGATGAAAGCTGGGGGAGCGAACCGGATTAGATACCCGGGTAGTCCCAGCAGTAAACGATGCAGGCTAGGTGTTTGCGTGGCTACGGGCCACGTAAGTGCCGCAGGGAAGCTGTTAAGCCTGCCGCCTGGGAAGTACGGCCGCAAGGCTGAAACTTAA	Archaea	Bathyarchaeota	Bathyarchaeia	Uncultured	Uncultured	Uncultured	Uncultured archaeon	CRT	0	0	0	0	0	0	0	0	0	0	0	0	0	0	0	0	0	0	0	0	0	0	0	0	0	0	0	0	0	0	0	0	0	0	0	0	0	0	0	0
OTU104	CCCCAGCGCCACAAGTGGGAACCACGTTTATTGGGTTTAAAGCATTCGTAGCCGGTTCGGCAAATGCCCTGTGAAATCGTTTCGCTCAACGAAACGGCGTGCAGGGTAGACTACCGAACTAGGGACCAGGAGAAGGAGACGGTATTCCTGAGGGAGCGGTAAAATGTGATAATCTCAGGAGGACCACCAATGGCGAAGGCAGTCTCCTAAAATGGATCCGACGGTGAGGGATGAAAGCTAGGGGAGCGATCCGGATTAGATACCCGAGTAGTCCTAGCCGTAAACGCTGCATGCCAGATGTTACACAATCTTCGAGATTGTGTAGTGTCGTAACGAAAGTGTTAAGCATGCCACCTGGGAAGTACGGTCGCAAGGCTGAAACTTAA	Archaea	Woesearchaeota	Unknown_Woesearchaeota_class	Uncultured	Uncultured	Uncultured	Uncultured archaeon	DT	0	0	2	0	0	0	0	0	0	0	0	0	3	15	8	8	7	10	73	117	78	63	63	0	174	262	62	7	47	111	193	361	42	219	18	52	43	48	6	0
OTU1040	AACCAGCTCTTCAAGTCGTCGGGATAATTATTGGGCTTAAAGTGTTCGTAGCCGGTTGGGTAAGTTCTTGGTAAAACCTGGCAGCTCAACTGTCAGTATGCTAGGAATACTGCCTAACTAGAGGGCGGGAGAGGTCCGAGGTACTCCAGGGGTAGGGGTGAAATCCAATAATCCTTGGGGGACCACCAGTGGCGAAGGCGTCGGACTGGAACGCGCCTGACGGTGAGGGACGAAAGCCAGGGGAGCAAACCGGATTAGATACCCGGGTAGTCCTGGCTGTAAACGATGCGCGCGAGGTGTTGGCAAGGCCACGAGCCGTGTCAGTGCCGTAGGGAAACCGATAAGCGCGCCGCCTGGGGAGTACGGTCGCAAGACTGAAACTTAA	Archaea	Asgard_archaea	Lokiarchaeia	Uncultured	Uncultured	Uncultured	metagenome	CRT	0	0	0	0	0	0	0	0	0	0	0	0	0	0	0	0	0	0	0	0	0	3	13	0	0	2	0	0	0	0	0	2	1	2	3	2	18	3	0	0
OTU10400	TCCCAGCAGTCCAAGTCGCAGCCACATTTGTTGGGTCTAAAATATCCGTAGCTTGCTTTTCAAGTCTTTTGTGAAATCAGGACTCTCAAGGTTCTGGCGTGCAAAAGATACTGTTGAGCTAGAGACCGGGAGGCGTAAGAAGTACGAATAGGGTAACGGTAAAATGTGTTGATCCTATTTGGACTAACAGTCGCGAAGGCGTCTTACGAGAACGGTTCTGACAGTGAGGGATGAAGGCTAGGGGCGCAAAGTGGATTAGATACCCATGTAGTCCTAGCAGTAAACACTGCACACTGAACATTGGTACCTCCTCGAGAGGTATCAGTGCTGTAGGGAAGCCGGAGAGTGTGCTACCTGGGAAGTATAGTCGCAAGATCGAAACTTAA	Archaea	Woesearchaeota	Unknown_Woesearchaeota_class	Uncultured	Uncultured	Uncultured	Uncultured	CRT	0	0	0	0	0	0	5	0	0	0	0	0	0	0	0	4	0	0	2	0	0	0	0	0	0	0	0	0	0	0	0	0	0	0	0	0	0	0	0	4
OTU10401	AACCAGCTCTTCGAGTGGTCGGGATGTTTATTGGGCTTAAAGCGTCCGTAGCCTGTCCCAAAAGTTCATGGTAAAATCGGATCGCTTAACGGTCCGCCAGCTATGAATACTCTGGGACTAGGGGGCGGGAGGGGTCTGAGGTACTCCAAGGGTAGCGGTGAAATGCGATAATCCTTGGGGGACCACCAGTGGCGAAGGCATCAGACTGGAACGCGCCCGACGGTGAGGGACGAAAGCCAGGGGAGCGAACCGGATTAGATACCCGGGTAGTCCTGGCCGTAAACGATGCGTGCTAGGTGTTGGTGCGGCTACGAGCCGTATCAGTGCCGTAGGGAAACCGATAAGCGCGCCGCCTGGGAAGTACGGTCGCAAGGCTGAAAGTTAA	Archaea	Asgard_archaea	Lokiarchaeia	Uncultured	Uncultured	Uncultured	metagenome	CRT	0	0	0	0	0	0	0	0	0	0	0	0	0	0	0	0	0	0	0	0	0	0	0	0	0	0	0	0	0	0	0	0	0	0	0	0	0	0	0	0
OTU10402	AACCAGCTCTTCAAGTGGTCGGGATAATTATTGGGCCTAAAGCGTCCGTAGCCTGCTTGGCAAGTCTTCCGTTAAATCCACCGATCCAATCGTTGGGCTGCGGGAGATACTGCCAGGCTAGGGGGCGGGAGAGGCTGATGGTATTCTTGGGGTAGGGGTGAAATCCTATAATCCTAAGAGGACCACCAGTGGCGAAGGCGGTCAGCTAGAACGCGCTCGACGGTGAGGGACGAAAGCTGGGGGAGCGATCCGGATTAGATACCCGGGTAGTCCCAGCTGTAAACGATGCAGGCTAGGTGTTGGCCTAACCATGTGTTACGCCAGTGCCGCAGGGAAGCTGTTAAGCCTGCCGCCTGGGGAGTACGGTCGCAAGACTGAAACTTAA	Archaea	Bathyarchaeota	Bathyarchaeia	Uncultured	Uncultured	Uncultured	Uncultured archaeon	CRT	0	0	1	0	1	0	0	0	0	0	1	0	1	0	0	1	2	0	0	0	0	0	0	6	0	1	7	0	0	1	0	0	0	0	5	1	0	0	0	5
OTU10404	TACTCGCGGTCCAAGTCGCAGCCATTTTTATTGGGTCTAAAACATCCGTAGCTTGCTTAATAAGTTTCTTGTGAAATCCGGCTTCTCAAGAGTCGGGCGTGCAAGAAGTACTGTTGAGCTAGAGACTGGAAGACGTGAGGAGTACGTTCGAAGTAGCGGTAAAATGTTTTAATCTCGGACGGACTCACAACAGCGAAGGCACCTCACGAGGACAGTTCTGACAGTAAGGGATGAAGGCTAGGGGCGCAAAACGGATTAGATACCCGTGTAGTCCTAGCAGTAAACACTGCACACTAAACATTAGTACCTCCTCGAGAGGTATTGGTGCTGAAGGGAAGCCGAAGAGTGTGCTACCTGGGAAGTATAGTCGCAAGGCCGAAACTTAA	Archaea	Woesearchaeota	Unknown_Woesearchaeota_class	Unknown_Woesearchaeota_order	SCGC AAA011-D5	Uncultured	metagenome	CRT	0	0	0	0	0	0	0	0	0	1	0	0	0	0	0	0	0	0	1	0	0	1	0	0	0	0	0	0	1	0	0	0	0	0	0	0	0	0	0	0
OTU10405	TACTAGCGGTCCAAGTCGCAGCCATTTTTATTGGGTCTAAAACATCCGTAGCTTGCTTGATAAGTTCCTTGTGAAATCTTGCGTCTTAAGCGCAGGGCGCGCAAGGAATACTGTTAAGCTAGAGACTGGAAGGCGTAGGAAGTACGTTCAAAGTATCGGTAAAATGAGTTAATCTTGAACGGACTCACAATAGCGAAGGCATCCTACGAGGACAGTTCTGACAGTAAGGGATGAAAGCTAGGGGCGCAAAACGGATTAGATACCCGTGTAGTCCTAGCAGTAAACACTGCACACTAAACATCAGTACCTCCTCGAGAGGTATTGGTGCTGAAGGGAAGCCGAAGAGTGTGCTACCTGGGAAGTATAGTCGCAAGGCCGAAACTTAA	Archaea	Woesearchaeota	Unknown_Woesearchaeota_class	Unknown_Woesearchaeota_order	SCGC AAA011-D5	Uncultured	Uncultured archaeon	CRT	0	0	0	0	0	0	0	0	0	0	0	0	0	0	0	0	0	0	0	0	0	0	0	0	0	0	1	0	0	0	0	2	0	0	0	0	0	0	0	0
OTU10406	AACCAGCTCTTCAAGTGGTCGGGACTTTTATTGGGCTTAAAGTGTCCGTAGCCGGTTTGGTAAGTTCCTGGTTAAATCTAGCAGCTCAACTGTTAGTTCGCTGGGAATACTGCTTTACTAGAGGGTGGGAGAAGTCGGAGGTACTTCGGGGGTAGCGGTGAAATGCGATAATCCTCGGGGGACCACCAGTGGCGAAGGCGTCCGACTGGAACACGCCTGACGGTGAGGGACGAAAGCCAGGGGAGCGAACGGGATTAGATACCCCGGTAGTCCTGGCTGTAAACGATGCGTGCTAGGTGTTGGCAGGGCTATGAGCCGTGCCAGTGCCGTAGGGAAACCGTTAAGCGCGCCGCCTGGGAAGTACGCTCGCAAGAGTGAAACTTAA	Archaea	Asgard_archaea	Uncultured	Uncultured	Uncultured	Uncultured	Uncultured	CRT	0	0	0	0	0	0	0	0	0	0	0	0	0	0	0	0	0	0	0	0	0	0	0	0	0	0	0	0	0	0	0	0	0	0	0	0	0	0	0	0
OTU10407	CACCAGCTCCACGAGTGGGAACCGTTTATTTGGCCTAAAGCGTCCGTAGCCGGTTTAATAAATCCTTTGTGAAATCATTATGCTAAACTTAATGGTGTGCAGGGGAGACTGTTGAACTCGGAACCAGGAGGGGTTAGAAGTATTTTTGGGGGAGCGGTAAAATGCTATAATCCCAGAAAGACTACCTGTGGCGAAGGCGTCTAACCAAAATGGATTCGACGGTGAGGGACGAAAGCTAGGGGAGCGATCCGGATTAGATACCCGAGTAGTCCTAGCTGTAAACTCTGCGAGCAAGGTGTTGCATCTTCTTCGAGAAGATGCAGTGTCGAAATGAAGGTGATAAGCTCGCCGCCTGGGAAGTATGGTCGCAAGACTGAAACTTAA	Archaea	Woesearchaeota	Unknown_Woesearchaeota_class	Uncultured	Uncultured	Uncultured	metagenome	ART	0	0	0	0	0	0	0	2	0	0	0	0	0	0	0	0	0	0	0	0	0	0	0	0	0	0	0	0	0	0	0	0	0	0	0	0	0	0	0	0
OTU10409	CACCAGCGCCCCGAGTGGCAATCGCGTTTATTGGGCCTAAAGCGTCCGTAGCCGGACTGATAAATCCGCTGTGAAATGGTTGTGCTCAACGCAACCGCGTGCAGTGGAGACTGTCAGTCTCGAGACCGGGAGGAGTTAGAGGTATGCCGTGGGGACCGGTAAAATGGTATAATCCGCGGTAGACCACCAATGGCGAAGGCATCTAACCAGAACGGATCTGACGGTGAGGGACGAAAGCCAGGGGAGCGAACCGGATTAGATACCCGAGTAGTCCTGGCCGTAAACGCTGTGAGCTAGGTGTTGCCCATCTCACGAGGATGGGCAGTGTCGAAACGAAGGTGCTAAGCTCACCGCCTGGGAAGTACGGTCGCAAGACTGAAACTTTA	Archaea	Woesearchaeota	Unknown_Woesearchaeota_class	Uncultured	Uncultured	Uncultured	metagenome	CRT	0	0	0	0	0	0	0	0	0	0	0	0	0	0	0	0	0	0	0	0	0	0	0	0	0	0	0	0	0	0	0	0	0	0	0	0	0	0	0	0
OTU1041	AACCAGCTCTTCAAGTGGTCGGGACTTTTATTGGGCTTAAAGTGTCCGTAGCCGGTTTAGTTAGTTCCTGGTAAAAGCTCCGTGCTTAACGCGGAGTCTGCTAGGAATACTGCTTTACTAGAGGATGGGAGAGGTCAGAGGTACTCCAGGGGTAGCGGTGAAATGCGATAATCCTTGGGGGACCACCAGTGGCGAAGGCGTCTGACTGGAACATGCCTGACGGTGAGGGACGAAAGCCAGGGGAGCGAACGGGATTAGATACCCCGGTAGTCCTGGCTGTAAACGATGCGTGCTAGGTGTTGGAAGGGCTCTGAGCCGTTTCAGTGCCGTAGGGAAACTGTTAAGCGCGCCGCCTGGGAAGTACGCTCGCAAGAGTGAAACTTAA	Archaea	Asgard_archaea	Odinarchaeia	Uncultured	Uncultured	Uncultured	metagenome	CRT	0	0	0	0	0	0	0	0	4	0	0	0	0	0	2	0	0	2	1	12	15	29	18	1	1	8	15	0	0	4	0	2	0	6	3	2	15	1	13	0
OTU10411	CACCAGCGTCCACGAGTGGCAACCATATTTATTGGGCCTAAAGCGTCCGTAGCCGGTTTGGTAAATTCTTTGTGAAATTGTTGGGCTTAACTTAACAACGTGCAGAGGAGACTGCTAAACTAGGAACCGGGAGGAGTTAGAGGTATTCTAGGGGGAGCGGTAAAATGTTATAATCCCTAGAGGACCACCTGTGGCGAAGGCGTCTAACTAGAACGGATTCGACGGTGAGGGTCGAAAGCCAGGGGAGCAATCCGGATTAGATACCCGAGTAGTCCTGGCTGTAAACGCTGCGAGCTAGGTGTTGCATAATCTTCGTGATTGTGCAGTGTCGGAGCGAAGGTGTTAAGCTCGCCGCCTGGGAAGTATGGTCGCAAGACTGAAACTTAA	Archaea	Woesearchaeota	Unknown_Woesearchaeota_class	Uncultured	Uncultured	Uncultured	metagenome	CRT	0	0	0	0	0	0	0	0	0	0	0	0	0	0	0	1	0	0	0	0	0	0	0	0	0	0	0	0	0	0	0	0	0	0	0	0	0	0	0	0
OTU10412	CACCGGAGCCACAAGTGGCAATCGTTTTTATTGGGCTTAAAGGGTCCGTAGCCGTTCTACTAACTCTTTTGTGAAATTGTTTGACTTAATCAAACAGATTGCAAGAGAAACTGGTAGAATAGAGACCGGGAAGAGACAGAGGTATTCCTTGGGAAGCGGTAAAATGCTTTAATCCTTGGAGGACCACCAATGGCGAAGGCATCTGTCTAGAACGGGTCTGACGGTGAGGGACGAAAGCTAGGAGAACGATCGGGATTAGATACCCCAGTAGCCCTAGCTGTAAACTCTGCGAACTATGTGTTGCATGTTTTTAGGGAACATGCAGTGCCGGAGCGAAAGCGTTAAGTTCGCCGCCTGGGAAGTACGGCCGCAAGACTGAAACTTTA	Archaea	Woesearchaeota	Unknown_Woesearchaeota_class	Unknown_Woesearchaeota_order	GW2011	AR20	metagenome	CRT	0	0	0	0	0	0	0	0	0	0	0	0	0	0	0	0	0	0	0	0	0	0	0	0	0	0	0	0	0	0	0	0	0	0	0	0	0	0	0	0
OTU10413	TACTCGCGGTCCAAGTCGTAGCCATTTTTATTGGGTCTAAAACATCCGTAGCTTGCTTAATAAGTTTCCTGTGAAATTTTATCTCTTAAAGGTAAAGCGAGCAGGAAGTACTGTTAAGCTAGAGACTGGAAGACGTAACGAGTACGTTCGGAGTATCGGTAAAATGAGTTAATCCCGGACGGACTAACAACAGCGAAGGCACGTTACGAGGACAGTTCTGACAGTAAGGGATGAAGGCTAGGGGCGCAAAACGGATTAGATACCCGTGTAGTCCTAGCAGTAAACACTGCACACTAAACATCAGTACCTCTTCGAGAGGTGTTGGTGCTGTAGGGAAGCCGAAGAGTGTGCTACCTGGGAAGTATAGGCGCAAAGCCCGAAACTTAA	Archaea	Woesearchaeota	Unknown_Woesearchaeota_class	Unknown_Woesearchaeota_order	SCGC AAA011-D5	Uncultured	Uncultured euryarchaeote	CRT	0	0	0	0	0	0	0	0	0	0	0	0	0	0	0	0	0	0	0	0	0	0	0	0	3	0	0	4	1	0	0	0	0	0	0	0	0	0	0	0
OTU10414	CACCAGCGCCACGAGTGGGGACCACATTTATTGGGCCTAAAGCGTCCGTAGCCGGTTTGGTAAATGTTTTGTGAAATCATCTCGCTTAACGTGATGGATGGCAGAATACACTACCAGACTAGGGACCGGGAGGGGCTAGAGGTATTATCAGGGTAGCGGTAAAATGTTATAATCCTGGTAAGACCACCTGTGGCGAAGGCGTCTAGCTAGAACGGTTTCGACGGTGAGGGACGAAAGCTAGGGGAGCGATCCGGATTAGATACCCGAGTAGTCCTAGCTGTAAACGCTGCGAGCAAGGTGTTGCATGTCCCTTGAGGATGTGCAGTATCGAAGCGAAGGCGATAAGCTCGCCGCCTGGGAAGTATGGTCGCAAGACTGAAACTTAA	Archaea	Woesearchaeota	Unknown_Woesearchaeota_class	Uncultured	Uncultured	Uncultured	metagenome	CRT	0	0	0	0	0	0	0	0	0	0	0	0	0	0	0	0	0	0	0	0	0	0	0	0	0	0	0	0	0	0	0	0	0	0	0	0	0	0	0	0
OTU10415	TACCAGCGGTCCAAGTCGCAACCACGATTATTGGGTCTAAAACATCCGTAGCTTGCTTTGTAAGTCTCTTGTGAAATCTCATGTCTCAAGCATGGGGCGGGCAAGAGATACTGCAAGGCTGGAGACCGGAAGACGTGAGAAGTACGGCCAAAGTAGCGGTAAAATGCGTTGATCTTGGTTGGACTAACAATAGCGAAGGCATCTCGCGAGTACGGATCTGACAGTAAGGGATGAAGGCTAGGGGCGCAAAACGGATTAGATACCCGTGTAGTCCTAGCAGTAAACACTGCACACTAAACATCGGTGCCTCCTCGAGAGGCGTCGGTGCTGCAGGGAAGCCGTAGAGTGTGCTACCTGGGAAGTATAGTCGCAAGGCCGAAACTTAA	Archaea	Uncultured	Uncultured	Uncultured	Uncultured	Uncultured	Uncultured archaeon	CRT	0	0	0	0	0	0	0	0	0	0	0	0	0	0	0	0	0	0	0	0	0	0	0	0	0	0	0	0	0	0	0	0	0	0	0	0	0	0	0	0
OTU10416	TACCCGCAGCCCTAGTGGTGATCGCTTTTATTGAGCCTAAAGCGTCCGTAGCCGGCCTAATAAATCCTTGAGTAAATCGGGCGGCTCAACCGTCCGAATTTCGAGGAGACTGTTAGGCTTGGGACCGGAAGAGGTCAGAGGTACTCCTGGGGTAGGGGTGAAATCCTGTAATCCTGGGAGGACCACCGGTGGCGAAGGCGTCTGACTAGGACGGCTCCGACGGTGAGGGACGAAGCCCTGGGGCGCAAACCGGATTAGATACCCGGGTAGTCCAGGGTGTAAACGCTGCAGACTTGGTGTTAGGGATCCTACGTGGGTGCCTAGTGCCGGAGAGAAGTTGTTAAGTCTGCCGCTTGGGGAGTACGGTCGCAAGACTGAAACTTAA	Archaea	Euryarchaeota	Thermoplasmata	Uncultured	Uncultured	Uncultured	Uncultured archaeon	CRT	0	0	0	0	0	0	0	2	0	0	0	0	0	0	0	0	0	0	0	0	0	0	2	1	0	0	0	0	0	0	0	0	0	0	0	0	0	0	0	1
OTU10417	TACCGGCAGCTCAAGTGGTCGTCGCTTTTATTGGGCCTAAAACGTCCGTAGCCTGTTTGGTAAATCTGTGGGTAAATCAACCCGCTTAACGGGTTGAATTCTGCAGAGACTGCCAGACTAGGGACCGGGAGAGGTGTGGGGTACTCGAGGGGTAGAGGTAAAATTCTGTCATCCTTCGAGGACCACCAGTTGCGAAGGCGCCACACTGGAACGGATTCGACGGTCAGGGACGAAGCCTAGGGGCACGAACCGGATTAGATACCCGGGTAGTCCTAGGTGTAAACGCTGTGAACTTGGTGTCGGGGATCCGTAAGGGGTCCCCGGTGCCGGAGTGAAGATGTTAAGTTCACTGCCTGGGGAGTACGGTCGCAAGGCTGAAACTTAA	Archaea	Euryarchaeota	Thermoplasmata	Marine Group II	Uncultured	Uncultured	Uncultured archaeon	CRT	0	0	0	0	0	0	0	0	0	0	0	0	0	0	0	0	0	0	0	0	0	0	0	0	0	0	0	0	0	0	0	0	0	0	0	0	0	0	0	0
OTU10419	TACTCGCGGTCCAAGTCGCAGCCATTTTTATTGGGTCTAAAACATCCGTAGCTTGCTTGATAAGTTTCCTGTGAAATCCCATGCCTCAAACATAGGTCGCGCAGGAAGTACTGTTGAGCTAGAGACTGGGAGACGTAAGGAGTACGTTCGAAGTAGCGGTAAAATGCTCTAATCTCGGACGGACTAACAACAGCGAAGGCACCTTACGAGAACAGTTCTGACAGTAAGGGATGAAGGCTAGGGGCGCGAAAAGGATTAGATACCCTTGTAGTCCTAGCAGTAAACACTGCACACTAAACATCGGAGCCTCCTCGAGAGGCGTCGGTGCTGCAGGGAAGCCGAAGAGTGTGCTACCTGGGAAGTATGGTCGCAAGGCTGAAACTTAA	Archaea	Woesearchaeota	Unknown_Woesearchaeota_class	Unknown_Woesearchaeota_order	SCGC AAA011-D5	Uncultured	metagenome	ART	0	0	0	0	0	0	2	0	0	0	0	0	0	0	0	0	0	0	0	0	0	0	0	0	0	0	0	0	0	0	0	0	0	0	0	0	0	0	0	0
OTU1042	CCCCAGCGCCACAAGTGGGAACCATGTTTATTGGGTCTAAAGCATCCGTAGCCGGTTCGGCAAATGCCCTGTGAAATCGTCCAGCTCAACTGGACGGCGTGCAGGGTAGACTACCGAACTAGGGACCAGGAGAGGTGAGCGGTATTCCAGGGGGAGCGGTAAAATGTGATAATCCTTGGAGGACCACCAATGGCGAAGGCAGCTCACTAGAATGGATCCGACGGTGAGGGATGAAAGCTAGGGGAGCGATCCGGATTAGATACCCGAGTAGTCCTAGCCGTAAACGCTGCATGCCAGATGTTGCGCAACCCCCGAGGTTGCGCAGTGTCGAAACGAAGGTGTTAAGCATGCCACCTGGGAAGTACGGTCGCAAGGCTGAAACTTAA	Archaea	Uncultured	Uncultured	Uncultured	Uncultured	Uncultured	Uncultured archaeon	CRT	0	0	0	0	1	0	0	0	0	0	1	0	0	0	0	0	0	0	0	0	0	0	0	0	1	0	1	0	20	1	1	1	0	3	0	0	0	0	0	0
OTU10421	CACCAGCGCCACGAGTGGGAACCATTGTTATTTGGCCTAAAGCGTCCGTAGCTGGTTTTGTAAATCTTTTGTGAAATCGAACAGCTTAACTGTTCGGCGTGCAGAGGACACTGCAAGACTTGAGACTGGGAGGGGTAAGGAGTATTCTAGGGGAACCGGTAAAATGGGATAATCCCTGGAAGACTACCCGTGGCGAAGGCGCCTTACCAGAACAGATCTGACAGTGAGGGACGAAGGCTAGGGGAGCGAACCGGATTAGATACCCGAGTAGTCCTAGCAGTAAACGCTGTGGGTTAGGTGTTGCACAATCTTCGAGATTGTGCAGTGTCGTAGCGAAGGCGTTAAACCCACCGCCTGGGAAGTACGGTCGCAAGACTGAAACTTAA	Archaea	Woesearchaeota	Unknown_Woesearchaeota_class	Unknown_Woesearchaeota_order	GW2011	AR15	Uncultured archaeon	ART	0	0	0	0	0	0	0	0	0	0	0	0	0	0	0	0	0	0	0	0	0	0	0	0	0	0	0	0	0	0	0	0	0	0	0	0	0	0	1	0
OTU10422	CACCAGCGCCACGAGTGGCAACCACATTTACTTGGCCTAAAGCGTCCGTAGCCGGTTTGATAAATTTCTTGTGAAATTGTTAGGCTTAACTTAACAACGTGCAGGAAACACTATCTTACTTGGAACCGGGAGGGGTTAGGGGTATTCTTTGGGGAGCGGTAAAATGCTATAATCCTTAGAAGACCACCTGTGGTGAAGACGTCTAACCAGAACGGATTCGACGGTGAGGGACGAAAGCTAGGGGAGCGATCCGGATTAGATACCCGAGTAGTCCTAGCTGTAAACTCTGCGAGCTAGGTGTTGCATATTCTTAGAGAATATGCAGTATCGTAGCGAAGGCGTTAAGCTCGCCGCCTGGGAAGTATGGTCGCAAGACTGAAACTTAA	Archaea	Woesearchaeota	Unknown_Woesearchaeota_class	Uncultured	Uncultured	Uncultured	metagenome	ART	0	0	0	0	0	0	0	0	0	0	0	0	0	0	0	0	0	0	0	0	0	0	0	0	0	0	0	0	0	0	0	0	0	1	0	0	0	0	0	1
OTU10424	CACCAGCGCCACAAGTGGGAATCGCTTTTATTGGGCCTAAAGCGTCCGTAGCCGGTCGTGTAAATCTCTTGTGAAATCGTTGCGCTTAACGTAACGGCGTGCAGGAGACACTGCTCGACTTGGGACCGGGAGGGGTCAGAGGTATTCTGGGGGGAGCGGTAAAATGCTATAATCCTCAGAGGACCATCGGTGGCGAAGGCGTCTGACCAGAACGGATCCGACGGTGAGGGACGAAAGCCAGGGGAGCAATCCGGATTAGATACCCGAGTAGTCCTGGCTGTAAACGCTGCGAACTAGGTGTTGCACATTTTACGTGAATGTGCAGTGTCGAAGCGAAGGTGTTAAGTTCGCCGCCTGGGAAGTACGGTCGCAAGACTGAAACTTAA	Archaea	Woesearchaeota	Unknown_Woesearchaeota_class	Uncultured	Uncultured	Uncultured	metagenome	ART	0	0	0	0	0	0	0	0	0	0	0	0	0	0	0	0	0	0	0	0	0	0	0	0	0	0	0	0	0	0	0	0	0	0	0	0	0	0	0	0
OTU10425	TACCGGCAGTTCAAGTGGCATCCAACTTTATTGGGTCTAAAACATCCGTAGCTTGTTATTTAAGTCTCTTGTGAAATCGTGTGTCTCAAGCACTCGGCTTGCAGGAGATACTGAATAACTAGAGACCGGTAGGCGTAAGGAGTACGGCGAAGGTAGTGGTAAAATACGTTAATCTTCGTTGGACTAACGATTTAGCGAAGGCACCTTACGAGGACGGATCTGACAGTGAGGGATGAAGGCCAGGGGCGCAAAACGGATTAGATACCCGTGTAGTCCTGGCAGTAAACACTGTTCACTAAACATCGGGCCCTCTTCGGGAGGATTCGGTGCTGAAGGGAAGCCGAAGAGTGAACTACCTGGGAAGTATAGTCGCAAGGTCGAAAACTTAA	Archaea	Woesearchaeota	Unknown_Woesearchaeota_class	Uncultured	Uncultured	Uncultured	metagenome	CRT	0	0	0	0	0	0	0	0	0	0	0	0	0	0	0	0	0	0	0	0	0	0	0	4	0	0	0	0	0	0	0	0	0	0	0	0	0	0	0	0
OTU10426	TACTCGCGGTCCAAGTCGCAGCCATTTTTATTGGGTCTAAAACATCCGTAGCTTGCCAGGCAAGTTCCTTGTGAAATTCTGTATCTTAAATACGGAGCGGGCAGGGAGTACTATCTGGCTAGAGACTGGAAGACGTGAGAAGTACGTTCAAAGTAGCGGTCAAATGTGTTAATCTTGGACGGACTAACAATAGCGAAGGCATCTCACGAGGACAGTTCTGACAGTAAGGGATGAAAGCTGGGGGCGCAAAACGGATTAGATACCCGTGTAGTCCCAGCAGTAAACACTGCACACTAAACATTAGTACCTCTTCGGGAGGTATTGGTGCTGAAGGGAAGCCGAAGAGTGTGCTACCTGGGAAGTATAGTCGCAAGGCCGAAACTTAA	Archaea	Woesearchaeota	Unknown_Woesearchaeota_class	Unknown_Woesearchaeota_order	SCGC AAA011-D5	Uncultured	Uncultured archaeon	CRT	0	0	0	0	0	0	0	0	0	0	0	0	0	0	0	0	0	0	0	0	0	0	0	0	0	0	0	0	0	0	0	0	0	0	0	0	0	0	0	0
OTU10427	CACCGGCAGCCCAAGTGGTACCCACGAATATTGGGCCTAAAGAGTCCGTAGCTGGTCTGTTAAGTCTCCTGTGAAATCTCCGGGCCTAACTCGGAGGCGTGCAGGGGATACTGGCATGACTCGAGAGCGGGGGAGGTCAAGAGTACTTATGGGGTAGGGGTAAAATCCTGTAATCCTATAAGGACTCCCAGTGGCGAAGGCGCTTGACCAAAACGCGTCTGACAGTGAGGGACGAAGGCTAGGAGAACGAATCGGATTAGATACCCGAGTAGCCCTAGCAGTAAATTATGCAGACTGTGGTGTTGCAATAGCTTCGAGCTGTTGCAGTGCCGTAGCGG	Archaea	Micrarchaeota	Micrarchaeia	Micrarchaeales	Uncultured	Uncultured	Uncultured archaeon	CRT	0	0	0	0	0	0	0	0	0	0	0	0	0	0	0	0	0	0	0	0	0	0	0	0	0	0	0	0	0	0	0	0	0	0	0	0	0	0	0	0
OTU10428	TACTCGCGGTCCAAGTCGCAGCCATTTTTATTGGGTCTAAAACATCCGTAGCTTGCTTAATAAGTTTCTTGTGAAATCTTATGTCTCAAGCATAGGGCGAGCAAGAAGTACTGTTAAGCTAGAGACTGGAAGATGTGGGAAGTACGTTCAAAGTAGCGGTAAAATGTGTTAATCTTGAACGGACTCACAATAGCGAAGGCCTCCCACAAGGACAGTTCTGACAGTAAGGGATGAAGGCTAGGGGCGCAAAACGGATTAGATACCCGTGTAGTCCTAGCAGTAAACACTGCACACTAAACATTAGTACCTCTTCGAGAGGTATTGGTGCTGAAGGGAAGCCGAAGAGTGTGCTACCTGGGAAGTATAGTCGCAAGGCCGAAACTTAA	Archaea	Woesearchaeota	Unknown_Woesearchaeota_class	Unknown_Woesearchaeota_order	SCGC AAA011-D5	Uncultured	metagenome	ART	0	0	0	0	0	0	0	0	0	0	0	0	0	0	0	0	0	0	0	0	0	0	0	0	0	0	0	0	0	0	0	0	0	0	0	0	0	0	0	0
OTU10429	TACCGGCAGCTCTAGTGGTAGCCGTTTTTATTGGGCTTAAAGCATCCGTAGCCGGTCAGGTAAATCCCTGGGTAAATCGTACGGCCTAACCGTGCGACTTCCGGGGACACTGCCTGACTTGGGACCGGGAGAGGTTAGAGGTACTCTTAGGGTAGGGGTAAAATCCTGTAATCCTTGGAGGACGACCAGTGGCGAAGGCGTCTAACCAGAACGGATCCGACGGTGAGGGATGAAGCCCTGGGTCACGAACGGGATTAGATACCCCGGTAGTCCAGGGTGTAAACGCTGCAGACTTGGTGTTGGCTGTCCCACGAGGGCAGCCAGTGCCGGAGAGAAATTGTTAAGTCTGCCGCCTGGGGAGTACGCTCGCAAGAGTGAAACTTAA	Archaea	Euryarchaeota	Uncultured	Uncultured	Uncultured	Uncultured	Uncultured	CRT	0	0	0	0	0	0	0	0	0	0	0	0	0	0	0	0	0	0	0	0	0	0	0	0	0	0	0	0	0	0	0	0	0	0	0	0	0	0	0	0
OTU10431	CACCTGCGCCACGAGTGGGAACCGCTTTTATTGGGCCTAAAGCGTCCGTAGCCGATCAACTAAATCTTCTGTGAAATTGTTCTGCTTAACAGTACAGTGTGCAGAAGAGACTGGTTGAATTGGAACTGGGAGGAGTCAGAAGTATTTCTAGGGGAGCGGTAAAATGCTATAATCCTGGAAAGACTACCTGTGGTGAAAACGTCTGACTAGTACAGATTCGACGGTGAGGGACGAAAGCTAGGGGAGCAATCCGGATTAGATACCCGAGTAGTCCTAGCCATAAACTCTGCGAGCTAGGTGTGACATATTCTTCGTGAATGTGTCGTGTCGTAGTGAAGACGTTAAGCTCGCCGCCTGGGAAGTATAGTCGCAAGACCGAAACTTAA	Archaea	Woesearchaeota	Unknown_Woesearchaeota_class	Uncultured	Uncultured	Uncultured	metagenome	CRT	0	0	0	1	0	0	4	0	0	2	1	0	0	0	0	1	0	0	1	0	0	0	0	0	0	0	0	2	0	0	0	0	0	0	0	0	0	0	0	0
OTU10432	CACCGGCGTCCACAAGTGGGGACCGCATTTATTGGGCCTAAAGCATCCGTAGCCGAATTGAGAAGTCTCTTGTGAAATCGTCAAGCTCAACTTGGCGGCGTGCAAGAGAAACCATCAGTTTAGGGAGTGGGAGGAGGCAGGAGTATTCCTTGGGTAGCGGTAAAATGCTATAATCCTAGGAAGACTACCAGTGGCGAAAGCGCCTGCCAAGAACACGTCCGACGGTGAGGGATGAAAGCTAGGGGAGCGAAAGGGATTAGATACCCCTGTAGTCCTAGCCGTAAACTCTGCGAACTATGTGTTGCATATTCCTTGTGAATATGCAGTGCCGAAGCGAAGGTGTTAAGTTCGCCGCCTGGGAAGTATGGCCGCAAGACTGAAACTTAA	Archaea	Woesearchaeota	Unknown_Woesearchaeota_class	Uncultured	Uncultured	Uncultured	Candidatus Woesearchaeota archaeon	ART	0	0	0	0	0	0	0	0	0	0	0	0	0	0	0	0	0	0	0	0	0	0	0	0	0	0	0	1	3	0	0	0	0	0	0	0	0	0	0	0
OTU10433	CACCGGCAGCTCGAGTGGTGACCGCTATTATTGGGCCTAAAGCGTTCGTAGCCTGTTTGGTAAGTCTTTGGGTAAATCCTGACGCTCAACGTTAGGAATTCTAGAGATACTGCCAGACTTGGGACCGAGAGAAGTCAGAGGTACTCCTGGGGTAGCGGTGAAATGCTGTAATCCTAGGGGGACCACCAGTGGCGAAGGCGTCTGACTAGAGCGGGTCCGACGGTGAGGGACGAAAGCCAGGGGCGCGAACGGGATTAGATACCCCGGTAGTCCTGGCCGTAAACGCTGTGGGCTAGGTGTTGCACGCTCTACGGGGGCGTGCAGTGCCGAAGAGAAGTTGTTAAGCCTACCGCCTGGGAAGTACCGTCGCAAGTCGGAAACTTGAA	Archaea	Hydrothermarchaeota	Hydrothermarchaeia	Hydrothermarchaeales	Uncultured	Uncultured	Uncultured archaeon	CRT	0	16	16	0	1	19	0	1	0	0	0	0	0	0	1	0	0	0	0	0	0	0	0	0	0	0	0	0	0	0	0	0	0	0	0	0	0	0	0	0
OTU10434	CACCTGCGCCACGAGTGGGAACCATTTTTATTGGGCCTAAAGCGTCCGTAGCCTATCAACTAAATTTTCTGTGAAATTGTTTTGCTCAACAAAACAACGTGCAGAAAAGACTGGTTGAATTGGAACTGGGAGGAGTCAGAAGTATGTTTGGGGGAGCGGTAAAATGCTATAATCCTAGACAGACTACCTGTGGCGAAAGCGTCTGACTAGTACAGATTCGACGGTGAGGGACGAAAGCCAGGGGAGCAATCCGGATTAGATACCCGAGTAGTCCTGGCCATAAACGCTGTGAGCTAGGTGTTGGATATTCTTCGTGAATATGCAGTGTCGTAGAGAAGTCGTTAAGCTCACCGCCTGGGAAATATAGTCGCAAGACCGAAACTTAA	Archaea	Woesearchaeota	Unknown_Woesearchaeota_class	Uncultured	Uncultured	Uncultured	metagenome	CRT	0	0	0	0	0	0	0	0	0	0	0	0	0	0	0	0	0	0	0	0	0	1	0	1	0	0	0	0	0	0	0	0	0	0	0	0	0	0	0	0
OTU10435	CACCGGCGCCACAAGTGGCATCCACATTTATTTGGCCTAAAGCGTCCGTAGCTGGTGAAATAAATCTTTTGTGAAATCGTGAAGCTTAACTTAACGACGTGCAGAAGACACTATTTCACTCGGAACCGGGAGGAGTCAGAGGTATTCCTTGGGGAGCGGTAAAATGCTATAATCCTTGGAAGACCACCTGTGGCGAAGGCGTCTGACTAGAACGGATTCGACAGTGAGGGACGAAAGCCAGGGGAGCGATCCGGATTAGATACCCGAGTAGTCCTGGCCGTAAACTCTGCGAGCTAGGTGTTGCGCATTCTTCGTGAGTGCGCAGTATCGTAGCGAAGGCGTTAAGCTCGCCGCCTGGGAAGTATGGTCGCAAGACTGAAACTTAA	Archaea	Woesearchaeota	Unknown_Woesearchaeota_class	Uncultured	Uncultured	Uncultured	metagenome	ART	0	0	0	0	0	0	0	0	0	0	0	0	1	0	0	0	0	0	1	0	0	0	0	0	0	0	0	0	0	0	0	0	0	0	0	0	0	0	0	0
OTU10436	TACCGGCGGTCCAAGTCGCAACCTCAATTATTGGGTCTAAAACATTCGTAGCTTGTTTGGTAAGTTCTTTGTGAAATCTCACTTCTTGAGAGTGAGGCGTGCAAGGAATACTGCCAAACTGGGGACTGGAAGAAGTAAACAGTACGGCTGAGGTAGTGGTAAAATACGTTAATCTCGGTTGGACTAACAATAGCGAAGGCAGTTTACTAGTACAGATCCGACAGTCAGGAATGAAGGCTAGGGTCGCAAAACGGATTAGATACCCGTGTAGTCCTAGCAGTAAACTCTGCTCACTAAACATTAGGATCTCCTCGAGAGATTTTAGTGCTGTAGGGAAGCCGAAGAGTGAGCTACCTGGGAAGTATAGTCGCAAGACCGAAACTTAA	Archaea	Woesearchaeota	Unknown_Woesearchaeota_class	Uncultured	Uncultured	Uncultured	Uncultured	CRT	0	0	0	0	0	0	0	0	0	0	0	0	0	0	0	0	0	0	0	0	0	0	0	0	0	0	0	0	0	0	0	0	0	0	0	0	0	0	0	0
OTU10437	TACCAGCTCTCCGAGTGGTGTGGATGTTTATTGGGCCTAAAGCGTCCGTAGCCGGTCCAGTAAGTCCCTGTTTAAATCCTGCGGCTTAACCGCAGGACTGGCAGGGATACTGCTGGACTTGGGACCGGGAGAGGACAAGGGTACTCCAGGGGTAGCGGTGAAATGTGTTGATCCTTGGAGGACCACCTATGGCGAAGGCACTTGTCTGGAACGGGTCCGACGGTGAGGGACGAAAGCCAGGGGCGCGAACCGGATTAGATACCCGGGTAGTCCTGGCCGTAAACTCTGCGAACTAGGTGTTAGGTAGGCCTCGTGCCTATCTAGTGCCGAAGGGAAGCCGTTAAGTTCGCCGCCTGGGGAGTACGGTCGCAAGACTGAAACTTAA	Archaea	Euryarchaeota	Methanococci	Methanococcales	Methanococcaceae	Methanococcus	Uncultured archaeon	CRT	0	0	0	1	0	0	1	0	0	0	0	0	0	0	0	0	0	0	13	6	0	2	0	0	16	2	2	0	1	0	1	0	1	1	0	0	0	0	0	0
OTU10438	TACCAGCGGTTCGAGTCGCAGCCACATTTATTGGGTCTAAAACATCTGTAGCTTGTTTTGTAAGTCTCTTGTGAAATCCTGTATCTCAAATATAGGGCGTGCAGGAGATACTGCAAGGCTAGAGACTGGGAGGCGTAAGGAGTACATAAGGGGTACTGGTAAAATGGGTTGATCCCTTGTGGACTAACGATAGCGAAGGCACCTTACGAGAACAGTTCTGACAGTGAGAGATGAAGGCTAGGGTCGCGAAAGGGATTAGATACCCCTGTAGTCCTAGCAGTAAACGCTGCACACTAAACATCGGTATCTCCTCGAGAGGCATCGGTGCTGTAGAGAAGTCGTAGAGTGTGCTACCTGGGAAGTATAGCCGCAAGGCCGAAACTTAA	Archaea	Woesearchaeota	Unknown_Woesearchaeota_class	Unknown_Woesearchaeota_order	GW2011_GWC1_47_15	Uncultured	groundwater metagenome	CRT	0	0	0	0	0	0	0	0	0	0	0	0	0	0	0	0	0	0	0	1	0	1	0	0	0	0	0	0	0	0	0	0	0	0	0	0	0	0	0	0
OTU1044	TCCCAGCAGTCCAAGTTGTGACCACATTTATTAGGTCTAAAATATTCGTAGCTTGTTTTGCAAGTCTTTTTGTGAAATGCCATCGCTTAACGGTGGCGCGTGCAAAAGATACTGCTTTACTAGAGACCGGAAGACGTAACGAGTACGATTAGGGTAGCGGTAAAATGTTTTAATCCTAATCGGACTAACAATGGCGAAGGCACGTTACGAGGACGGATCTGACGGTGAGGAATGAAGGCCAGGGGCGCGAAATGGATTAGATACCCATGTAGTCCTGGCAGTAAACGCTGCGTACTAAACATTGTATTTTCCTCGAGAGAATACAGTGCTGAAGTGAAGACGGAAGTACGCTACCTGGGGAGTATAGCCGCAAGGCCGAAACTTAA	Archaea	Woesearchaeota	Unknown_Woesearchaeota_class	Unknown_Woesearchaeota_order	GW2011_GWC1_47_15	Uncultured	metagenome	CRT	0	0	3	0	0	1	1	4	2	0	0	2	18	17	13	3	5	1	0	9	12	13	12	1	3	51	28	0	0	4	3	10	5	13	3	1	1	1	0	15
OTU10441	TACCTGCAGCTCAAGTGGTGACCACTATTATTGGGCCTAAAACGTTCGTAGCCGGTTTGGTAAATGCCTGGGTAAATCGTGCCGCTTAACGGTACGAATTCCGGGTAGACTGCTAAACTTGAGACCGGGAGAGGCTAGAGGTACTCCCAGGGTAGAGGTGAAATTCTGTAATCCTAGGGGGACCACCAGTGGCGAAGGCGTCTAGCTAGAACGGGTCTGACGGTGAGGAACGAAGCCCTGGGGCGCAAACCGGATTAGATACCCGGGTAGTCCAGGGTGTAAACGCTGCTTGCTTGATGTTAGTTGGGCTCCGAGCCCAATTAGTGTCGGAGAGAAGTTGTTAAGCAAGCTGCCTGGGAAGTACGGTCGCAAGACTGAAACTTAA	Archaea	Euryarchaeota	Thermoplasmata	Marine Benthic Group D and DHVEG-1	Uncultured	Uncultured	Uncultured archaeon	CRT	0	0	5	0	1	0	0	0	1	0	0	0	1	0	0	2	0	0	0	0	1	0	2	1	0	1	4	0	0	1	0	0	0	0	5	0	1	1	0	6
OTU10447	CACCAGAGCCACGAGTGGGAACCACGTTTATTGGGCCTAAAGCGTTCGTAGCCGGACTTCTAAATGCTCTGTGAAATCGTTGCGCTTAACGTAACGGCGTGCAGGGTAGACTGGGAGTCTTGGGACCGGGAGGAGTTAGGGGTATTCCAGGGGGAGCGGTAAAATGTTATAATCCCTGGAGGACCACCTGTGGCGAAGGCGCCTAACCAGAACGGATCCGACGGTGAGGAACGAAAGCCAGGGGAGCAAAACGGATTAGATACCCGAGTAGTCCTGGCCGTAAACGCTGCGAGCTAGGTGTTGCGCAATCTACATGATTGTGCAGTACCGGAGCGAAGGTGTTAAGCTCGCCGCCTGGGAAGTACGGTCGCAAGACTGAAAACTTAA	Archaea	Woesearchaeota	Unknown_Woesearchaeota_class	Uncultured	Uncultured	Uncultured	Uncultured crenarchaeote	CRT	0	0	0	0	0	0	0	0	0	0	0	0	0	0	0	0	0	0	0	0	0	0	0	0	0	0	0	0	0	0	0	0	0	0	0	0	0	0	0	0
OTU10448	TACCGGCAGTCCAAGTTGCAGCCAACATTATTGGGTCTAAAACATCCGTAGCTTGTTTATCAAGTTTCTTGTGAAATTCGGCGTCTCAAGCGTCGAGCGGGCAAGAAATACTGATAGGCTAGAGACCGGTAGACGTAACGAGTACGCCCAAGGTAGTGGTAAAATACGTTAATCTTGGGTGGACTAACAATTGGCGAAGGCACGTTACGAGGACGGATCTGACAGTGAGGGATGAAGGCCAGGGGCGCAAAACGGATTAGATACCCGTGTAGTCCTGGCAGTAAACACTGCTCACTAAACATCGGGACCTCTTCGGGAGGTTTCGGTGCTGAAGCGAAGGCGAAGAGTGAGCTACCTGGGAAGTATAGTCGCAAGATCGAAACTTAA	Archaea	Woesearchaeota	Unknown_Woesearchaeota_class	Uncultured	Uncultured	Uncultured	metagenome	CRT	0	0	0	0	0	0	0	0	0	0	0	0	0	0	0	0	0	0	0	0	0	0	0	0	0	0	0	0	0	0	0	0	0	0	0	0	0	0	0	0
OTU1045	CACCAGCGCCACAAGTGGGGATCAGGTTTATTTGGTCTAAAGCGTCCGTAGCAGGTTTCTTAAATTTCTTGTTAAATTGTTGTGCTTAACGCAACATCTGCAGGAAAGACTGGGGAACTCGAGATTGGAAGGGGTATGCAGTATTTCTGGGGGAGCGGTAAAATGTTATAATCCCAGGAGGACTACCAGTGCCGAAGGGGGCATACCAGTACAATTCTGACTGTGAGGGACGAAAGCCAGGGGAGCAAAACGGATTAGATACCCGTGTAGTCCTGGCTGTAAACACTGTGTGCCAGATAAGGCATAAGCTCCGAGCTTGTGCCGTATCGAATCGAAGGAGTTAAGCACACCACCTGGGAAGTATAGTCGCAAGGCCGAAACTTAA	Archaea	Woesearchaeota	Unknown_Woesearchaeota_class	Unknown_Woesearchaeota_order	GW2011	AR15	Uncultured archaeon	CRT	7	2	0	0	0	0	4	0	0	0	0	0	0	0	0	0	0	0	1	0	0	0	0	2	1	0	1	0	0	0	4	0	0	0	0	0	0	0	0	9
OTU10450	TACCGGCAGTTCTAGTGGCAGCCAACTTTATTGGGTCTAAAACATCCGTAGCTTGTTTATCAAGTTCTCTGTGAAATCTCACGTCTCAAGCGTGGGGCTTGCGGGGAATACTGATAGGCTAGAGATCGGTAGGCGTAAGGAGTACAGCCAAGGTAGTGGTAAAATACGTTAATCTTGGTTGGACTAACAATCAGCGAAGGCACCTTACGAGGACGAATCTGACAGTGAGGGATGAAGGCCAGGGGCGCAAAACGGATTAGATACCCGTGTAGTCCTGGCAGTAAACACTGCTCACTAAACATTGGGCCCTCTTCGGGAGGATTCAGTGCTGAAGCGAAGGCGAAGAGTGAGCTACCTGGGAAGTATAGTCGCAAGGTCGAAAACTTAA	Archaea	Woesearchaeota	Unknown_Woesearchaeota_class	Uncultured	Uncultured	Uncultured	Uncultured Halobacteria archaeon	CRT	0	0	0	0	0	0	0	0	0	0	0	0	0	0	0	0	0	0	0	0	0	0	0	0	0	0	0	0	0	0	0	0	0	0	0	0	0	0	0	0
OTU10452	TACCAGCCCCCTGAGTGATAGGGATGATTATTTAGCCTAAAGCGTTCGTAGCCGGCTTAGCAAGTTTTTCGTTAAATCTGGCGACTTAATCGTTAGACCGCGGAAAATACTGTTAGGCTAGAGGGCGGGAGAGGTTGACGGTAGTCCCAGGGTAGGGGTGAAATCCTATAATCCTGGGAGGACCACCAATGGCGAAGGCGGTCAACTAGAACGCGCCTGACGGTGATGGACGAAAGCTGGGGGAGCGAACCGGATTAGACACCCGGGTAGTCCCAGCTGTAAACGATGCGGGCTGGGTGTTGGGGTAGCTACGAGCTGTCCCAGTGCCGCAGAGAAGTCGTTAAGCCCGCCGCTTGGGAAGTACGGTCGCAAGGCTGAAACTTAA	Archaea	Bathyarchaeota	Bathyarchaeia	Uncultured	Uncultured	Uncultured	Uncultured archaeon	CRT	0	0	0	0	0	0	0	8	5	0	0	0	0	0	0	0	0	1	0	0	0	0	0	0	0	0	0	0	0	0	0	0	0	0	0	0	0	0	0	0
OTU10453	TACGTGCTCCGCTAGTGGTATCCAGTAATATTGGGCCTAAAACGTCTGTAGCCGGTTTGTTAAGTCTTTGGTGAAATCGCCCAGCTTAACTGAGTGAATTGTCAAAGATACTGGCAGACTAGAGGCTGGAAGAGGTCAAGGGAATGCTTGGGGTAGCGGTGAAATGTTATGATCCCAAGTAGACCACCAGTAGCGAAGGCGCTTGACCAGAACAGTCCTGACGGTGAGAGACGAAAGCTGGGGGAGCGACCCGGATTAGATACCCGGTTAGTCCCAGCCGTAAACGATGTGGACTAGGTGTCCTAACACCCAAGAGGTGTAGGGGTGCCGAAGGGAAGCCATTAAGTCCACTGCCTGGGAAGTACGCTCGCAAGGGTGAAACTTAA	Archaea	Iainarchaeota	Iainarchaeia	Iainarchaeales	Candidatus Iainarchaeum	Uncultured	metagenome	CRT	0	0	0	0	0	0	0	0	0	0	0	0	0	0	0	0	0	0	0	0	0	0	0	0	0	0	0	0	0	0	0	0	0	0	0	0	0	0	0	0
OTU10454	CACCGGCGCCACAAGTGGTAATCATGTTTATTGGGTCTAAAGCGTCCGTAGCTGGTTGAGTAAATTCTTTGTGAAATCATTGGGCTTAACCTAATGGCGTGCAAAGAACACTACTTTACTTGAGACCGGGAGGGGGCAGAGGTATTCCGAGGGGAGCGGTAAAATGCAATAATCCTTGGAAGACCACCAGTGGCGAAGGCTTCTGTCCAGAACGGGTCTGACAGTCAGGGACGAAGGCTAGGGGAGCAAAACGGATTAGATACCCGAGTAGTCCTAGCTGTAAACTCTGTTAGCTGAGTGGTGCACTTTCTACATGGAAGTGCACGGTTTAAGCGAAGGTGTTAAGCTAACCACCTGGGAAGTATAGTCGCAAGGCCGAAACTTAA	Archaea	Woesearchaeota	Unknown_Woesearchaeota_class	Uncultured	Uncultured	Uncultured	metagenome	CRT	0	0	0	0	0	0	0	0	0	0	0	0	0	0	0	0	0	0	0	0	0	0	0	0	0	0	0	0	0	0	0	0	0	0	0	0	0	0	0	0
OTU10455	TACCAGCTCTCCGAGTGGTGGGGACGCTTATTGGGCCTAAAGCATTCGTAGCCGGCTGGGCAAGTCCTCCGTTAAATCCAACGATTCAATCGTTGGCCTGCAGGGGATACTGTCTGGCTAGGAGGCGGGAGAGGCCGACGGTATTCTCGGGGTAGGGGTGAAATCCTATAATCCCGGGAGGACCACCAGTGGCGAAGGCTGTCGGCTAGAACGCGCTCGACGGTGAGGGACGAAAGCTGGGGGAGCGAACCGGATTAGATACCCGGGTAGTCCCAGCTGTAAACGATGCAGGCTAGCTGTTGGGGTGAGCTACGAGCCATCCCAGTGGCCAAGGGAAACCGCTAAGCTTGCCGCCTGGGGAGTACGGTCGCAAGACTGAAACTTAA	Archaea	Bathyarchaeota	Bathyarchaeia	Uncultured	Uncultured	Uncultured	Uncultured archaeon	CRT	0	0	0	0	0	0	0	0	0	0	0	0	0	0	0	0	0	0	0	0	0	0	0	0	0	0	0	0	0	0	0	0	0	0	0	0	0	0	0	0
OTU10457	TACCAGCGCCACGAGTGGGAACTGTAATTATTGGGCCTAAAGCGTCCGTAGCCTGTTTAATAAATTTTTTGTGAAATTGTTGGGCTTAACTTAACAACGTGCAGAAAAGACTGTTAAACTTGGGACTGGGAGGGGTTAGAAGTATCTTTAGGGTAGCGGTAAAATGTTATAATCCTAAAGAGACTACCAATGGCGAAGGCATCTAACCAGAACAGGTCTGACGGTGAGGGACGAAAGCTAGGGGAGCAAACCGGATTAGATACCCGAGTAGTCCTAGCTGTAAACGCTGCGAGCAAGATGTTGCATATTCTTCGTGAATATGCAGTATCGAAGAGAAGTCGTTAAGCTCGCCGCCTGGGAAGTATGGTCGCAAGACTGAAACTTAA	Archaea	Woesearchaeota	Unknown_Woesearchaeota_class	Unknown_Woesearchaeota_order	GW2011	AR15	metagenome	CRT	0	0	0	0	1	1	0	0	0	0	0	0	0	0	0	0	0	0	0	0	0	5	1	0	1	3	0	0	0	0	0	0	0	2	0	0	0	1	1	0
OTU10458	CACCTGCGCCACGAGTGGCAATCGCTATTATTGGGCCTAAAGCGTCCGTAGCTGGTCTGTTAAATCTTTTGTGAAATCGTTGGGCTTAACTCAACGGCGTGCAGAAGACACTGACAGGCTTGGAACCGGAAGGAGTCAGAAGTATTCTGGGGGGAGCGGTAAAATGCTATAATCCTCAGAGGACTACCTGTGGCGAAGGCGTCTGACTAGGACGGATTCGACAGTGAGGGACGAAAGCCAGGGGAGCGAACCGGATTAGATACCCGAGTAGTCCTGGCTGTAAACGCTGTGAGCAAGGTGTTGCATATTCCCCGAGAATGTGCAGTGTCGAAGAGAAGTCGTTAAGCTCACCGCCTGGGAAGTACGGTCGCAAGACTGAAACTTAA	Archaea	Woesearchaeota	Unknown_Woesearchaeota_class	Unknown_Woesearchaeota_order	GW2011	AR15	metagenome	CRT	0	1	0	0	0	0	0	0	0	2	1	0	5	0	0	0	0	0	0	0	0	0	0	0	0	0	2	0	0	0	0	0	0	0	0	0	0	0	0	0
OTU10459	CACCAGCGCCACGAGTGGGGACCAGTATTATTGGGCCTAAAGCGTCCGTAGCCGGATTAGTAAATCCCTTGTGAAATTGATGGGCTTAACCTATCAGCGTGCAGGGGAGACTGCTGATCTTGAGACCGGGAGGCGTCAGAGGTATGCATGGGGTAGCGGTAAAATGCGATAATCCTGTGTAGACCACCTGTGGCGAAGGCGTCTGACGAGAACGGGTCTGACGGTGAGGGACGAAAGCTGGGGGAGCGATCCGGATTAGATACCCGAGTAGTCCCAGCTGTAAACGCTGCGAGCTAGGTGTTGCGCATTCTACGGGAATGCGCAGTGTCGAAGCGAAGGCGATAAGCTCGCCGCCTGGGTAGTACGGTCGCAAGACTGAAACTTAA	Archaea	Woesearchaeota	Unknown_Woesearchaeota_class	Unknown_Woesearchaeota_order	GW2011	AR15	metagenome	CRT	0	1	1	0	0	1	1	1	0	0	0	0	1	1	0	4	0	0	0	0	0	0	0	0	0	0	0	0	0	0	0	0	0	0	0	0	0	0	0	0
OTU1046	AACCAGCTCTTCAAGTGGTCGGGATATTTATTGGGCTTAAAGTGTCCGTAGCTGGTACATCAAGTTCCTGGTAAAATCTAATAGCTTAACTATTAGTGTGCTAGGAATACTGTTGTACTAGAGGGCGGGAGAGGTCTGAGGTACTTCAGGGGTAGGGGTGAAATCCTATAATCCTTGAAGGACCACCAGTGGCGAAGGCGTCAGACTGGAACGCGCCTGACAGTGAGGGACGAAAGCTAGGGGAGCGAACCGGATTAGATACCCGGGTAGTCCTAGCCGTAAACGATGCACACTAGGTGTTGGTATGGCTATGAGCCGTATCAGTGCCGCAGGGAAACCATTAAGTGTGCCGCCTGGGAAGTACGGTCGCAAGGCTAAAACTTAA	Archaea	Uncultured	Uncultured	Uncultured	Uncultured	Uncultured	Uncultured archaeon	CRT	0	0	1	3	4	19	7	18	12	0	1	7	7	12	16	4	18	40	0	0	0	0	0	2	0	0	1	0	0	2	0	0	1	0	1	0	0	0	0	0
OTU10460	CACCAGCGCCACGAGTGGGAACCACATTTATTTGGCCTAAAGCGTCCGTAGCTGGTCTTGTAAATCCTTTGTGAAATCATCGGGCTCAACCTGATGGCGTGCAGGGGACACTGCAAGACTCGAGACCGGGAGGAGTCAGGGGTATTCTGTGGGGAGCGGTAAAATGCTATAATCCTCAGAGGACCACCTGTGGCGAAGGCGCCTGACTAGAACGGATCTGACAGTGAGGGACGAAAGCTAGGGGAGCGATCCGGATTAGATACCCGAGTAGTCCTAGCCGTAAACGCTGCGAGCAAGGCGTTGCATGTTCTTCAAGAATATGCAGTGTCGTAACGAAGGTGTTAAGCTCGCCGCCTGGGAAGTATGGTCGCAAGACTGAAACTTAA	Archaea	Woesearchaeota	Unknown_Woesearchaeota_class	Uncultured	Uncultured	Uncultured	metagenome	CRT	0	0	0	0	0	0	0	0	0	0	0	0	0	0	0	0	0	0	0	0	0	0	0	0	0	0	0	0	0	0	0	0	0	0	0	0	0	0	0	0
OTU10461	AACCAACTCCCTGAGTGGTGGGGATAATTATTGGGCTTAAAGCGTTCGTAGCCGGCTTGGTTAGTCCCGCGTTAAATCCAGCGACCTAATCGTTGGGTTGCGGGGGATACGGTCAGGCTTGGGAGCGGGAGAGGTTAGCGGTACTCCAGGGGTAGGGGCGAAATCCAGTAATCCCTGGCGGACCACCAGTGGCGAAGGCTGCTAACCAGAACGCGTCCGACGGTGAGGGACGAAAGCTGGGGGAGCGAACCGGATTAGATACCCGGGTAGTCCCAGCTGTAAACGATGCGGGCTAGCTGTTGGGGTGGCCACGAGCCATCTCGGTGGCGCAGAGAAACCGTTAAGCCCGCCGCCTGGGAAGTAAGATCGCAAGATTGAAACTTAA	Archaea	Bathyarchaeota	Bathyarchaeia	Uncultured	Uncultured	Uncultured	Uncultured archaeon	CRT	0	0	0	0	0	0	0	0	0	0	0	0	0	0	0	0	0	0	0	0	0	0	0	0	0	0	0	0	0	0	0	0	0	0	0	0	0	0	0	0
OTU10462	TACTAGTGGTCCAAGTCGCAACCACGTTTATTGGGTCTAAAACATCCGTAGCTTGTTTAATAAGTTCTTTGTGAAATCTTACATCTCAAATGTGAGGCGTGCAGAGAATACTGTTAAGCTAGAGATTGGTAGGCGTAAGAAGTATGCTCAAGGTAATGGTTAAATATGTTAATCTTGAGTAGACTAACAATTAGCGAAGGCATCTTACGAGGACAAATCTGACAGTGAGGGATGAAGGCCAGGGGCGCAAAACGGATTAGATACCCGTGTAGTCCTGGCAGTAAACACTGCTCACTAAACATCGGGCCCTCTTCGGGAGGATTCGGTGCTGAAGCGAAGGCGAAGAGTGAGCTACCTGGGAAGTATAGTCGCAAGGTCGAAACTTAA	Archaea	Woesearchaeota	Unknown_Woesearchaeota_class	Uncultured	Uncultured	Uncultured	metagenome	CRT	0	0	0	0	0	0	0	0	0	0	0	0	1	0	1	0	0	0	0	7	0	0	0	0	0	0	1	0	0	0	0	0	0	0	0	0	0	0	0	1
OTU10463	TACCAGCAGTTCGAGTCGCATCCATTTTTATTGGGTCTAAAACATCCGTAGCTTGCCATTTAAGTCTCTTGTGAAATCTTGTGTCTCAAGCACAAGGCTTGCAGGAGATACTGGGTGGCTAGAGATCGGTAGACGTAAGGAGTACGCCGGAGGTAACGGTTAAATGTGTTAATCTTCGGTGGACTAACGATGAGCGAAGGCACCTTACGAGGACGAGTCTGACAGTCAGGGATGAAGGCCAGGGGCGCAAAACGGATTAGATACCCGTGTAGTCCTGGCAGTAAACACTGCTCACTAAACATCGGGCCCTCTTCGGGAGGATTCGGTGCTGAAGCGAAGGCGAAGAGTGAGCTACCTGGGAAGTATAGTCGCAAGATCGAAACTTAA	Archaea	Woesearchaeota	Unknown_Woesearchaeota_class	Uncultured	Uncultured	Uncultured	marine metagenome	CRT	0	0	0	2	4	2	0	0	0	0	0	0	0	0	0	0	0	0	0	0	0	0	0	0	0	0	0	0	0	0	0	0	0	0	0	1	0	0	0	1
OTU10464	CACCTGCGCCACAAGTGGCGATCATGATTATTGGGCCTAAAGCGTCCGTAGCTGGTCTGAAAAATCTCTTGTGAAAGTGTCAAGCTTAACTTAACAAATTGCAGGAGACACTCTCAGACTCGGAACCGGTAGGAGTCAGAAGTATGGAAGGGGTAACGGTAAAATGTAATAATCCCTTCTAGACTACCTGTGGCGAAGGCGTCTGACTAGGACGGATTCGACAGTGAGGGACGAAAGCCAGGGGAGCGATCCGGATTAGATACCCGAGTAGTCCTGGCTGTAAACACTGCGAGCAAGGTGTTGCTTATTCTCCGTGAATATGCAGTATCGAAGAGAAGTCGTTAAGCTCGCCGCCTGGGAAGTATGGTCGCAAGACTGAAACTTAA	Archaea	Woesearchaeota	Unknown_Woesearchaeota_class	Uncultured	Uncultured	Uncultured	metagenome	CRT	1	0	0	0	0	0	1	0	0	0	0	0	0	0	0	0	0	0	1	0	0	0	0	0	0	0	0	0	0	0	0	0	0	0	0	0	0	0	0	0
OTU10466	CACCAGCGCCACGAGTGGGGACCACGTTTATTGGGCCTAAAGCGTCCGTAGCCGGTCTGTTAAATCTTTTGTGAAATCGTGAGGCTTAACCTTACGGCTGGCAAGAGAGACTGGCAGACTCGGAACCGGGATGGGCAAGAGGTATTCCAGGGGTAGCGGTAAAATGTTATAATCCCTGGAGGACCACCTGTGGCGAAGGCGTCTTGCTAGAACGGATTCGACGGTGAGGGACGAAAGCCAGGGGAGCGATCCGGATTAGATACCCGAGTAGTCCTGGCTGTAAACGCTGCGAGCAAGGTGTTGTATAATCTCCGAGATTGTGCAGTATCGAAACGAAGGTGTTAAGCTCGCCGCCTGGGAAGTATGGTCGCAAGACTGAAACTTAA	Archaea	Woesearchaeota	Unknown_Woesearchaeota_class	Unknown_Woesearchaeota_order	GW2011	AR15	metagenome	ART	0	0	0	0	0	0	0	0	0	0	0	0	3	0	0	2	0	0	0	0	0	0	0	0	0	0	0	0	0	0	0	0	0	0	0	0	0	0	0	0
OTU10468	CACCGGCGCCACTAGTGGCAATCGCGTTTATTGGGCCTAAAGCATCCGTAGCCGATGAGATCAGTCTTTTGTGAAATCGTCAGTCTTAAGCTGACGGCGTGCAAGGGATACTGTTTCATTAGAGACCGGGAGAAGCTAGCGGTATTCCTAGGGGAGCGGTAAAATGTGATAATCCTTGGAAGACCACCGATGGCGAAGGCAGCTAGCTAGAACGGGTCTGACGGTGAGGGATGAAAGCCAGGGGAGCAAACCGGATTAGATACCCGAGTAGTCCTGGCCGTAAACTCTGTGGACTAAGTGTTGCATGTTCTCCGAGATCATGCAGTGCTGGAGCGAAGGTGTTAAGTTCACCGCCTGGGTAGTACGGTCGCAAGGCTGAAACTTAA	Archaea	Woesearchaeota	Unknown_Woesearchaeota_class	Unknown_Woesearchaeota_order	GW2011	AR20	groundwater metagenome	CRT	0	0	0	0	0	0	0	0	0	0	0	0	0	0	0	0	0	0	0	0	0	0	0	0	0	0	0	0	0	0	0	0	0	0	0	0	0	0	0	0
OTU10469	TACCAGCGCCACGAGTGGGAACTATAATTATTGGGCCTAAAGCGTCCGTAGCCTGTTTGATAAATTTCTTGTGAAATTGTTAGGCTTAACTTAACAACGTGCAGGAAACACTGTCAAACTAGGGACTGGGAGGGGTTAGAAGTATCTTTGGGGTAGCGGTAAAATGCTATAATCCTAAAGAGACTACCTGTGGCGAAAGCGTCTAACCAGAACAGGTCCGACGGTGAGGGGCGAAAGCTAGGGGAGCAAAACGGATTAGATACCCGAGTAGTCCTAGCCATAAACGCTGCGAGCAAGATGTTACATATTCTTCGGGAATATGTAGTATCGAAGAGAAGTCGTTAAGCTCGCCGCCTGGGAAGTATGGTCGCAAGACTGAAACTTAA	Archaea	Woesearchaeota	Unknown_Woesearchaeota_class	Unknown_Woesearchaeota_order	GW2011	AR15	metagenome	CRT	0	0	0	1	0	0	0	0	0	0	0	0	2	0	0	1	0	0	0	0	0	0	0	0	0	0	0	5	0	0	0	0	0	0	0	0	0	0	0	0
OTU1047	TACTCGCGGTCCAAGTCGCAGCCATTTTTATTGGGTCTAAAACATCCGTAGCTTGCTTGGTAAGTTCCTTGTGAAATCCTATATCTTAAATATGGGGCGTGCAAGGAGTACTGCCTCGCTAGAGACTGGAAGACGTAACGAGTACGTTCTAAGTAATGGTAAAATATGTTAATCTAGGACGGACTAACAATAGCGAAGGCACGTTACGAGGACAGTTCTGACAGTAAGGGATGAAGGCTAGGGGCGCAAAACGGATTAGATACCCGTGTAGTCCTAGCAGTGAACACTGCACACTAAACATCAGTACCTCTTCGGGAGGTATTGGTGCTGAAGGGAAGCCGAAGAGTGTGCTACCTGGGAAGTATAGTCGCAAGGCCGAAACTTAA	Archaea	Woesearchaeota	Unknown_Woesearchaeota_class	Unknown_Woesearchaeota_order	SCGC AAA011-D5	Uncultured	metagenome	CRT	0	0	4	1	0	0	0	0	2	3	3	5	1	0	0	0	0	0	3	0	0	3	1	0	0	0	5	0	0	0	0	0	0	0	1	0	0	0	0	8
OTU10470	TACGTACAGTCCAAGTGGTATCCCCTTATATTGGGCCTAAAGCGTTCGTAGCCTGCCCTGTAAGTCCTTTGTGAAATCGGCCATCTTAAGTGGTCGAATTGCAAGGGATACTGCAAGGCTCGAGACCGGGAGACGTAAAGGGAATTTCCAGAGTAACGGTGAAATGTTGTGATCCTGGAAAGACCACCAGTAGCGAAGGCGCTTTACGAGAACGGCTCTGACGGTGAGGAACGAAAGCTGGGGGAGCGACCCGGATTAGATACCCGGTTAGTCCCAGCCGTCAACGATGTGGACTAGGTGTCCTAGCACTCACGTAGTGTGGGGGTGCCGAAGCGAAGGTTTTAAGTCCACCGCCTGGGAAGTATACTCGCAAGGGTGAAACTTAA	Archaea	Iainarchaeota	Iainarchaeia	Iainarchaeales	Candidatus Iainarchaeum	Uncultured	Uncultured archaeon	CRT	0	0	0	0	0	0	1	0	0	0	0	0	0	0	0	0	0	0	0	0	0	0	0	0	0	0	0	0	0	0	0	0	0	0	0	0	0	0	0	0
OTU10471	CCCCAGCGCCACAAGTGGGAACCGATTTTATTGGGCCTAAAGCGTCCGTAGCTGGTTTAGCAAATCTCTTGTGAAATCATCAGGCTTAACTTGATGAATGGCAGGAGACACTACTAAACTCGGAACCGGGAGGAGTCAGAGGAATTCTTGGGGGAGCGGTAAAATGTGATAATCCCAAGAGGACCACCAGTGGCGAAGGCGTCTGACTAGAACGGATTCGACAGTGAGGGACGAAAGCCAGGGGAGCGATCCGGATTAGATACCCGAGTAGTCCTGGCTGTAAACGCTGCGAGCAAGGTGTTGCATATTCCACGAGAATATGCAGTGTCGAAACGAAGGTGATAAGCTCGCCGCCTGG	Archaea	Woesearchaeota	Unknown_Woesearchaeota_class	Unknown_Woesearchaeota_order	GW2011	AR15	metagenome	CRT	0	0	0	0	0	0	2	0	0	1	2	0	0	0	0	3	0	0	5	21	0	0	0	0	0	0	0	0	0	0	1	0	0	0	0	0	0	0	0	1
OTU10473	CACCAGAGCCACGAGTGGTAACCGTTTTTATTGGGTCTAAAGCATCTGTAGCCGGTTTAGTAAGTTTCTCGTGAAATCGTTCAGCTTAACTGAACGGCGTGCGAGAAATACTACTAGACTTGGGACCGGGAGGAGGCAAGAGTATTTCAAGGGGAGCGGTAAAATGCTATAATCCTTGGAAGACTACCTGTGGCGAAGGCGCTTGCCTAGAACGGCTCCGACGGTGAGAGATGAAAGCTGGGGGAGCGATCTGGATTAGATACCCAAGTAGTCCTAGCTGTAAACTCTGCGAGCTATGTGTTGCATGTTCTTCGTGGACATGCAGTGCCTAAGCGAAGGTGTTAAGCTCGCCACCTGGGAAGTATGGCCGCAAGACTGAAACTTAA	Archaea	Woesearchaeota	Unknown_Woesearchaeota_class	Unknown_Woesearchaeota_order	GW2011	AR20	metagenome	CRT	0	0	0	0	0	1	0	0	4	0	0	0	0	1	0	0	0	1	0	0	0	0	0	0	0	0	0	0	0	0	0	0	0	0	0	0	0	0	0	0
OTU10474	TACTCGCGGTCCAAGTCGCAGCCATTTTTATTGGGTCTAAAACATCCGTAGCTTGTTAAGTAAGTTTCCTGTGAAATTTTGCCTCTTAAAGGTAGAGCGAGCGGGAAATACTGCTCAACTAGAGGCTGGGAGACGTAGGAAGTACGTTCAAAGTAGCGGTAAAATGTGTTGATCTTGGACGGACTCACAATAGCGAAGGCATCCTACGAGAACAGTTCTGACAGTAAGGGATGAAGGCTAGGGGCGCAAAACGGATTAGATACCCGTGTAGTCCTAGCAGTAAACACTGCACACTAAACATCGGTACCTCCTCGAGAGGTGTCGGTGCTGCAGGGAAGCCGAAGAGTGTGCTACCTGGGAAGTATAGTCGCAAGGCCGAAACTTAA	Archaea	Woesearchaeota	Unknown_Woesearchaeota_class	Unknown_Woesearchaeota_order	SCGC AAA011-D5	Uncultured	Uncultured Halobacteria archaeon	CRT	0	0	0	0	0	0	0	0	0	0	0	0	0	0	0	0	0	0	0	0	0	0	0	0	0	0	4	0	0	0	0	0	0	0	0	0	0	0	0	0
OTU10475	CACCAGCGCCACAAGTGGCGATCAGCATTATTGGGCCTAAAGCGTCCGTAGCTGGTTTAATAAATTTTCTGTGAAAGTGTCAAGCTTAACTTGCCATATTGCAGAAAAGACTGTTAGACTCGAGACCGGGAGGAGTAAGAGGAATTCTTGGGGAAGCGGTAAAATGCTATAATCCTAAGAAGACCACCGATGGCGAAGGCATCTTACTAGAACGGTTCTGACAGTGAGGGACGAAAGCCAGGGGAGCAAACCGGATTAGATACCCGAGTAGTCCTGGCCGTAAACGCTGCGAGCTAGGTGTTGCATATTCTTCGGGAATTTGCAGTATCGAAGCGAAGGTGATAAGCTCGCCGCCTGGGAAGTATGGTCGCAAGGCTGAAACTTAA	Archaea	Woesearchaeota	Unknown_Woesearchaeota_class	Unknown_Woesearchaeota_order	GW2011	AR15	metagenome	CRT	0	0	0	0	0	0	0	0	0	0	0	0	0	0	0	0	0	0	0	0	0	0	0	0	0	0	4	0	0	0	0	0	0	0	0	0	0	0	0	2
OTU10477	TACGTGCCCCCTAAGTGGTATCCCCTTATATTGGGCCTAAAGCGTCCGTAGCCTGTTCGGTAAGTCTTTGGTGAAATCAGCCAGCTCAACTGGTTGAATTGCCTAAGATACTGCCGAGCTCGAGACCGGTAGACGTCAAGGGAATTTCCGGGGTAGCGGTGAAATGCTATGATCCCGGAAGGACCACCTGTAGCGAAGGCGCTTGACGAGGACGGCTCTGACGGTGAGGGACGAAAGCTGGGGGAGCGACCCGGATTAGATACCCGGTTAGTCCCAGCCGTAAACGATGTGGACTTGGTGTTCCCTAATCCTCGTGATTATGGAGTGCCGAAGCGAAGGCGATAAGTCCACCGCCTGGGGAGTATACTCGCAAGGGTGAAACTTAA	Archaea	Iainarchaeota	Iainarchaeia	Iainarchaeales	Candidatus Iainarchaeum	Uncultured	Uncultured microorganism	ART	0	0	0	0	0	0	0	0	0	0	0	0	0	0	0	0	0	0	0	0	0	1	0	0	0	0	0	0	0	0	0	0	0	0	0	0	0	0	0	0
OTU10478	TACCAGAGCCACGAGTGGTAACCACATTTATTGGGCCTAAAGCGTTCGTAGCCGATTCAATAAATCTTTTGTGAAATTGTTGGGCTTAACCTAACAATGTGCAAGAGAGACTGTTGGGTTAGGGACCGGGAAGAGCTAGAAGTATTCCTTGGGGAGCGGTAAAATGTTATAATCCTTGGAAGACTACCAATGGCGAAGGCATCTAGCTAGAACGGGTCTGACGGTGAGGGACGAAGGCTAAGGTAGCGATCCGGATTAGATACCCGAGTAGTCTTAGCTGTAAACGCTGTGAACTGTGTGTTGCATATTTTTCGTAAATATGCAGTGCCGTAGCGAAGGTGTTAAGTTCACCGCCTGGGAAGTATGGTCGCAAGACTGAAACTTTA	Archaea	Woesearchaeota	Unknown_Woesearchaeota_class	Unknown_Woesearchaeota_order	GW2011	AR20	metagenome	ART	0	0	0	0	0	0	0	0	0	0	1	1	0	0	0	0	0	0	0	0	0	0	0	0	0	0	0	0	0	0	0	0	0	0	0	0	0	0	0	0
OTU1048	CACCAGCGTCACAAGTGGCAATCACATTTATTGGGTCTAAAGCGCCCGTAGCTGGTTTAGTTGGTTCTTTGTGAAATCATTAATGTCAACTTAATGGCGTGCAAAGAATACTGATTAGACTTGGGACTGGGAGAAGTCAAAGGAATTCCTTGGGAAGCGGTAAAATGTTATAATCCTTGGAGGACCACCAATGGCGAAAGCATTTGACTAGAACAGCTCCGACGGTGAGGGACGAAAGCTAGGGGATCAAACCGGATTAGATACCCGAGTAGTCCTAGCAGTAAACTCTGCAAGTTAGGCGTTGCATAATCTCCAAGATTATGCAGTGTCGTAGCGAAGGCGTTAAACTTGCCACCTGGGAAGTACGGCCGCAAGACTGAAACTTAA	Archaea	Woesearchaeota	Unknown_Woesearchaeota_class	Uncultured	Uncultured	Uncultured	Uncultured euryarchaeote	CRT	0	0	0	0	0	0	5	0	0	0	0	0	2	0	0	0	0	0	1	1	0	0	1	0	2	0	1	0	0	0	0	0	0	0	0	0	0	0	0	1
OTU10480	TACCAGCCCCCTGAGTGGTAGGGACGATTATTTGGCCTAAAGCGTTCGTAGCCGGCTTAGCAAGTCCCTCGTGAAATCCAGCGATTCAATCGTTGGGCGTGCAGGGGATACTGCTAGGCTTGAGGATGGGAGAGGTTGACGGTATTCCCGGGGTAGGGGCGAAATCCTATAATCCCTGGAGGACCACCAATGGCGAAGGCAGTCAACTATAACATGCCTGACGGTGAGGGACGAAAGCTGGGGGAGCGAACCGGATTAGACACCCGGGTAGTCCCAGCCGTAAACGATGCTGGCTAGCTGTTGAAGTAGCCACGAGCTGCTCCGGTGGCGCAGAGAAGTCGTTAAGCCAGCCGCCTGGGAAGTACGATCGCAAGATTGAAACTTAA	Archaea	Bathyarchaeota	Bathyarchaeia	Uncultured	Uncultured	Uncultured	Uncultured archaeon	ART	0	0	0	0	0	0	0	1	3	0	0	0	0	0	0	2	0	0	0	0	0	0	0	0	0	0	0	0	0	0	0	0	0	0	0	0	0	0	0	0
OTU10481	TCCCGACGCTCCGAGTCGCAGCCACAATTATTGGGTCTAAAACATTCGTAGCTGGTTTGTTAAGTTCTTTGTGAAATCTTAAATCTTAAGTTTAAGGCGTGCAAGGAATACTGGCAGGCTTGGGACCGGAAGAAGCAAGAAGTATGCTAGAGGTAGTAGTAAAATATGTTAATCTCCAGCAGACTAACAACAGCGAAGGCATCTTGCTAGTACGGATCTGACAGTGAGGAATGAAGGCTAGGGGCGCAAAGCGGATTAGATACCCGCGTAGTCCTAGCAGTAAACACTGCTCACTGAACATTAGTACCTCCTCGAGAGGTATTAGTGCTGTAGGGAAGCCGAAGAGTGAGCTACCTGGGAAGTATAGTCGCAAGACCGAAACTTAA	Archaea	Woesearchaeota	Unknown_Woesearchaeota_class	Unknown_Woesearchaeota_order	SCGC AAA011-D5	Uncultured	metagenome	CRT	0	0	0	0	0	0	0	0	0	0	0	0	0	0	0	0	0	0	0	0	0	0	0	0	0	0	0	4	0	0	0	0	0	0	0	0	0	0	0	0
OTU10482	CCCCAGCGCCACGAGTGGGAATCACATTTATTGGGCCTAAAGCGTCCGTAGCCGGTTTGGCAAATCCTTTGTGAAATTGTTAAGCTCAACTTAACAACGCGCTGAGGAGACTACCAAACTAGGGACCGGGAGGCGTCAGAAGTATTCCTTGGGGAGCGGTAAAATGTTATAATCCTTGGAAGACTACCTGTGGCGAAGGCGTCTGACGAGAACGGATCCGACGGTGAGGGACGAAAGCTAGGGGAGCGATCCGGATTAGATACCCGAGTAGTCCTAGCCGTAAACCCTGCGAGTTAGGTGTTGCATATTCTTAGTGAATATGCAGTATCGAAGTGAAGACGTTTAACTCGCCGCCTGGGGAGTACGGTCGCAAGGCTGAAACTTAA	Archaea	Woesearchaeota	Unknown_Woesearchaeota_class	Uncultured	Uncultured	Uncultured	metagenome	CRT	0	0	0	0	0	0	0	0	0	0	0	0	0	0	0	2	0	0	0	0	0	0	0	0	0	0	0	0	0	0	0	0	0	0	0	0	0	0	0	0
OTU10485	TACCGGCGGTCCGAGTCGCAGCCTTGATTATTGGGTCTAAAACATCCGTAGCTTGTTTAATAAGTTCTTTGTGAAATCTTGTCTCTTAAGGGCAAGGCGCGCAAGGAATACTGTTAAACTAGAGACTGGAAGAAGTAAGAAGTACGGTTAAGGTAGTGGTAAAATACGTTAATCTTGACTGGACTAACGATAGCGAAGGCATCTTACTAGTACAGATCTGACAGTAAGGGATGAAGGCTAGGGTCGCAAAACGGATTAGATACCCGTGTAGTCCTAGCAGTAAACACTGCTCACTAAACATTAGGATCTCCTCGAGAGATTTTAGTGCTGTAGGGAAGCCGTAGAGTGAGCTACCTGGGAAGTATAGTCGCAAGACCGAAACTTAA	Archaea	Woesearchaeota	Unknown_Woesearchaeota_class	Uncultured	Uncultured	Uncultured	Uncultured	CRT	0	0	0	0	0	0	0	0	0	0	0	0	0	0	0	0	0	0	0	0	0	0	0	0	0	0	0	0	0	0	0	0	0	0	0	0	0	0	0	0
OTU10486	TACCAGCGGTCCAAGTCGCAATCATGTTTATTGGGTCTAAAACATCCGTAGCTTGCTATGTAAGTCTCTTGTGAAATCTCACCTCTTAAAGGTGAAAGTGCGAGAGATACTGCATGGCTAGAGACCGGGAGAGGCAAGAAGTACGGATAGGGTACCGGTAAAATGGGTTGATCCTATCTGGACTAACAATAGCGAAGGCATCTTGCCAGAACGGATCTGACAGTGAGGGATGAAGGCTAGGGGCGCAAAACGGATTAGATACCCGTGTAGTCCTAGCAGTAAACACTGCGCACTAAACATTGGGACCTCCTCGAGAGGTTTCAGTGCTGTAGGGAAGCCGAAGAGTGCGCTACCTGGGAAGTATAGTCGCAAGGCCGAAACTTAA	Archaea	Woesearchaeota	Unknown_Woesearchaeota_class	Unknown_Woesearchaeota_order	GW2011_GWC1_47_15	Uncultured	metagenome	CRT	0	0	0	0	0	1	0	0	0	0	0	0	0	0	0	1	0	0	0	0	0	0	0	0	0	0	0	0	0	0	0	0	0	0	0	0	0	0	0	0
OTU10487	TACCGGCAGTTCGAGTGGCATCCAACTTTATTGGGTCTAAAACATCCGTAGCTTGTTATTTAAGTCTCTTGTGAAATCTCGTGTCTCAAGCACGAGGCTTGCAGGAGATACTGAATAGCTAGAGACCGGTAGGCGTAAGGAGTACGGGCAAGGTAACGGTAAAATGTGTTAATCTTGCTTGGACTAACGATTTAGCGAAGGCACCTTACGAGGACGGATCTGACAGTGAGGGATGAAGGCCAGGGGCGCAAAACGGATTAGATACCCGTGTAGTCCTGGCAGTAAACACTGCTCACTAAACATCGGGCCCTCTTCGGGAGGATTCGGTGCTGAAGCGAAGGCGAAGAGTGAGCTACCTGGGAAGTATAGTCGCAAGGTCGAAACTTAA	Archaea	Woesearchaeota	Unknown_Woesearchaeota_class	Uncultured	Uncultured	Uncultured	metagenome	ART	0	0	0	0	0	0	1	0	0	0	0	0	0	0	0	0	0	0	0	0	0	0	0	1	0	0	1	0	0	0	0	0	0	0	0	0	0	0	0	0
OTU10488	TACCGGCGGTCCAAGTCGCAGCCACAATTATTGGGTCTAAAACATCCGTAGCTTGTTCAGTAAGTTTCTTGTGAAATCTTGTCTCTTAAGGGCGAGGCGCGCAAGAAGTACTGCTAAACTTGAGACCGGAAGAAGTGAGAAGTACGGTTAAGGTAATGGTAAAATATGTTAATCTCAATCGGACTAACAATAGCGAAGGCATCTCACTAGTACGGATCTGACAGTGAGGGATGAAGGCTAGGGTCGCAAAACGGATTAGATACCCGTGTAGTCCTAGCAGTAAACACTGCTCACTAAACATTAGGATCTCCTCGAGAGATTCTAGTGCTGTAGGGAAGCCGAAGAGTGAGCTACCTGGGAAGTATAGCCGCAAGGCCGAAACTTAA	Archaea	Woesearchaeota	Unknown_Woesearchaeota_class	Uncultured	Uncultured	Uncultured	Uncultured	CRT	0	0	0	0	0	0	0	0	0	0	0	0	1	0	4	2	0	0	0	0	3	0	0	0	0	0	0	0	0	0	0	0	0	0	0	0	0	0	0	1
OTU10489	TACCAGCCCCCTGAGTGGTAAGGACGATTATTTGGCCTAAAGCGTTCGTAGCCGGCTTAGTAAGTCTCTTGTTAAACCCAATGACTCAATCCTTGGACTGCAAGAGATACTACTAGGCTAGAGGACGGGAGAGGTCGACGGTAGTCCAGGGGTAGGGGTGAAATCCTATAATCCTTGGAGGACCACCAGTGGCGAAGGCGGTCGACTAGAACGTGCCTGACGGTGAGGGACGAAAGCTGGGGGAGCGAACCGGATTAGATACCCGGGTAGTCCCAGCTGTAAACGATGCGGGCTAGGTGTTGGGGTAGCCACGAGCTACTCCAGTGCCGCAGAGAAGTCGTTAAGCCCGCCGCCTGGGGAGTACGGTCGCAAGGCTGAAACTTAA	Archaea	Bathyarchaeota	Bathyarchaeia	Uncultured	Uncultured	Uncultured	Uncultured archaeon	CRT	0	0	0	0	0	0	0	0	0	0	0	0	0	0	0	0	0	0	0	0	0	0	0	0	0	0	0	0	0	0	0	0	0	0	0	0	0	0	0	0
OTU10490	CACCAGCGTCACGAGTGGCAACCACGTTTATTTGGTCTAAAGCGTCCGTAGCCTGTTTTATAAATTTCTTGTGAAATTGTTGGGCTTAACTTAACAACGTGCAAGAAACACTGTTTAACTTGAGACCGGGAGGAGATAGAGGTATTTCGGGGGGAGCGGTAAAATGTTATAATCCTCGGAGGACCACCGATGGCGAAGGCATCTATCTAGAACGGTTCTGACGGTGAGGGACGAAAGCTAGGGGAGCAAAATGGATTAGATACCCAAGTAGTCCTAGCTGTAAACGCTGCGAGCTGGGTGGTGCATATTCTTTGTGGATGTGCAGAGCCCAAACGAAGGTGTTAAGCTCGCCACCTGGGAAGTATAGTCGCAAGGCCGAAACTTAA	Archaea	Woesearchaeota	Unknown_Woesearchaeota_class	Unknown_Woesearchaeota_order	GW2011	AR20	metagenome	CRT	0	0	0	0	0	0	0	0	0	0	0	0	0	0	0	0	0	0	0	0	0	0	0	2	0	0	0	0	0	0	0	0	0	0	0	0	0	0	0	1
OTU10491	TACTCGCGGTCCAAGTCGCAGCCATTTTTATTGGGTCTAAAACATCCGTAGCTTGCTTGGTAAGTTTCTTGTGAAATCCTATGTCTTAAACATAGGGCGAGCGAGAAGTACTGCTTTGCTAGAGACCGGAAGACGTAGGAAGTACGTTCAAAGTAGCGGTAAAATGTGTTAATCTTGAGCGGACTCACAACAGCGAAGGCATCCTACGAGGACGGTTCTGACAGTAAGGGATGAAGGCTAGGGGCGCAAAACGGATTAGATACCCGTGTAGTCCTAGCAGTAAACACTGCACACTAAACATTAGTACCTCCTCGAGAGGTATTGGTGCTGAAGGGAAGCCGAAGAGTGTGCTACCTGGGAAGTATAGTCGCAAGACCGAAACTTAA	Archaea	Woesearchaeota	Unknown_Woesearchaeota_class	Unknown_Woesearchaeota_order	SCGC AAA011-D5	Uncultured	metagenome	CRT	0	0	0	4	0	0	0	0	0	1	0	1	0	0	0	1	0	0	0	0	0	1	0	0	5	2	1	0	3	0	4	0	0	0	0	0	0	0	0	1
OTU10492	CACCAGCGCCCCAAGTGGCGGTCACGATTATTGGGCCTAAAGCGTTCGTAGCCGGCTTGGTAAATTCCTTGTGAAATCGTCACGCTTAACGTGACGGCGTGCAGGGAACACTGCCAGGCTCGGGACCGGGAGGAGTCAGAGGTATGCCGTGGGGACCGGTAAAATGGGATAATCCACGGTAGACCGCCGATGGCGAAGGCATCTGACCAGAACGGATCCGACGGTGAGGAACGAAAGCCAGGGGAGCGAACCGGATTAGATACCCGAGTAGTCCTGGCCGTAAACGCTGTATGCTAGGTGTTGCCCCTCCTAAGAGGATGGGCAGTGTCGAAATGAAGATGTTAAGCATACCGCCTGGGAAGTACGGTCGCAAGACTGAAACTTTA	Archaea	Woesearchaeota	Unknown_Woesearchaeota_class	Uncultured	Uncultured	Uncultured	Uncultured archaeon	CRT	0	0	0	0	0	0	0	0	0	0	0	0	0	0	0	0	0	0	0	0	0	0	0	0	0	0	0	0	0	0	0	0	0	0	0	0	0	0	0	0
OTU10493	CACCGGCGCCACAAGTGGTGACCGCTTTTATTGGGCCTAAAGGGTCCGTAGCCGGTTAGGTAAATCTTTTGTGAAATTGTTATGCTTAACGTAACACCGTGCAAAAGACACTACCTAACTTGGGACCGGGAGGAGATAGGAGTATTCTAAGGGGAGCGGTAAAATGCTATAATCCTTGGAGGACTACCTGTGGCGAAGGCGCCTATCTAGAACGGGTCCGACGGTGATGGACGAAAGCTAGGGGAGCAAAAAGGATTAGATACCCTCGTAGTCCTAGCTGTAAACGCTGCGAGCTGTGTGTTGCATATTCTTCGTGAATGTGCAGTGCCTAAGCGAAGGTGTTAAGCTCGCCGCCTGGGAAGTACGGCCGCAAGACTGAAACTTAA	Archaea	Woesearchaeota	Unknown_Woesearchaeota_class	Uncultured	Uncultured	Uncultured	metagenome	CRT	0	0	0	0	0	0	9	0	0	0	0	0	0	0	0	0	0	0	0	0	0	0	0	0	0	0	0	0	0	0	0	0	0	0	0	0	0	0	0	0
OTU10494	CACCAGCGCCCCCGAGTGGTGACCACGTTTATTGGGTCTAAAGCGTTCGTAGCCGGTTTAGTAAATTTCTTGTGAAATTGTTAGGCTTAACTTAACGACGTGCAAGAAACACTACTAAACTTGAGACCGGGAGGAGGCAGAGGTATTCTGGGGGGAGCGGTAAAATGTTATAATCCTCGGAGGACCACCAGTGGCGAAGGCTTCTGTCTAGAACGGATCTGACGGTGAGGAACGAAGGCCAGGGGAGCAAAACGGATTAGATACCCGAGTAGTCCTGGCTGTAAACACTGCGAGCTGAGTGGTGCATCTTCTTTATGGATATGCATGGCTTAAGCGAAGGCGTTAAGCTCGCCACCTGGGAAGTATAGTCGCAAGGCCGAAACTTAA	Archaea	Woesearchaeota	Unknown_Woesearchaeota_class	Uncultured	Uncultured	Uncultured	Uncultured archaeon	CRT	0	0	0	0	0	0	0	0	0	0	0	0	0	0	0	0	0	0	0	0	0	0	0	0	0	0	1	0	0	0	0	0	0	0	0	0	0	0	0	5
OTU10495	AACCAGCACCTCAAGTGGTCAGGATGATTATTGGGCCTAAAGCATCCGTAGCCTGCTTTGTTAGTTTTCGGTTAAATCTGTACGCTCAACGTACAGGCTGCCGGGAATACTGCAAAGCTAGGGAGTGGGAGAGGTAGACGGTACTCGGTAGGAAGGGGTAAAATCCTTTGATCTATTGATGACCACCTGTGGCGAAGGCGGTCTACCAGAACACGTCCGACGGTGAGGGATGAAAGCTGGGGGAGCAAACCGGATTAGATACCCGGGTAGTCCCAGCTGTAAACTATGCAAACTCAGTGATGCATTGGCTTGATGCCAATGCAGTGCTGCAGGGAAGCCGTTAAGTTTGCCGCCTGGGGAGTACGGCCGCAAGGCTGAAACTTAA	Archaea	Thaumarchaeote	Nitrososphaeria	Uncultured	Uncultured	Uncultured	Uncultured	DT	365	57	2	22	4	1	3	0	3	12	4	2	14	0	0	30	2	1	2	1	1	0	1	213	40	12	270	2	5	0	45	5	0	1	16	14	0	0	0	42
OTU10497	CACCAGCAGCTCTAGTGGTGATCGCGTTTACTGGGTTTAAAGCGTACGTAGTCGGTTCAGCAAGTCTTTTGTGAAATCCTACAGCTTAACTGTGGGGATTGCAAAGGAAACTATTGAGCTCGAGACCGGGGCAGGAGTGGGGTATTTCAGGGGTAGCGGTGAAATGCTATAATCCCTGGAGGACCACCAGTAGCGAAGGCGCCACTCTGGAACGGGTCTGACGATGAGGTACGAGAGCTAGGGGAGCAAACAGGATTAGATACCCTGGTAGTCCTAGCCGTAAACGATGCAGATTTAGTGTTCCCTAAACCTCGTGTTCAGGGAGCGCTGAAGGGAAACCGTTAAATCTGCCACCTGGGGAGTACGGTCGCAAGGCTGAAACTTAA	Archaea	Altiarchaeota	Altiarchaeia	Altiarchaeales	Altiarchaeaceae	Candidatus Altiarchaeum	metagenome	CRT	0	0	0	0	0	0	1	0	0	0	0	0	1	0	0	1	0	0	3	0	0	0	0	0	0	0	0	0	0	0	0	0	0	0	0	0	0	0	0	0
OTU10498	TACCGGCTGCTCGAGTGATGGCCACTATTACTGGGTTTAAAGCGTCCGTAGCTTGATTGTTAGGTCTCTTGGGAAATCTTCTGGCTTAACCAAAAGGCGTCTAAGAGATACCGGCAATCTAGGGACTGGGAGAGGTAAGCCGTACTTCTGGGGTAGGAGTGAAATCTTGTAATCCTCGAGGGACGACCTATGGCGAAGGCAGCTTACCAGAACAGCTCCGACAGTGAGGGACGAAAGCTGGGGGAGCAAACGGGATTAGATACCCCGGTAGTCCCAGCCGTAAACAATGTGCGTTAGGTGTTTCGGTTACCACGCGTAACTGATGCGCCGAAGAGAAATCGTGAAACGCACCACCTGGGAAGTACGGTCGCAAGGCTGAAACTTAA	Archaea	Euryarchaeota	Methanomicrobia	Methanomicrobiales	Methanocorpusculaceae	Methanocorpusculum	Uncultured archaeon	ART	0	0	0	0	0	0	0	0	0	0	0	0	0	0	0	0	0	0	0	0	0	0	0	0	0	0	0	0	0	0	0	0	0	0	0	0	0	0	0	0
OTU10499	CACCGGCGTCACAAGTGGTGACCACGATTATTGGGCCTAAAGCGTCCGTAGCCGATTTTGCAAGTCTCTTGTGAAATTGTTAAGCTTAACTTAACAGCGTGCAAGAGAAACTACAAAGTTAGAGACCGGGAGGGGACAAAGGTATGCTTTGGGAAGCGGTAAAATGCGATAATCCTTAGTAGACCACCAATGGCGAAGGCATTTGTCCAGAACGGGTCTGACGGTGAGGGACGAAAGCTGAGGTAGCGATCGGGATTAGATACCCCAGTAGTCTCAGCTGTAAACGCTGCGAACTACGTGTTGCATATTTTCCGTGAATATGCAGTGCCGTAGCGAAGGTGTTAAGTTCGCCGCCTGGGAAGTACGGCCGCAAGACTGAAACTTTA	Archaea	Woesearchaeota	Unknown_Woesearchaeota_class	Unknown_Woesearchaeota_order	GW2011	AR20	metagenome	CRT	0	0	0	0	0	0	0	1	0	0	0	0	0	2	1	0	1	0	0	0	0	0	0	0	0	0	0	0	0	0	0	0	0	0	0	0	0	0	0	0
OTU1050	TACCGGCTCTTCAAATGGTGGCCGTTTTTATTGGGCTTAAAGCGTTCGTAGCCGGATTAGTAAGTCCCTAGCGAAATTCTATCGCTTAACGATAGAGCTTGCCGGGGATACTGCTAATCTCGAGACCGGGAGAGGCTAGAGGTACTCCAGGGGTAGGGGTGAAATCCGTTAATCCTTGGGGGACCACCTGTGGTGAAGACGTCTAGCTGGAACGGGTCTGACGGTGAGGGACGAAACCCAGGGGAGCAAACCGGATTAGATACCCGGGTAGTCCTGGGCGTAAACTATGTGGGCTAGGTGTCACATGATCTTTGTGATCATGTGGTGCCGAAGGGAAACCGTTAAGCCCATCGCCTGGGGAGTACGGTCGCAAGGCTGAAACTTAA	Archaea	Euryarchaeota	Thermococci	Methanofastidiosales	Uncultured	Uncultured	Uncultured archaeon	CRT	3	1	3	0	4	2	1	2	1	0	0	1	0	2	1	0	2	0	0	0	12	1	2	0	0	2	0	0	1	0	1	0	0	3	3	1	0	4	0	2
OTU10500	CACCAGCGCCCCTAGTGGGAATCAGTATTATTGGGCCTAAAGCGTCCGTAGCCTGTCTGGCAAATCTCTTGTGAAATTGTTGGGCCTAACCTGACAACGCGCTTGAGACACTACCAGACTCGAGACCGGGAGGAGTCAGAAGTATGCGAGGGGGAGCGGTAAAATGTTGTGATCCTTCGTAGACTACCTATGGCGAAGGCATCTGACCAGAACGGATCTGACGGTGAGGGACGAAAGCCAGGGGAGCGAACCGGATTAGATACCCGAGTAGTCCTGGCCGTAAACGCTGCGAGTTAGATGTTGCGAATGCTACGTGCATTTGCAGTATCGAAGGGAAGCCGTTAAACTCGCCGCCTGGGAAGTACGGTCGCAAGGCTGAAACTTAA	Archaea	Woesearchaeota	Unknown_Woesearchaeota_class	Uncultured	Uncultured	Uncultured	metagenome	CRT	0	0	0	0	0	0	1	0	0	0	0	0	0	0	0	0	0	0	3	0	0	0	0	0	0	0	0	0	0	0	3	0	0	0	0	0	0	0	0	1
OTU10501	TACCGGCTCTTCTAGTGGTGGCCGTTTTTATTGGGCTTAAAGCGTTCGTAGCCTGATTTGTAAGTTCCTGGCGAAATTCTATCGCTTAACGATAGAGCTTGCTGGGAATACTGCTTATCTTGAGACCGGGAGAGGCTAGAGGTACTCCTAGGGTAGGGGTGAAATCCGTTAATCCTAGGGGGACCACCTGTGGTGAAGACGTCTAGCTAGAACGGGTCTGACGGTGAGGGACGAAACCCAGGGGAGCAAACCGGATTAGATACCCGGGTAGTCCTGGGCGTAAACGATGTAGGCTAGGTGTCACATGATCTTTGTGATTATGTGGTGCCGAAGGGAAACCGTTAAGCCTACCGCCTGGGGAGTACGGTCGCAAGGCTGAAACTTAA	Archaea	Euryarchaeota	Thermococci	Methanofastidiosales	Uncultured	Uncultured	Uncultured archaeon	CRT	3	0	1	1	0	0	0	2	0	0	0	2	0	2	3	0	0	1	0	0	1	2	2	0	0	1	0	0	0	0	0	1	0	0	1	0	0	1	0	1
OTU10502	TACCCGCAGCACGAGTGGTGGTCACTCTTATTGGGCCTAAAACGTCCGTAGCCTGTCCATTAAATGCCTGGGTAAATCGATGCGCTCAACGTATCGAATTCCGGGTAGACTGGTGGACTTGAGACCGGGAGAGGTGTGAAGTACTCCGGGGGTAGGGGTAAAATCCTGTAATCCTCGGGGGACTACCAGTGGCGAAGGCGTCACACTGGAACGGTTCTGACGGTGAGGGACGAAGCCCTGGGGCGCGAACCGGATTAGATACCCGGGTAGTCCAGGGTGTAAACGCTGCTGACTTGGTGTCGGAGGTCCTACGAGGGCTTTCGGTGCCGGAGAGAAGTTGTTAAGTCAGCTGCCTGGGGAGTACGGTCGCAAGACTGAAACTTAA	Archaea	Euryarchaeota	Thermoplasmata	Marine Group II	Uncultured	Uncultured	Uncultured archaeon	CRT	1	0	0	0	0	0	0	0	0	0	0	0	0	0	0	0	0	0	0	0	0	0	0	1	0	0	0	0	0	0	0	0	0	0	0	0	0	0	0	0
OTU10505	CACCAGCGCCTCGAGTGGTATCCACGAATACTGGGCCTAGAGCGTCCGTAGCTGGATTAGAAAGTCTGTTGTGAAATGTTGAGGCTTAACCTTAACGCGCGCAGCAGATACTTCTATGTCTTGGGAACGGGGGAGGTTTGGAGTACTTCCGGGGTAGGGGTAAAATCCGTTGATCCTGGAAGGACTACCAGTGGCGAAGGCGCCAAACCAAAACGTGTCCGACGGTGAGGGACGAAAGCTGGGGGAGCGAACGGGATTAGATACCCCGGTAGTCCCAGCTGTAAATGATGCTGACTGTGGTGTTGCTCATGAGTAATCATGGGCAGTGCTGTAGCGTAGGTGTTAAGTCAGCCGCCTGGGGAGTACGATCGCAAGATTTAAACTTAA	Archaea	Micrarchaeota	Micrarchaeia	Micrarchaeales	Uncultured	Uncultured	metagenome	CRT	0	0	0	0	1	0	0	0	1	0	0	0	0	0	0	0	0	0	0	0	0	0	0	0	0	0	1	0	0	0	0	0	0	0	0	0	0	0	0	0
OTU10506	TACCGGCGCCCCAAGTGGTGGTCATTTTATTAGGCCTAAAGCGTTCGTAGCTGGTTTAATAAGTCTTTGGTGAAATCCATGCGCTTAACGTATGGGCGTGCCAGAGATACTGTTAAGCTAGGGACTGGGAGAAGCTAGAAGTATTCCTAGGGGAAGGGTAAAATCTTATAATCCTAGGAGGACTACCGGTGGCGAAGGCGTCTAGCTAGAACAGGTCCGACGGTGAGGGACGAAAGCTGGGGGATAGAACGGGATTAGATACCCCGGTATTCCCAGCTGTAAACGCTGCCTGTTAGGTGTTGCATATCATTCGTTGGTATGCAGTGCCGAAGCGAAGGCATTAAACAGGCCGCCTGGGGAGTACGGTCGCAAGGCTGAAACTTAA	Archaea	Uncultured	Uncultured	Uncultured	Uncultured	Uncultured	Uncultured archaeon	ART	0	0	0	0	0	0	0	0	0	0	0	0	0	0	0	0	0	0	0	0	0	0	0	0	0	0	0	0	0	0	0	0	0	0	0	0	0	0	0	0
OTU10508	CACCAGCAGCTCCAGTGTGGCCACGTTTATTGGGTTTAAAGCGTTCGTAGTCTGTTGCGTCAGTCCCCTGTGAAATCCTCCAGCTCAACTGGGGGGCTTGCAGAGGATACTGCGCGGCTAGAGGCCGGGAAGGGTCGGGGGTATTCTCAGGGTAGCGGTGAAATGTTATAATCCTGGGAGGACCACCAGTGGCGAAGGCGCCCGACTGGAACGGACCTGACGATGAGGGACGAAAGCTAGGGGAGCGAACCGGATTAGATACCCGGGTAGTCCTAGCCGTAAACGATGTAGGCTGAGTGTTGTCATACCCTCGTGGTGTGACAGTGCTGAAGGGCAACCGTTAAGCCTATCACCTGGGGAGTACGGTCGCAAGGCTGAAACTTAA	Archaea	Altiarchaeota	Altiarchaeia	Altiarchaeales	Altiarchaeaceae	Candidatus Altiarchaeum	metagenome	CRT	0	1	0	0	0	0	0	0	1	0	1	0	1	0	0	0	0	0	0	0	1	0	0	0	0	0	0	0	0	0	0	0	0	1	0	0	3	0	0	2
OTU1051	AACCAGCACCTCAAGTGGTCAGGAGGATTATTGGGCCTAAAGCATCCGTAGCCGGCTCTGTAAGTTTTCGGTTAAATCTATACGCTCAACGTATGGGCTGCCGGGAATACTGCAGAGCTAGGGAGTGGGAGAGGTAGACGGTACTCCGTAGGAAGGGGTAAAATCCTTTGATCTATGGATGACCACCTGTGGCGAAGGCGGTCTACCAGAACACGTCCGACGGTGAGGGATGAAAGCTGGGGGAGCAAACCGGATTAGATACCCGGGTAGTCCCAGCTGTAAACTATGCAAACTCAGTGATGCATTGGCTTGTGGCCAGTGCAGTGCCGCAGGGAAGCCGTTAAGTTTGCCGCCTGGGAAGTACGTACGCAAGTATGAAAACTTAA	Archaea	Thaumarchaeote	Nitrososphaeria	Nitrosopumilales	Nitrosopumilaceae	Uncultured	Uncultured archaeon	CRT	0	0	0	0	0	0	0	0	0	0	0	0	0	0	0	0	0	0	0	0	0	0	0	0	0	0	0	0	0	0	0	0	0	0	0	0	0	0	0	0
OTU10511	CACCAGCGCCACGAGTGGCAATCACGTTTATTGGGCCTAAAGCGTCCGTAGCCGGTTTGGTAAATCTTTTGTGAAATCGTCAGGCTTAACTTGACGGCTTGCAGAAGACACTGCCAAGCTCGGGACCGGGAGGGGTCAGAAGTATTCCGGGGGGACCGGTAAAATGGTATAATCCCCGGAGGACTACCGATGGCGAAGGCATCTGACCAGAACGGATCCGACGGTGAGGGACGAAAGCCAGGGGAGCAAACCGGATTAGATACCCGAGTAGTCCTGGCCGTAAACGCTGCGAGTTAGGTGTTGCGTAAACTACGGGTTTGCGCAGTGTCGAAAGGAAGCTGTTAAACTCGCCGCCTGGGAAGTACGGTCGCAAGACTGAAACTTTA	Archaea	Woesearchaeota	Unknown_Woesearchaeota_class	Uncultured	Uncultured	Uncultured	metagenome	CRT	0	0	0	0	0	0	11	0	0	0	0	1	0	0	0	0	0	0	2	0	0	0	0	0	0	0	0	0	0	0	0	0	0	0	0	0	0	0	0	0
OTU10513	TACCAGCTCCACAAGTGGCAATCGCAATTATTGGGCCTAAAGCGTCCGTAGCCGGTTAAGTAAATCTCTTGTGAAATTGTTGGGCTTAACCCAACAGCGCGCAGGAGACACTGCTAAACTAGAAACTAGTAAGAGTCAGAAGTATTCTTGGGGGAGCGGTAAAATGTTATAATCCCAAGAAGACTGCCAGTGGCGAAAGCGTCTGGCTTGGATAGATTTGACGGTGAGGGACGAAAGCTAGGGGAGCGATTCGGATTAGATACCCGAGTAGTCCTAGCTGTAAACGCTGCGAGCTAGGTGTTGCATATTCTTTAAGAATGTGCAGTGTCGAAGCGAAGGTGTTAAGCTCGCCGCCTGGGAAGTATAGTCGCAAGACCGAAACTTAA	Archaea	Woesearchaeota	Unknown_Woesearchaeota_class	Uncultured	Uncultured	Uncultured	metagenome	ART	0	0	0	0	0	0	0	0	0	0	0	0	0	0	0	0	0	0	0	0	0	0	0	0	0	0	0	0	0	0	0	0	0	0	0	0	1	0	0	0
OTU10514	TACTAGCGGTCCAAGTCGCAGCCATTTTTATTGGGTCTAAAACATCCGTAGCTTGCTTCTTAAGTTCTTTGTGAAATCTCGCGTCTTAAGCGCTGGGCGAGCAGAGAATACTGAGAAGCTAGAGACTGGAAGACGTGAGCAGTACGTTCAAAGTAGCGGTAAAATGTGTTAATCTTGGACGGACTAACGATAGCGAAGGCCGCTCACGAGGACAGTTCTGACAGTAAGGGATGAAAGCTAGGGGCGCAAAACGGATTAGATACCCGTGTAGTCCTAGCAGTAAACACTGCACACTAAACATTAGTACCTCCTCGAGAGGTATTGGTGCTGAAGGGAAGCCGAAGAGTGTGCTACCTGGGAAGTATAGTCGCAAGGCCGAAACTTAA	Archaea	Woesearchaeota	Unknown_Woesearchaeota_class	Unknown_Woesearchaeota_order	SCGC AAA011-D5	Uncultured	metagenome	CRT	0	0	0	0	0	0	0	0	0	0	0	0	0	0	0	0	0	0	0	0	0	0	0	0	0	0	0	0	0	0	0	0	0	0	0	0	0	0	0	0
OTU10515	CACCTGCGCCACGAGTGGCAATCACGATTATTGGGCCTAAAGCGTTCGTAGCCGGTTTAGTAAGTCTTTTGTGAAATTGTTGGGCTTAACCTAACAACGTGCAAAAGAAACTGCTAGACTTGAGACCGGGAGGAGATAGGAGTATTTCATGGGGAACGGTAAAATGTTATAATCCTTGGAGGACTATCTGTGGCGAAGGCGCCTATCTAGAACGGCTCTGACGGTGAGGAACGAAGGCTAGGGGAGCAAAACGGATTAGATACCCGAGTAGTCCTAGCAGTAAACGCTGCGAGCTATGTGTTGCATATTCTTCGGGGATGTGCAGTGCCTAAGCGAAGGTGTTAAGCTCGCCGCCTGGGAAGTACGATCGCAAGATTGAAACTTAA	Archaea	Woesearchaeota	Unknown_Woesearchaeota_class	Uncultured	Uncultured	Uncultured	metagenome	ART	0	0	0	0	0	0	0	0	0	0	0	0	0	1	0	0	0	1	0	0	0	0	0	0	0	0	0	0	0	0	0	0	0	0	0	0	0	0	0	0
OTU10516	TACCAGCGCCACAAGTGGGAATCATATTTATTTGGCCTAAAGCGTCCGTAGCTGGTTTAATAAATCTCTTGTGAAATCATCTGGCCTAACCAGCTGGCGAGCAGGAGACACTATTAGACTCGGAACCGGGAGAAGTTAGGAGTATTTTGAGGGGAGCGGTAAAATGCTATAATCCTCAAAAGACTACCTGTGGCGAAGGCGCCTAACTAGAACGGATTCGACAGTGAGGGACGAAAGCTAGGGGAGCGATCCGGATTAGATACCCGAGTAGTCCTAGCCTTAAACGCTGTGAGCTAGGTGTTGCATATTCTTATGGGAATATGCAGTGTCGAAATGAAGATGTTAAGCTCACCGCCTGGGAAGTATGGTCGCAAGACTGAAACTTAA	Archaea	Woesearchaeota	Unknown_Woesearchaeota_class	Uncultured	Uncultured	Uncultured	metagenome	ART	0	0	0	0	0	0	0	0	0	0	0	0	0	0	0	0	0	0	2	0	0	2	0	0	1	0	0	0	2	0	0	0	0	0	0	0	0	0	0	0
OTU10517	CACCCGCAGCTCAAGTGGTGGTCACTTTTATTGAGCCTAAAGCGTTCGTAGCCGGTTCCGTAAATCTTCAGATAAATTCTCCTGCTCAACAGAAGATCCTCTGAGGAGACTGCGGAACTTGGGACCGGGTGAGGTTGAGGGTACCTCCGGGGTAGGGGTAAAATCCTGTAATCCTGGAGGGACGACCAGTGGCGAAGGCGTTCAACCAGAACGGATCCGACGGTGAGGGACGAGGGCTAGGGGAGCGAACCGGATTAGATACCCGGGTAGTCCTAGCTGTAAACTCTGCCCACTTGGTGTTGCTTCTCCGTTGAGGGGGAGCAGTGCCGGAGCGAAGGTGTTAAGTGGGCCGCTTGGGGAGTATGGTCGCAAGGCTGAAACTTAA	Archaea	Euryarchaeota	Thermoplasmata	Thermoplasmatales	Thermoplasmataceae	A-plasma	soil metagenome	ART	0	0	0	0	0	0	0	0	0	0	0	0	0	0	0	0	0	1	0	0	0	0	0	0	0	0	0	0	0	0	0	0	0	0	0	0	0	0	0	0
OTU10518	CACCAGCGCCACTAGTGGGGACCAGTATTATTGGGCCTAAAGCGTTCGTAGCCGGTTTGGGTAATCTTTTGTGAAATTGTTAGGCTCAACCTAACATCGTGCAGAAGACACTTCCAAACTCGAGATCGGGAGGAGTTAGAGGTATTCTATGGGTAGCGGTAAAATGCAATAATCCGTAGAGGACCACCTGTGGCGAAGGCGTCTAACTAGAACGAGTCTGACGGTGAGGAACGAAAGCCAGGGGAGCGAACCGGATTAGATACCCGAGTAGTCCTGGCTGTAAACTCTGCGAGCCAGGTGTTGCATATTCTTCGAGAATATGCAGTGTCGTAGTGAAGGCGTTAAGCTCGCCGCCTGGGTAGTACGGTCGCAAGACTGAAACTTAA	Archaea	Woesearchaeota	Unknown_Woesearchaeota_class	Unknown_Woesearchaeota_order	GW2011	AR15	metagenome	ART	0	0	0	1	3	0	0	0	0	0	0	0	0	0	0	2	0	0	0	0	0	0	0	0	0	0	0	0	0	0	1	0	0	0	0	0	0	0	0	0
OTU10519	TACTCGCGGTCCAAGTTGCAGCCATTTTTATTGGGTCTAAAACATCCGTAGCTTGCTTGATAAGTTTCTTGTGAAATTTTGTATCTTAAGTACAAAGCGGGCAAGAAGTACTATCAAGCTAGAGACTGGAAGATGTAAAGAGTACGATTTAGGTAGTGGTAAAATACTTTAATCTTAATCGGACTAACAACAGCGAAGGCACTTTACAAGGACAGTTCTGACAGTAAGGGATGAAGGCTAGGGGCGCAAAACGGATTAGATACCCGTGTAGTCCTAGCAGTAAACACTGCACACTAAACATTAGTACCTCCTCGAGAGGTATTAGTGCTGAAGGGAAGCCGAAGAGTGTGCTACCTGGGAAGTATAGTCGCAAGGCCGAAAACTTAA	Archaea	Woesearchaeota	Unknown_Woesearchaeota_class	Unknown_Woesearchaeota_order	SCGC AAA011-D5	Uncultured	metagenome	CRT	0	0	0	0	0	0	0	0	0	0	1	0	0	0	0	0	0	0	0	0	0	0	0	0	0	0	0	0	0	0	0	0	0	0	0	0	0	0	0	0
OTU1052	TACCGGCAGCCCGAGTGGTGGTCACTATTATTGGGCCTAAAGCGTCCGTAGCCGGCTCGGTAAATCCTTGGGTAAATCATCCGGCTCAACCGAATGAATACCGAGGCGACTGCCGGGCTTGGGACTGGGAGAGGCAAGAGGTACTCATGGGGTAGGGGTAAAATCCAGTAATCCTATGGGGACCACCAGTGGCGAAGGCGTCTTGCTGGAACGGCTCCGACGGTAAGGGACGAAGCCCAGGGGCACAAACCGGATTAGATACCCGGGTAGTCCTGGGTGTAAACGCTGCGGACTTGGTGTTGGGGGTCCTGCTAGGGCGCTCAGTGCCGGAGAGAAGTTGTTAAGTCCGCCGCCTGGGGAGTACGGTCGCAAGGCTGAAACTTAA	Archaea	Euryarchaeota	Thermoplasmata	Marine Group II	Uncultured	Uncultured	Uncultured archaeon	CRT	2	2	3	1	0	0	0	0	0	3	4	4	2	0	0	0	0	0	0	1	1	2	1	0	0	0	0	0	0	1	0	2	2	0	1	1	0	1	0	10
OTU10520	TACTCGCGGTCCAAGTCGCAGCCATTTTTATTGGGTCTAAAACATCCGTAGCTTGCTTAGAAAGTTCCTTGTGAAATCCAATGTCTCAAGCATTGGGCGAGCAAGAAATACTCCTGAGCTAGAGACTGGAAGACGTAAGAAGTACGTTTGAAGTAATGGTAAAATATTTTAATCTCAAGCGGACTAACAATAGCGAAGGCATCTTACGAGGACAGTTCTGACAGTAAGGGATGGAAGCATAGGGGCGCAAAACGGATTAGATACCCGTGTAGTCCTAGCAGTAAACACTGCACACTAAACATTAGTACCTCCTCGAGAGGTATTGGTGCTGAAGGGAAGCCGAAGAGTGTGCTACCTGGGAAGTATAGTCGCAAGGCCGAAACTTAA	Archaea	Woesearchaeota	Unknown_Woesearchaeota_class	Unknown_Woesearchaeota_order	SCGC AAA011-D5	Uncultured	Uncultured archaeon	ART	0	0	0	0	0	0	0	0	3	0	0	0	0	0	0	0	0	0	0	0	0	1	0	0	0	0	0	0	0	2	0	0	0	0	0	0	0	0	0	0
OTU10521	CACCAGCGCCACAAGTGGCAATCGCGATTATTGGGCCTAAAGCGTTCGTAGCCTGCTTAGAAAATCCTTTGTGAAATCGTACGGCATAACCGTCCGGCGTGCAGGGGACACTACTAAGCTCGAGACCGGGAGGGGTTAGAGGTATTCGTAGGGGACTGGTAAAATGGTATAATCCTACGAGGACCACCGATGGCGAAGGCATCTAACCAGAACGGATCTGACGGTGAGGAACGAAAGCTAGGGGAGCGAACCGGATTAGATACCCGAGTAGTCCTAGCCGTAAACGCTGCCAGCTAGGTGTTGCGCATCTTATAGGGTTGCGCAGTGTCGAATCGAAGGAGTTAAGCTGGCCGCCTGGGAAGTACGGTCGCAAGGCTGAAACTTTA	Archaea	Uncultured	Uncultured	Uncultured	Uncultured	Uncultured	metagenome	CRT	0	0	0	0	0	0	6	0	0	0	0	0	1	0	0	1	0	0	0	0	0	0	0	2	1	0	0	0	0	0	4	0	0	0	0	0	0	0	0	2
OTU10522	TACGTACAGTCCAAGTGGTATCCCCTTATATTGGGCCTAAAGCGTTCGTAGCCGGTTTAGTTAGTCCTTTGTGAAATCGGCCCTCTTAAGGGGTCGAATTGCAAGGGATACTGCTAGGCTCGAGACCGGGAGACGTAAAGGGAATGATCAGAGTAACGGTGAAATGTTGTGATCCTGATTAGACCACCAGTAGCGAAGGCGCTTTACGAGAACGGCTCTGACGGTGAGGAACGAAAGCTGGGGGAGCGACCCGGATTAGATACCCGGTTAGTCCCAGCCGTCAACGATGCGGACTAGGTGTCCTAGCGCTCACGTAGCGTGGGGGTGCCGAAGCGAAGGTTTTAAGTCCGCCGCCTGGGAAGTATACTCGCAAGGGTGAAACTTAA	Archaea	Iainarchaeota	Iainarchaeia	Iainarchaeales	Candidatus Iainarchaeum	Uncultured	Candidatus Iainarchaeum andersonii SCGC AAA011-E11	ART	0	0	0	0	0	0	0	0	0	0	0	0	0	0	0	0	0	0	0	0	0	0	0	0	0	0	0	0	0	0	0	0	0	0	0	0	0	0	0	0
OTU10523	TACCTGCGCCACAAATGGTGATCGTTTTTATTGGGTCTAAAGTGTCCGTAGCCGGTCTAGCAAGTTCCTGGTGAAATCTGGCAGCTAACTGTCAGGCACGCTGGGAGTACTACTAGACTTGGGACCGGGAGAGGGCAGAGGTATTCCATGTGTAGGAGTTAAATCCTTTAATCCATGGAGGACCACCTGTGGCGAAGGCGTCTGCCTAGAACGGGTCCGACGGTGAGGGACGAAAGCGTGGGGAGCAAATCGGATTAGATACCCGAGTAGTCCACGCTGTAAACGCTGTCCGCTTGGTGTTACAAACCTCACGAGGGTTTGTAGTGCCGGAATGAAGATGTTAAGCGGACCACCTGGGGAGTACGGTCGCAAGGCTGAAACTTAA	Archaea	Aenigmarchaeota	Aenigmarchaeia	Aenigmarchaeales	Candidatus Aenigmarchaeum	Uncultured	metagenome	CRT	0	0	0	0	0	0	0	0	0	0	0	0	0	0	0	0	0	0	0	0	0	0	0	0	0	0	0	0	0	0	1	0	1	5	0	0	1	0	0	0
OTU10524	CACCAGCGCCCCGAGTGGTGCTCGCGTTTATTGGGCCTAAAGCGTCCGTAGCCGGGTCGATAAATCCGCTGTGAAATCGTCGCGCTCAACGTGACGGCGTGCAGTGGACACTGTCGATCTTGAGACCGGGAGGGGCTGGACGTATGCAGTGGGGACCGGTAAAATGGGATAATCCACTGTAGACGACCAATGGCGAAGGCATCCAGCCAGAACGGATCTGACGGTGAGGGACGAAAGCCAGGGGAGCGAACCGGATTAGATACCCGAGTAGTCCTGGCCGTAAACGCTGCGAGCAAGGTGTTGCTCATCCCACGTGGATGGGCAGTGTCGAAGCGAAGGCGCTAAGCTCGCCGCCTGGGAAGTACGGTCGCAAGGCTGAAACTTTA	Archaea	Woesearchaeota	Unknown_Woesearchaeota_class	Uncultured	Uncultured	Uncultured	metagenome	CRT	0	0	0	0	0	0	0	0	0	0	0	0	0	0	0	0	0	0	0	0	0	0	0	0	0	0	0	0	0	0	0	0	0	0	0	0	0	0	0	0
OTU10525	CACGGGCAGCTCTAGTGGTGTTCGCTTTTATTGGGCCTAAAGCGTGCGTAGCCGGTCTTTTAAGTTCCTGGTGAAATCTCGCGACTTAATTGTGAGAATTGCTGGGAATACTGAGAGACTCGGAGCCGGGAAGGGTAGGAGGAATTCTGTGGGTAGGAGTAAAATCCTGTGATCCTCAGAGGACCATCGGTGGCGAAGGCGTCCTACTGGAACGGGCTCGACGGTGAGGCACGAAAGCTAGGGGAGCAACCCGGATTAGATACCCGGTTAGTCCTAGCCGTAAATGATGCCGGCTTGGTGTCGCGTAACCTACGAGGTTGCGCGGTGCCGTAGGGAAGCCGTTAAGCCGGCCGCCTGGGAAGTACGGTCGCAAGATTGAAACTTAA	Archaea	Iainarchaeota	Iainarchaeia	Iainarchaeales	Uncultured	Uncultured	metagenome	ART	0	2	0	0	0	0	3	0	0	0	0	0	1	0	0	0	0	0	0	0	0	0	0	0	0	0	0	3	0	0	0	0	0	0	0	0	0	0	0	0
OTU10527	CACGTACTCCACAAGTGGTATCCACTAATATTGGGCCTAAAACGTTTGTAGCCGGTTTTTTAAGTCCTTGGTGAAATCAAGCAGCTTAACTGTTTGAATTGTCAGGGAAACTATTAGACTCGAGGCCGGGGGAAGTCAGGGGTATTTCAGGGGTAGCGGTGAAATGTTATAATCCTTGAAAGACCACCAGTAGCGAAGGCGCCTGACTATAACGGACCTGACGGTGAGAGACGAAAGCTAGGGGAGCGACCCGGATTAGATACCCGGTTAGTCCTAGCCGTAAACTATGTGGATTAGGTGTGCCATTATAGCAATATAATGGTGTGCCGAAGCGAAGGCGTTAAATCCACTGCCTGGGGAGTAAGGTCGCAAGGTCGAAACTTAA	Archaea	Iainarchaeota	Iainarchaeia	Iainarchaeales	Candidatus Iainarchaeum	Uncultured	Uncultured archaeon	CRT	0	0	0	0	0	0	0	0	0	0	0	0	0	0	0	0	0	0	0	0	0	0	0	0	0	0	0	0	0	0	0	0	0	0	0	0	0	0	0	0
OTU10528	TACTAGCGGTCCAAGTCGCAGCCATTTTTATTGGGTCTAAAACATCCGTAGCTTGCTTAGTAAGTCTCTTGTGAAATTTTACGTCTTAAGCGTGGAGCGAGCAAGAGGTACTGCTAAGCTAGAGACCGGGAGACGTAAGAAGTACGTTCAGAGTAGCGGTAAAATGTGTTAATCCTGGACGGACTCACGATAGCGAAGGCATCTTACGAGCACGGTTCTGACAGTAAGGGATGAAGGCTAGGGGCGCAAAACGGATTAGATACCCGTGTAGTCCTAGCAGTAAACACTGCACACTAAACATTAGTACCTCCTCGAGAGGTATTAGTGCTGAAGGGAAGCCGAAGAGTGTGCTACCTGGGAAGTATAGTCGCAAGGCCGAAACTTAA	Archaea	Woesearchaeota	Unknown_Woesearchaeota_class	Unknown_Woesearchaeota_order	SCGC AAA011-D5	Uncultured	Uncultured euryarchaeote	CRT	0	0	0	0	0	0	0	0	0	1	0	0	0	0	0	0	0	0	0	0	0	0	0	0	0	0	0	0	0	0	0	0	0	0	0	0	0	0	0	0
OTU10529	CACCAGCGCCACTAGTGGTGACCACATTTATTGGGCCTAAAGCGTCCGTAGCCGGTTTAGTAAATCCTTTGTGAAATCGTCAGGCTCAACTTGACGGCGTGCAGAGGAGACTGCTAAACTTGGAACCGGGAGGAGCTAGATGTATTTAGGGGGGAGCGGTAAAATGTTATAATCCTCTGAAGACAACCTGTGGCGAAGGCGTCTAGCTAGAACGGATTCGACGGTGAGGGACGAAAGCCAGGGGAGCAAACCGGATTAGATACCCGAGTAGTCCTGGCTGTAAACTCTGCGAGCTAGGTGTTGCGCATTTCTCGTGAATGCGCAGTATCGTAGTGAAGATGTTAAGCTCGCCGCCTGGGAAGTACGGTCGCAAGACTGAAACTTAA	Archaea	Woesearchaeota	Unknown_Woesearchaeota_class	Uncultured	Uncultured	Uncultured	metagenome	CRT	0	1	1	5	2	1	2	0	0	0	1	0	1	0	0	0	0	0	4	4	1	3	1	0	0	0	1	0	0	0	0	0	0	1	0	0	0	0	0	3
OTU10533	TACCGGCGGTCCAAGTCGCAACCACATTTATTGGGTCTAAAACATTCGTAGCTTGTTTAGTAAGTTTCTTGTGAAATCTTATCTCTTAAAGGTAAGGCGTGCAAGAAATACTGCTAGACTAGAGACCGGAAGAAGTAAGAAGTACGGTTTAGGTAGTGGTAAAATACGTTAATCTTTATCGGACTAACAATAGCGAAGGCATCTTACTAGTACGGATCTGACAGTGAGGAATGAAGGCTAGGGTCGCAAAACGGATTAGATACCCGTGTAGTCCTAGCAGTAAACACTGCTCACTAAACATTAGGATCTCCTCGGGAGATTTTAGTGCTGTAGGGAAGCCGAAGAGTGAGCTACCTGGGAAGTATAGTCGCAAGGCCGAAAACTTAA	Archaea	Woesearchaeota	Unknown_Woesearchaeota_class	Uncultured	Uncultured	Uncultured	Uncultured	CRT	0	0	0	0	0	0	5	0	0	0	0	0	0	0	0	0	0	0	0	0	0	0	0	0	0	0	0	0	0	0	2	0	0	0	0	0	0	0	0	1
OTU10535	TACCAGCTCTCCGAGTGGTAGGGGTGATTACTGGGCTTAAAGCGTTCGTAGCCGGTCCGGTAAGTCTCTCGTTAAATCCAGCGACCTAATCGTTGGGCTGCGGGAGATACTGTCGGTCTAGGGGGCGGGAGAAGCCGACGGTACTCTCGGGGTAGGGGTGAAATCCTGTAATCCCGGGAGGACCACCAGTGGCGAAGGCGGTCGGCTAGAACGCGCTCGACGGTGAGGAACGAAAGCTGGGGGAGCGAACCGGATTAGATACCCGGGTAGTCCCAGCTGTAAACGATGCGGGCTAGGTGTTGGGGAGGCTACGAGCCTCTTCAGTGCCGCAGCGAAGACATTAAGCCCGCCGCCTGGGGAGTACGGCCGCAAGGCTGAAACTTAA	Archaea	Bathyarchaeota	Bathyarchaeia	Uncultured	Uncultured	Uncultured	Uncultured archaeon	CRT	0	1	0	0	2	0	0	2	0	0	0	0	0	0	1	0	0	0	0	0	0	0	0	0	0	0	0	0	0	0	0	0	0	0	0	0	0	0	0	0
OTU10536	TACTAGCGGTCCAAGTCGCAGCCATATTTATTGGGTCTAAAACATCCGTAGCTTGCTTAATAAGTTTCTAGTGAAATTCTATCTCTTAAGGATAGAGCGTGCAAGAAATACTGTTAAGCTAGAGACTGGAAGACGTAGAAAGTATGTTCAAAAGTAGTGGTAAAATACGTTAATCTTGGACAGACTAACAAGAGCGAAGGCATTCTACGAGGACAGTTCTGACAGTAAGGGATGAAGGCTAGGGTCGCGAAACGGATTAGATACCCGTGTAGTCCTAGCAGTAAACACTGCACACTAAACATCAGTACCTCCTCGAGAGGTATTGGTGCTGAAGGGAAGCCGAAGAGTGTGCTACCTGGGAAGTATAGTCGCAAGGCCGAAACTTAA	Archaea	Woesearchaeota	Unknown_Woesearchaeota_class	Unknown_Woesearchaeota_order	SCGC AAA011-D5	Uncultured	metagenome	CRT	0	0	0	0	0	0	0	0	0	0	0	0	2	1	0	0	0	0	1	0	0	0	2	0	0	0	0	0	0	0	1	0	0	0	0	0	0	0	0	0
OTU10538	TACTCGCGGTCCAAGTCGCAGCCATTTTTATTGGGTCTAAAACATCCGTAGCTTGTTTAGAAAGTCTCTTGTGAAATTTTGTATCTTAAGTACAAAGCGAGCAAGAGGTACTACTAGGCTAGAGACTGGGAGACGTAAGAAGTACGTTCAAAGTAGCGGTTAAATGTGTTAATCTTGAACGGACTCACAACAGCGAAGGCATCTTACGAGAACAGTTCTGACAGTCAGGGATGAAGGCTAGGGGCGCAAAACGGATTAGATACCCGTGTAGTCCTAGCAGTAAACACTGCACACTAAACATCGGGACCTCTTCGGGAGGTTTCGGTGCTGAAGGGAAGCCGGAGAGTGTGCTACCTGGGAAGTATAGTCGCAAGGCCGAAAACTTAA	Archaea	Woesearchaeota	Unknown_Woesearchaeota_class	Unknown_Woesearchaeota_order	SCGC AAA011-D5	Uncultured	Uncultured archaeon	CRT	1	0	0	6	1	2	0	1	0	4	0	2	0	0	0	5	0	1	0	0	0	0	0	0	0	1	0	2	1	0	0	0	0	0	0	0	0	0	0	0
OTU10539	TACTCGCGGTCCAAGTCGCAGCCATATTTATTGGGTCTAAAACATCCGTAGCTTGTTTGATAAGTTTCTTGTGAAATTTTGTATCTCAAATACAAGGCGCGCAAGAAGTACTGTCAAACTAGAGACTGGAAGACGTAAGAAGTACGTTTGAAGTAGTAGTAAAATGCTTTAATCTCAAGCGGACTTACAACAGCGAAGGCATCTTACGAGGACAGTTCTGACAGTAAGGGATGAAGGCCAGGGGCGCAAAACGGATTAGATACCCGTGTAGTCCTGGCAGTAAACACTGCACACTAAACATCAGTACCTCCTCGAGAGGTATTGGTGCTGAAGGGAAGCCGAAGAGTGTGCTACCTGGGAAGTATAGTCGCAAGGCCGAAACTTAA	Archaea	Woesearchaeota	Unknown_Woesearchaeota_class	Unknown_Woesearchaeota_order	SCGC AAA011-D5	Uncultured	metagenome	CRT	0	0	0	0	0	0	0	0	0	0	0	0	0	0	0	0	0	0	0	0	0	0	0	0	0	0	1	0	0	0	0	0	0	0	0	1	0	0	0	0
OTU1054	CACCAGCCCCTCGAGTGGTGGGGACGTTTATTGGGCCTAAAGCGTCCGTAGCCGGCTTTGCAAGTCCCTCGTTAAATCCAGCGTCCCAAGCGCTGGGCCGCGAGGGAGACTGCTAAGCTAGAGGGTGGGAGAGGTCAGCGGTATTTCTGGGGTAGGGGCGATATCCTTTGATCCCAGGAGGACCACCAGTGGCGAAGGCTGCTGACTAGAACACGCCTGACGGTCAGGGACGAAAGCTGGGGTAGCGAATCGGATTAGATACCCGAGTAGTCCCAGCTGTAAACGATGCAGGCTAGGTGTTGGGTCGGCCACGTGCCGCCTCAGTGCCACAGGGAAGCCGTTAAGCCTGCCGCCTGGGGAGTACGGCCGCAAGGCTGAAACTTAA	Archaea	Bathyarchaeota	Bathyarchaeia	Uncultured	Uncultured	Uncultured	Uncultured archaeon	CRT	0	5	15	3	8	6	0	21	11	0	1	4	7	7	9	2	3	10	0	0	1	0	0	0	1	0	2	0	0	1	0	4	8	0	19	1	0	0	0	0
OTU10540	TACCTGCGCCGCGAGTGGTGACCTCGTTTATTGGGTTTAAAGTGATCGTAGCCGGTTCTGTAAGTTCCTAATGAAATTCCATGGATGACTATGGAGCTTGTTGGGGATACTGCAGAGCTAGAGACCGGGAGAGGCCAAGGGTATTCCAGGGGTAAGGGTTAAATCTTGTAATCCTTGGAGGACCGCCTGTGGCGAAGGCGCTTGGCTAGAACGGATCTGACGGTGAGGGTCGAAAGCTAGGGGAGCGAAGCGGATTAGATACCCGCGTAGTCCTAGCCGTAAACGATACCCACTAGATGTTGGATGTCTTACGAGGGCATCCAGTTTCGTAGGGAAACTGTTAAGTGGGTCGCCTGGGGAGTATGGTCGCAAGGCTGAAACTTAA	Archaea	Aenigmarchaeota	Deep Sea Euryarchaeotic Group(DSEG)	Uncultured	Uncultured	Uncultured	metagenome	CRT	0	0	0	0	0	0	0	0	0	0	0	0	0	0	0	0	0	0	0	0	0	0	0	0	0	0	0	2	6	0	0	0	0	0	0	0	0	0	0	0
OTU10541	CACCAGCGCCACGAGTGGGAATCCGTTTTATTGGGTCTAAAGCGTCCGTAGCCGGACCGGCAAATTTTCTGTGAAATCGGCCATGTTAACTGGTCGGCGTGCAGGAAACACTACCGGTCTTGGGACTGGGAGGGGCTAGAAGTATTCCGGGGGTAGCGGTAAAATGTTATAATCCTCGGAGGACTGCCAATGGCGAAGGCATCTAGCCAGAACAGATCCGACGGTGAGGGACGAAAGCTGGGGGAGCGATCCGGATTAGATACCCGAGTAGTCCCAGCCCTAAACTCTGCCAGCCAGGTGTTGCATAATGTTCGTCATTGTGCAGTGTCGTAACGAAGGTGTTAAGCTGGCCACCTGGGAAGTACGGTCGCAAGGCTGAAACTTAA	Archaea	Woesearchaeota	Unknown_Woesearchaeota_class	Uncultured	Uncultured	Uncultured	metagenome	CRT	0	1	0	0	1	0	0	0	0	0	0	0	0	0	0	0	0	0	0	0	0	0	0	0	0	0	0	0	0	0	0	0	0	0	0	0	0	0	0	0
OTU10542	CACTGGCAGCTCAAGTGGTGGTCGCTTTTATTGGGCTTAAAGCATCCGTAGCCTGTTTGGTAAGTCCTCTGTGAAATCCTGCCGCTTAACGGTAGGTATTGCAGACGATACTGCCAGACTAGGAGCCGGGAGAGGTTGGGGGTATTCCTTGGGTAGCGGTGAAATGCGATAATCCTTGGAAGACCATCAATGGCGAAGGCACCCAACTAGAACGGGCTCGACGGTGAGGGATGAAAGCTAGGGGAGCAAACCGGATTAGATACCCGGGTAGTCCTAGCCGTAAACGATGCGGACTGCATGTTTCTTGAACTTCATGTTCAAGAAGCGTTGAAGGGAAACCGTTAAGTCCGCCGCCTGGGGAGTACGGTCGCAAGACTGAAACTTAA	Archaea	Altiarchaeota	Altiarchaeia	Altiarchaeales	Altiarchaeaceae	Candidatus Altiarchaeum	Uncultured archaeon	CRT	0	0	0	0	0	0	0	0	0	0	0	0	0	0	0	0	0	0	0	0	0	0	0	0	0	0	0	0	0	0	0	0	0	0	0	0	0	0	0	0
OTU10544	TACCCGCGCCCCAAGTGATAGCCACTATTATTGGGTCTAAAGCGTCCGTAGCCGGTTTGAAAAGTCTCTGGTGAAATACTACAGCAAACTGTAGTGCGTGCTGGAGATACTTTTAGACTTGAGACCGGGAAAAGGTAGGGGTACTCTTGGGGTAGGGGTAAAATCCTATAATCCCAAGGGGACCACCTGTGGCGAAGGCGCCTATCTGGAACGGGTCTGACGGTGAGGGACGAAAGCTAGGGGAGCAATCGGGATTAGATACCCCGGTAGTCCTAGCTGTAAACATTGCCCGCTTGGTGTTACAAATCTCTCGGGGGTTTGTAGTGCCGGAGCGTAGGTGTTAAGCGGGCCACCTGGGAAGTACAGTCGCAAGGCCGAAACTTAAG	Archaea	Aenigmarchaeota	Aenigmarchaeia	Aenigmarchaeales	Uncultured	Uncultured	Uncultured archaeon	CRT	0	0	0	1	1	0	1	2	1	1	0	1	3	0	0	0	0	0	0	0	0	0	0	0	0	0	0	0	0	0	0	0	0	0	0	0	0	0	0	0
OTU10546	CACCAGCGCCACAAGTGGCATTCATTTATTGGGCTTAAAGCGTTCGTAGCCGGTTAGGTAAATCATTTGTGAAATCGATAAGCTTAACTTATCGGCGTGCAGATGACACTGCCTAACTAGGGACCGGGAGGTGTCAGAGGTATTTCAGGGGGAGCGGTAAAATGCAGTAATCCCTGAAGGACCACCTGTGGCGAAGGCGTCTGACAAGAACGGATCCGACGGTGAGGAACGAAAGCTAGGGGAGCAAACCGGATTAGATACCCGAGTAGTCCTAGCTGTAAACGCTGCGAGCTAGGTGTTGCATATTCTCCGTGAATGTGCAGTATCGGAGCGAAAGTGTTAAGCTCGCCGCCTGGGAAGTATAGTCGCAAGGCCGAAACTTAA	Archaea	Woesearchaeota	Unknown_Woesearchaeota_class	Unknown_Woesearchaeota_order	GW2011	AR15	metagenome	CRT	1	0	0	0	0	0	5	0	0	0	0	0	0	0	0	0	0	0	2	0	0	0	0	0	0	0	0	0	0	0	0	0	0	0	0	0	0	0	0	0
OTU10547	AACTGGCATCCCAAGTGGCAGTCACCATTACTGGGCTTAGAGCGTTCGTAGCTCGTTTGATAAGTCTTTGCTGAAATCCTACGGCTCAACCGTAGGGCTTGGTGGAGAAACTATCAGACTTGAGGACGGGAGAGGTCGGGGGTACTTCTGGGGTAAGGGTGAAATCTTATAATCCTAGAAGGACCAACAGTGGCGAAGGCGCCCGACATGAACGTGCCTGACAGTGAGGAACGAGAGCCAAGGTCGCGAAACGGATTAGATACCCGTGTAGTCTTGGCCGTAAACGATGCTGACTAGGTGGAGCGTGCGCTACGAGCGCATGCTATGCCGAAGGGAAACCGTTAAGTCAGCCGCCTGGGGAGTACGTCCGCAAGGATGAAACTTAA	Archaea	Uncultured	Uncultured	Uncultured	Uncultured	Uncultured	Uncultured archaeon	CRT	0	0	0	0	0	0	0	0	0	0	0	0	0	0	0	0	0	0	0	0	0	0	0	0	0	0	0	0	0	0	0	0	0	0	0	0	0	0	0	0
OTU10548	TACCCGCGGCCCAAGTGGTGCTCGATATTATTGAGCTTAAAGCGTCCGTAGCCGGTCTTGTAAATCCTCGGGTAAATCGGGCAGCTTAACTGTTCGAATTCCGGGGAGACTGCGAGACTTGGGACCGGGAGAGGTCGGAGGTACCTCTGGGGTAGGGGTAAAATCCTGTAATCCTAGAGGGACCACCAGTGGCGAAGGCGTCCGACTAGAACGGATCCGACGGTGAGGGACGAAGCCCTGGGGCGCAAACGGGATTAGATACCCCGGTAGTCCAGGGTGTAAACGCTGCGGGCTTGGTGTCGGGGGTCCTACGAGGGCGCCCGGTGCCGGAGAGAAATTGTTAAGCCCGCCGCTTGGGGAGTACGGTCGCAAGACTGAAACTTAA	Archaea	Euryarchaeota	Thermoplasmata	Methanomassiliicoccales	Uncultured	Uncultured	sediment metagenome	CRT	0	0	0	0	0	0	0	0	0	0	0	0	0	0	0	0	0	0	0	0	0	0	0	0	0	0	0	0	0	0	0	0	13	0	0	0	0	0	0	0
OTU10549	TACCGGCGGTCCAAGTCGCATCCACAATTATTGGGTCTAAAACATCCGTAGCTTGTTCTGTAAGTCTCTTGTGAAATTCTATATCTCAAGTATGGAGCTTGCAAGAGATACTACATAACTAGAGACCGGAAGACGCAAAGAGTATGGTTGAGGTAGTGGTAAAATACGTTAATCTTAACCAGACTAACAATAGCGAAGGCATTTTGCGAGTACGGATCTGACAGTGAGGGATGAAGGCTAGGGGCGCAAAAGGGATTAGATACCCCTGTAGTCCTAGCAGTAAACACTGCTCACTAAACATTAGTGCCTCCTCGAGAGGCATTAGTGCTGCAGAGAAGTCGAAGAGTGAGCTACCTGGGAAGTATAGTCGCAAGGCCGAAACTTAA	Archaea	Woesearchaeota	Unknown_Woesearchaeota_class	Unknown_Woesearchaeota_order	GW2011_GWC1_47_15	Uncultured	Uncultured euryarchaeote	ART	0	0	0	0	0	0	1	2	0	1	1	0	0	0	0	0	1	0	0	0	0	0	0	0	0	0	0	0	1	0	0	0	0	0	0	0	0	0	0	0
OTU1055	CACCAGAGCCACAAGTGGCAACCACATTTATTGGGCCTAAAGCGTTCGTAGCTGGTTTAATAAATTTCTTGTGAAATTGTTGGGCTTAACCTAGCAAAGTGCGAGAAAGACTGTTAAACTTGAGACCGGGAGGAGGTAAGAGTATTCCAGGGGGAGCGGTAAAATGCTATAATCCTTGGAGGACTACCTGTGGCGAAGGCGCTTACCTAGAACGGGTCTGACAGTGAGGAACGAAAGCTGAGGTAGCGATCGGGATTAGATACCCCAGTAGTCTTAGCTGTAAACTCTGCGAGCTATGTGATGCATATTCTTAGTGGATATGCAGCGCCTAAGTGAAGACGTTAAGCTCGCCGCCTGGGAAGTACGGCCGCAAGACTGAAACTTAA	Archaea	Woesearchaeota	Unknown_Woesearchaeota_class	Unknown_Woesearchaeota_order	GW2011	AR20	metagenome	CRT	0	0	0	0	0	0	0	0	0	0	0	0	0	0	0	0	0	0	0	0	0	0	0	0	0	0	0	0	0	0	0	0	0	0	6	0	0	0	0	0
OTU10553	CACCGGCGCCACGAGTGGCACTCATGTTTATTTGGCCTAAAGCGTTCGTAGCCGATCTGGTCAGTCTTTTGTTAAATCGTTGCGCTTAACGCAGCGGCCGCAAGAGATACTGCCAGGTTAGGGACCGGGAGGAGACAGAGGTATTCCTTGGGTAGCGGTAAAATGCGATAATCCTTGGAAGACCACCAATGGCGAAGGCATCTGTCTAGAACGGATCCGACGGTGAGGGACGAAAGCTAGGGGAGCGAAAGGGATTAGATACCCCTGTAGTCCTAGCCGTAAACGCTGTCAACTAAGTGTTGCACATTCCCCGTGGATGTGCAGTGCTGAAGCGAAGGTGTTAAGTTGACCGCCTGGGAAGTATGGTCGCAAGACTGAAACTTAA	Archaea	Woesearchaeota	Unknown_Woesearchaeota_class	Uncultured	Uncultured	Uncultured	metagenome	CRT	0	0	0	1	0	0	2	0	0	0	0	0	0	0	0	0	0	0	0	2	0	0	0	1	0	0	1	0	0	0	0	0	0	0	0	0	0	0	0	1
OTU10556	TACTAGCGGTCCAAGTCGCAGCCACATTTATTGGGTCTAAAACATCCGTAGCTTGTCTAATAAGTTCCTTGTGAAATTTTGTGTCTTAAGCACAAAGCGTGCAAGGAGTACTGTTAAACTAGAGACTGGGAGACGTAAGAAGTATGTTCCAAGTAGCGGTAAAATGCTTTAATCTTGAACAGACTCACAACAGCGAAGGCATCTTACGAGAACAGTTCTGACAGTAAGGGATGAAGGCTAGGGGCGCAAAACAGATTAGATACCTGTGTAGTCCTAGCAGTAAACACTGCACACTAAACATCAGCACCTCCTCGAGAGGTGTTGGTGCTGCAGGGAAGCCGAAGAGTGTGCTACCTGGGAAGTATAGCCGCAAGGCCGAAACTTAA	Archaea	Woesearchaeota	Unknown_Woesearchaeota_class	Unknown_Woesearchaeota_order	SCGC AAA011-D5	Uncultured	metagenome	ART	0	0	0	0	0	0	0	0	0	0	0	0	0	0	0	0	0	0	0	0	0	0	0	0	0	0	0	0	0	0	0	0	0	0	0	0	0	0	0	0
OTU10557	CACCAGCGCCGCAAGTGGGGATCCGCATTATTTGGCCTAAAGCGTCCGTAGCTGGTCAAGTAAATCTCTTGTGAAATCGTTAAGCTTAACTTAACGGCGTGCAGGAGAGACTGTTTGACTAGGGACCGGGAGGAGTCAGAGGTATGCCAAGGGGAGCGGTAAAATGCTATAATCCTTGGTAGACCACCTGTGGCGAAGGCGTCTGACTAGAACGGGTTCGACAGTGAGGGACGAAAGCCAGGGGAGCAAACCGGATTAGATACCCGAGTAGTCCTGGCTGTAAACTCTGCGAGCTAGGTGTTGCATATTCTTCGGGAATGTGCAGTGTCGGAGAGAAGTCGTTAAGCTCGCCGCCTGGGAAGTACGGTCGCAAGACTGAAACTTAA	Archaea	Woesearchaeota	Unknown_Woesearchaeota_class	Uncultured	Uncultured	Uncultured	metagenome	CRT	0	0	0	0	0	0	6	0	0	0	0	0	3	0	1	0	0	0	0	0	0	1	0	0	0	0	0	0	1	0	0	0	0	0	0	0	1	0	0	0
OTU1056	CACCAGCGCCACGAGTGGGGACCACATTTATTGGGCCTAAAGCGTCCGTAGCCGGTTTGGTGAATCTTTTGTGAAATCGTCATGCTTAACGTGACGGCGTGCAGAGGACACTGCCAAGCTTGGAACCGGGAGGAGCTAGAAGTATTTAAGGGGGAGCGGTAAAATGTTATAATCCCTTGAAGACTACCTATGGCGAAGGCATCTAGCTAGAACGGATTCGACGGTGAGGGACGAAAGCCAGGGGAGCAAACCGGATTAGATACCCGAGTAGTCCTGGCAGTAAACGCTGCGAGCTAGGTGTTGCGCATTTTTCGTGAATGTGCAGTATCGAAGCGAAGGCGATAAGCTCGCCGCCTGGGAAGTACGGTCGCAAGACTGAAACTTAA	Archaea	Woesearchaeota	Unknown_Woesearchaeota_class	Uncultured	Uncultured	Uncultured	metagenome	CRT	3	2	1	2	0	0	0	0	0	0	0	0	5	0	0	1	0	0	5	0	0	0	0	4	3	0	0	3	0	0	6	0	0	0	0	0	0	0	0	0
OTU10561	CACCAGCGCCACGAGTGGCAATCGTCTATTTGGCCTAAAGCGTTCGTAGCCGGACAAGCAAATCTTCTGTGAAATCGTGCAGCTCAACTGTACGTCGTGCAGAAGACACTACTCGTCTTGGAACCGGGAGGGGTACAGAGTATTCTAGGGGAAGCGGTAAAATGCTATAATCCCTAGAGGACTACCTATGGCGAAGGCACTGTACCAGAACGGATTCGACGGTGAGGAACGAAAGCCAGGGGAGCGATCCGGATTAGATACCCGAGTAGTCCTGGCCGTAAACGCTGTGAACTAGGTGTTGCACATTCTACGTGAATGTGCAGTATCGAAGCGAAGGTGTTAAGTTCACCGCCTGGGAAGTATGGTCGCAAGGCTGAAACTTAA	Archaea	Woesearchaeota	Unknown_Woesearchaeota_class	Uncultured	Uncultured	Uncultured	metagenome	CRT	0	0	0	0	0	0	8	0	0	0	0	0	0	0	0	0	0	0	0	0	0	0	0	0	0	0	0	0	0	0	0	0	0	0	0	0	0	0	0	0
OTU10563	AACCAGCTCTCCGAGTGGTGGGGACAATTATTGGGCTTAAAGCGTCCGTAGCCGGCCCAACAAGTCTTCTGTTAAATCCAGCGACCTAATCGCCGGACTGCAGAAGATACTGTTTGGCTAGGGGGCGGGAGAAGTCGACGGTATTCTCGGGGTAGGGGTGAAATCCTATAATCCCGGGAAGACCACCAGTGGCGAAGGCGGTCGGCTAGAACGCGCTCGACGGTGAGGGACGAAAGCTGGGGGAGCGAACCGGATTAGAAACCCGGATAGTCCCAGCTGTAAACGATGCGGGCTAGGTGTTGAGATGGCTACGAGCCACCTCAGTGCCGCATGGAAGCAATTAAGCCCGCCGCCTGGGTAGTACGGCCGCAAGGCTGAAACTTAA	Archaea	Bathyarchaeota	Bathyarchaeia	Uncultured	Uncultured	Uncultured	Uncultured archaeon	CRT	0	0	1	0	3	0	0	1	3	0	0	5	1	5	4	0	2	2	0	0	0	0	0	0	0	0	0	0	0	0	0	0	0	0	0	0	0	0	0	0
OTU10564	TACCGGCGGTCCGAGTCGCAGCCATTATTATTGGGTCTAAAACATCCGTAGCTTGTTATGAAAGTCTTTTGTGAAATCTTATATCTCAAATATAAGGCGTGCAAGAGATACTACTTAACTAGAGACCGGAAGACGTAACGAGTACAACCGAGGTAGTGGTAAAATACGTTAATCTTGGTTGGACTAACAATGGCGAAAGCACGTTACGAGGACGGATCTGACAGTGAGGGATGAAGGCTAGGGTCGCGAAAGGGATTAGATACCCCTGTAGTCCTAGCAGTAAACACTGCATACTAAACATTAGTACCTCTTCGAGAGGTATTGGTGCTGTAGGGAAGCCGAAGAGTATGCTACCTGGGAAGTATAGTCGCAAGATCGAAACTTAA	Archaea	Woesearchaeota	Unknown_Woesearchaeota_class	Unknown_Woesearchaeota_order	GW2011_GWC1_47_15	Uncultured	Uncultured archaeon	ART	0	0	0	0	0	0	0	0	0	0	0	0	0	0	0	0	0	0	0	0	0	0	0	0	0	0	0	0	0	0	0	0	0	0	0	0	0	0	0	0
OTU10566	AACCAGCTCCCCGAGTGGTGGGGATGATTATTGGGCTTAAAGCGTCCGTAGCCGGCCTGACAAGTCTTCCGTTAAATCCAGCGACCCAATCGCTGGGCCGCGGAAGATACTGCCAGGCTAGGGGATGGGAGAGGCCGATGGTATTCTTGGGGTAGGGGTGAAATCCTATAATCCCAGGAGGACCACCAGTGGCGAAGGCGTTCGGCTAGAACGAGCTCGACGGTGAGGGACGAAAGCTGGGGGAGCGAACCGGATTAGATACCCGGGTAGTCCCAGCTGTAAACGATGCGGGCTAGGTGTTGGAGCGGTCACGAACCGCTTCGGTGCCGCAGGGAAGCCGTTAAGCCCGCCGCCTGGGAAGTACGGTCGCAAGGCTGAAACTTAA	Archaea	Bathyarchaeota	Bathyarchaeia	Uncultured	Uncultured	Uncultured	Uncultured archaeon	CRT	0	0	0	0	0	0	0	1	3	0	0	0	0	0	0	0	1	0	0	0	0	0	0	0	0	0	0	0	0	0	0	0	0	0	0	0	0	0	0	0
OTU10567	CACCAGAGCCACGAGTGGGAACCGATTTTATTGGGCCTAAAGCGTTCGTAGCCGGTTTAGTAAATCTTCTGTGAAATCGTTATGCTTAACATAACGGCGTGCAGGAGACACTGTTAAACTAGGGACCGGGAGGCGTAAGAGGTATTCAAGGGGTAGCGGTAAAATGTGATAATCCTTTGAGGACCACCTGTGGCGAAGGCGTCTTACGAGAACGGATCCGACGGTGAGGGACGAAAGCTAGGGGAGCAAACCGGATTAGATACCCGAGTAGTCCTAGCAGTAAACCCTGCGAGCTAGGTGTTACGCATTCTAGAGAGTGTGTAGTGTCGTAGAGAAGTCGTTAAGCTCGCCGCCTGGGAAGTACGGTCGCAAGGCTGAAACTTAA	Archaea	Woesearchaeota	Unknown_Woesearchaeota_class	Unknown_Woesearchaeota_order	GW2011	AR15	metagenome	ART	0	0	0	0	0	0	0	0	0	0	0	0	0	0	0	0	0	0	0	0	0	0	0	0	0	0	0	0	0	0	0	0	0	0	0	0	0	0	0	0
OTU10569	CACCGGCGGCTCAAGTGGTGGCCGCTTTTATTGGGCTTAAAGGGTCCGTAGCCGGGCCAGTAAGTCTTCTGGGAAATCTTACGGCTTAACCGTAAGGCTGCCAAAGGATACTGCTGGCCTTGGGACCGGGAGAGGCAAGAGGTACCTCAGGGGTAGGAGTGAAATCCTGTAATCCTTGAGGGACCGCCAGTGGCGAAGGCGTCTTGCTAGAACGGGTCCGACGGTGAGGGACGAAAGCTAGGGGCACGAACCGGATTAGATACCCGGGTAGTCCTAGCCGTAAACGATGCGAGCTAGGTGTCACGTGGATTGCGAATCCACGTGGTGCCGTAGGGAAACCGTGAAGCTCGCCGCCTGGGAAGTACGGCCGCAAGGCTGAAACTTAA	Archaea	Euryarchaeota	Methanomicrobia	Methanomicrobiales	Rice Cluster II	Uncultured	Uncultured archaeon	CRT	0	0	0	0	0	0	0	0	0	0	0	0	0	0	0	0	1	0	0	0	0	0	0	0	0	0	0	0	0	0	0	0	0	0	0	0	0	0	0	0
OTU1057	CACCCGCGCCACGAGTGGGAATCAGTTTTATTTGGCCTAAAGCGTCCGTAGCCGGTTCAGTAAATCTTTTGTGAAATCGTTGGGCTAAACTTAACGGCGTGCAGAAGACACTGCTGAACTCGGGACCAGGAGGAGTCAGAAGTATTTTCGGGGTAGCGGTAAAATGCAATAATCCCGGAAAGACTGCCTGTGGCGAAAGCGTCTGACCAGAATGGATCCGACGGTGAGGGACGAAAGCTAGGGGAGCGATCCGGATTAGATACCCGAGTAGTCCTAGCTGTAAACGCTGCGAGCAAGGTGTTGCATATTCTTCGTGAATATGCAGTGTCGAAACGAAGGTGTTAAGCTCGCCGCCTGGGAAGTACGGTCGCAAGACTGAAACTTTA	Archaea	Woesearchaeota	Unknown_Woesearchaeota_class	Uncultured	Uncultured	Uncultured	metagenome	CRT	1	0	0	0	0	0	0	0	0	0	0	0	0	0	0	0	0	0	2	18	5	9	3	0	0	11	3	0	1	0	0	0	0	0	0	0	0	0	2	0
OTU10571	TACCAGCTCTCCGAGTAGTGTGGATGTTTATTGGGCCTAAAGCATCCGTAGCTTGCTAAATAAGTCCCCTGTTAAATCCAATGATTCAATCGTTGGATTGCGGAGGATACTGTTTGGCTAGGGGACGGGAGAGGCCGACGGTATTTCTGGGGTAGGGGTGAAATCCTATAATCCCAGGAAGACCACCAGTGGCGAAGGCTGTCGGCTAGAACGCGCCCGACGGTGAGGGATGAAAGCTGGGGGAGCGAACCGGATTAGATGACCCGGGTAGTCCCAGCTGTAAACGATGCAGGCTAGGTGTTTGGGCGGCTACGAGCCGCTCTAGTGCCCGCAGGGAAGCTGTTAAGCCTGCCGCCTGGGGAGTACGGCCGGCAAGGCTGAAACTTAA	Archaea	Bathyarchaeota	Bathyarchaeia	Uncultured	Uncultured	Uncultured	Uncultured archaeon	CRT	31	35	13	4	8	7	5	2	2	10	2	1	34	15	9	8	4	2	3	1	154	19	6	14	3	77	77	3	15	13	2	2	4	0	43	4	2	5	0	129
OTU10572	TACCTGAGGCCCAAGTGATGGCCGCTATTATTGGGTCTAAAGCGTCCGTAGCCTGTTCAGTAAGTTCCTGGTGAAATCCTCCGGCAAACCGGAGGGCGTGCTGGGAATACTACTAAACTTGAGACCGGGAGAGGATGGGGGTATTCATGGAGTAGGGGTTAAATCCTATAATTCCATGGAGACCACCTGTGGCGAAGGCGCCCATCTGGAACGGGTCTGACGGTGAGGGACGAAAGCGTGGGTAGCGACCGGGATTAGATACCCCGTTAGTCCACGCCGTAAACGATGCCCGCTTGGTGTCGCGTGCTTCTTGGGAGCATGCGGTGCCGGAGTGTAGATGTTAAGCGGGCCACCTGGGAAGTACGTCCGCAAGGATGAAACTTAA	Archaea	Aenigmarchaeota	Aenigmarchaeia	Aenigmarchaeales	Uncultured	Uncultured	Uncultured archaeon	CRT	0	0	0	0	0	0	0	0	0	0	0	0	0	0	0	0	0	0	0	0	0	0	0	0	0	0	0	0	0	0	0	0	0	0	1	0	0	0	0	0
OTU10573	CACCAGAGCCTCAAGTGGTGACCATGTTTATTGGGCTTAAAGCGTCCGTAGCTGATTGCGTAAGTTTCCGGTGAAATCCTGGGTCATAAGCTCAGGGCGTGCCGGAAATACTGCGTGATTAGAGACCGGGAAGGGTTAGGGGTATGCTAAGAGTAGGGGTGAAATCCTGTAATTCTTAGTGGACCATCGGTGGCGAAGGCGCCTAACTGGAACGGGTCTGACAGTGAGGGACGAAACCTTAGGTAGCGAACCGGATTAGATACCCGGGTAGTCTAAGGTGTAAACGCTGTCCGCTAAGTGTCGCATGTTCTTCGGGATTATGCGGTGCTGAAGAGAAATCGTTAAGCGGACCGCCTGGGGAGTACGGCCGCAAGGCTGAAACTTAA	Archaea	Uncultured	Uncultured	Uncultured	Uncultured	Uncultured	Uncultured euryarchaeote	CRT	0	0	0	0	0	0	0	0	0	0	0	0	0	0	0	0	0	0	0	0	0	0	0	0	0	0	0	0	0	0	0	0	0	0	0	0	0	0	0	0
OTU10576	TACCAGCTCTCCGAGTGGTAGGGATGATTATTGGGCTTAAAGCGTCCGTAGCCGGCTTAGCAAGTCTCCTGTTAAATTCAGCGACCTAATCGTTGATCCGCGGGAGATACTACTAGGCTAGGAGGCGGGAGAGGTCAACGGTACTTCCGGGGTAGGGGTGAAATCCTATAATCCCGGGAGGACCACCAGTGGCGAAGGCTGTCGACTAGAACGCGCTCGACGGTGAGGGACGAAAGCTGGGGTAGCGAACCGGATTAGATACCCGGGTAGTCCCAGCTGTAAACTATGCGGGCTAGGTGTTGGGGTGGCTACGAGCCACTTCAGTGCCGCAGGGAAGCCATTAAGCCCGCCGCCTGGGGAGTATGCTCGCAAGGGTGAAACTCAA	Archaea	Bathyarchaeota	Bathyarchaeia	Uncultured	Uncultured	Uncultured	Uncultured archaeon	CRT	12	27	47	1	5	21	2	11	27	1	1	4	1	1	3	4	0	5	0	0	0	0	1	26	1	1	12	1	0	0	1	0	0	0	30	3	0	0	0	28
OTU10577	CACCAGCGCCACAAGTGGGGACCGTCTTTATTTGGCCTAAAGCGTCCGTAGCCGGCTCAAAAAAGTCTTTTTGTGAAATTGTTAAGCTTAACTTAACAACGCGCAAGAGATACTTTTGAACTTGGAACTGGGAGGAGTTAGAAGTATTCTGGGGGGAGCGGTAAAATGCAATAATCCCTGGAGGACTGCCTGTGGCGAAGGCGTCTAACTAGAACAGATTCGACGGTGAGGGACGAAAGCTGGGGGAGCGATCCGGATTAGATACCCGAGTAGTCCCAGCTGTAAACTCTGCGAGCTAGGTGTTGCATATTTTCTATAAATGTGCAGTGTCGTAACGAAGGTGTTAAGCTCGCCGCCTGGGAAGTATGGTCGCAAGACTGAAACTTAA	Archaea	Woesearchaeota	Unknown_Woesearchaeota_class	Unknown_Woesearchaeota_order	GW2011	AR15	metagenome	CRT	1	0	0	0	0	0	6	1	0	0	0	0	1	0	1	2	0	0	1	0	0	3	0	0	0	0	0	0	0	0	0	0	0	0	1	0	0	0	0	0
OTU10579	TACGGGCAGCTCAAGTGGTATTCGTGAATATTGGGCTTAAAGCGTTCGTAGCTGGTCCAGTAAGTTTTCTGTGAAAGCCTATGGCTTAACTGTAGGAAGTGCAGAAAATACTGTTGGACTTGGAGGCGGGAAAGGCCAAGGGTACTTACAGGGTAGCGGTAGAATGTAGTAATCCTGTAAGGACCACCGGTAGCGAAGGCGCTTGGCTGGAACGCACTCGACAGTGAGGGACGAAAGCCAGGGGAGCGACAGGGATTAGATACCCCTTTAGTCCTGGCCGTAAAGGATGCAAACTAGGTGTTGCACAACTCTTGTGGTTGCGCAGTGCCGAAGGGAAACCATTAAGTTTGCCGCCTGGGGAGTACGGTCGCAAGGCTGAAACTTAA	Archaea	Iainarchaeota	Iainarchaeia	Iainarchaeales	Uncultured	Uncultured	metagenome	CRT	0	0	0	0	0	0	0	0	0	0	0	0	0	0	0	0	0	0	0	0	0	0	0	0	0	0	0	0	0	0	0	0	0	0	1	1	0	0	0	0
OTU1058	TACCTGCAGCTCAAGTGGTGACCATTATTATTGGGCCTAAAACGTTTGTAGCCGGTTTAATAAATGCCTGGGTAAATCGTGTAGCTTAACTATACGAATTCCGGGTAGACTGTTAAACTTGAGACCGGGAGAAGCTAGAGGTACTCTTGGGGTAGAGGTAAAATTCTGTAATCCCAGGGGGACCACCAGTGGCGAAGGCGTCTAGCTAGAACGGGTCTGACGGTGAGGGACGAAGCCCTGGGGCGCAAACCGGATTAGATACCCGGGTAGTCCAGGGTGTAAACGCTGCTCGCTTGATGTTAGTTGGGCTCCGAGCCCAATTAGTGTCGGAGAGAAGTTGTTAAGCGAGCTGCCTGGGAAGTACGGTCGCAAGACTGAAACTTAA	Archaea	Euryarchaeota	Thermoplasmata	Marine Benthic Group D and DHVEG-1	Uncultured	Uncultured	Uncultured archaeon	CRT	0	7	30	0	0	3	0	0	1	0	0	0	0	0	0	1	1	0	0	0	0	0	0	1	0	0	0	0	0	0	0	0	0	0	2	2	0	0	0	13
OTU10580	CACCAGCGCCACAAGTGGGGACCGATATTATTGGGCCTAAAGCGTTCGTAGCCGGCCGTGTAAATCTTCTGTGAAATTGTGGGGCTTAACCCTACGGCGTGCAGAAGACACTACATGGCTAGAGACCGGGAGGAGTCAGAGGTATTCGAGGGGTAGCGGTAAAATGCAATAATCCCGAGAGGACCACCAGTGGCGAAGGCGTCTGACCAGAACGGTTCTGACGGTAAGGAACGAAAGCCAGGGGAGCGAACCGGATTAGATACCCGAGTAGTCCTGGCCGTAAACGCTGTGAGTTAGGTGTTGCATATTCTACAGGAATATGCAGTGTCGGAGCGAAGGCGTTAAACTCACCGCCTGGGTAGTACGGTCGCAAGACTGAAACTTAA	Archaea	Woesearchaeota	Unknown_Woesearchaeota_class	Unknown_Woesearchaeota_order	GW2011	AR15	metagenome	CRT	0	0	0	0	0	0	0	0	0	0	0	0	0	0	0	0	0	0	0	0	0	0	0	0	0	0	0	0	0	0	0	0	0	0	0	0	0	0	0	0
OTU10581	TACGTACAGCACAAGTGGTATCCCCTAATATTGGGCTTAAAGAGTGCGTAGCCTGTTCAAATAGTCTTTGGTGAAATCGGCAAGCTCAACTTGTTGAATGGCCAAAGATACTTTTGGGCTAGAGGCCGGAAGACGTGAAGGGAATTTCTGGAGTAGCGGTGAAATGTTGTGATCCCAGAAGGACCACCAGTAGCGAAGGCGCTTCACGAGGACGGGCCTGACGGTGAGGCACGAAAGCTGAGGGAGCGACCCGGATTAGATACCCGGTTAGTCTCAGCCGTAAACGATGTGGACTAGGTGTCCCTGTACTCACGTAGTGCTGGGGTGCCGAAGCTAAAGCATTAAGTCCACCGCCTGGGAAGTATACTCGCAAGGGTGAAACTTAA	Archaea	Iainarchaeota	Iainarchaeia	Iainarchaeales	Candidatus Iainarchaeum	Uncultured	Uncultured archaeon	CRT	0	0	0	0	0	0	0	0	0	0	0	0	0	0	0	0	0	0	0	0	0	0	0	0	0	0	0	0	0	0	0	0	0	0	0	0	0	0	0	0
OTU10583	TACCCGCACTGCAAGTGGTAATCATTTTTATTGGGTCTAAAGCGTTCGTAGCCGGTTTGAAAAATTCTTGGTGAAATCCTGTGTAAAACATAGGGCGTGCCAAGAAGACTGTCAAGCTAGGGACCGGGAAAAGCTGAGGGTACTCAGGGGGTAGGGGTTAAATCCTGTAATCCTCTGAGGACCACCTGTGGCGAAGGCGCTCAGCTGGAACGGCTCCGACGGTGAGGGACGAAAGCCTGGGGAGCGAACGGGATTAGATACCCCGGTAGTCCAGGCCGTAAACGATGCCCGCTTGGTGTATCATTTCTTTCGTGGAGGTGATGTGCCGTAGCGTAGGTGTTAAGCGGGCCACCTGGGGAGTACGGTCGCAAGACTGAAACTTAA	Archaea	Aenigmarchaeota	Aenigmarchaeia	Aenigmarchaeales	Uncultured	Uncultured	Uncultured archaeon	CRT	0	0	0	0	0	0	0	0	0	0	0	0	0	0	0	0	0	0	0	0	0	0	2	0	0	0	0	0	0	0	0	0	0	0	0	0	4	1	2	0
OTU10586	TACTCGCGGTCCAAGTCGCAGCCATTTTTATTGGGTCTAAAACATCCGTAGCTTGCTCTGTAAGTCTCTTGTGAAATCCGGCATCTTAAGTGTCGGGCGGGCAAGAGGTACTGCAAAGCTAGAGACTGGAAGACGTAAGAAGTACGTTCAAAGTAGTGGTAAAATACTCTGATCTTGGACGGACTCACAATAGCGAAGGCATCTTACGAGGACAGTTCTGACAGTAAGGGATGAAGGCTAGGGGCGCAAAACGGATTAGATACCCGTGTAGTCCTAGCAGTAAACACTGCACACTAAACATCAGTACCTCTTCGGGAGGTATTGGTGCTGCAGGGAAGCCGAAGAGTGTGCTACCTGGGAAGTATAGTCGCAAGGCCGAAACTTAA	Archaea	Woesearchaeota	Unknown_Woesearchaeota_class	Unknown_Woesearchaeota_order	SCGC AAA011-D5	Uncultured	metagenome	CRT	0	0	0	0	0	0	0	0	0	0	0	0	0	0	0	0	0	0	0	0	0	0	0	0	0	0	0	0	0	0	0	0	0	0	0	0	0	0	0	0
OTU10587	CACCGGCGCCACGAGTGGCAACCACGATTATTGGGCCTAAAGCGTCCGTAGCCGGACTTGTAAATCCTCTGTGAAATCGTCAGGCCTAACTTGACGGCGTGCAGGGGACACTGCAAACCTAGAGACCGGGAGGGGCTAGAAGTATTCTTGAGGGACCGGTAAAATGGGATAATCTCAAGAAGACTACCTATGGCGAAGGCATCTAGCCAGAACGGATCTGACGGTGAGGGACGAAAGCCAGGGGAGCGATCCGGATTAGATACCCGAGTAGTCCTGGCCGTAAACGCTGTGAGCTAGGTGTTGCACAAACTACATGTTTGTGCAGTGTCGAAACGAAGGTGTTAAGCTCACCGCCTGGGAAGTACGGTCGCAAGACTGAAACTTTA	Archaea	Woesearchaeota	Unknown_Woesearchaeota_class	Uncultured	Uncultured	Uncultured	metagenome	ART	0	0	0	0	0	0	0	0	0	0	0	0	0	0	0	0	0	0	0	0	0	0	0	0	0	0	0	0	0	0	0	0	0	0	0	0	0	0	0	0
OTU10588	TACCCGCAGCTCAAGTTATCTGGAGTTTTATTGGGTCTAAAGCGTTCGTAGCCGGGCCTGCAAGTTCTCTGTGAAATCTGGCAGCTTAACTGTCAGACGTGCAGGGGATACTACAGGTCTAGGGAGCGGGATGGGCTAGAGGTACTCTTGGGGTAGGGGTGAAATCCAATAATCCTGAGGGGACCACCTGTGGCTAATGCGTCTAGCTAAAACGCGTCCGACGGTGAGGAACGAAAGCTAGGGGAGCAAATCGGATTAGATACCCGAGTAGTCCTAGCTGTAAATGATGCAGACTAGGTGTTACAAATCCTTCGTGGGTTTGTAGTGCCGTAGGGAAGCCGTTAAGTCTGCCACCTGGGAAGTACGGTCGCAAGGCTGAAACTTAA	Archaea	Euryarchaeota	Thermococci	Methanofastidiosales	Uncultured	Uncultured	Uncultured euryarchaeote	CRT	0	0	0	0	0	0	0	0	0	0	0	0	0	0	0	0	0	0	0	0	0	0	0	0	0	0	0	0	0	0	0	0	0	0	0	0	0	0	0	0
OTU10589	TACCGGCGGTCCAAGTCGTATCCATATTTATTGGGTCTAAAACATCCGTAGCTTGTTTTGTAAGTCTGTTGTGAAATCTTATATCTCAAATATAAGGCTTGCAAGAGATACTACATTACTAGAGACTGGAAGACGTAACGAGTACGATTAAGGTAACGGTAAAATGTGTTAATCTTTATTGGACTAACAATGGCGAAGGCACGTTACGAGTACAGATCTGACAGTGAGGGATGAAGGCTAGGGGCGCAAAACGGATTAGATACCCGTGTAGTCCTAGCAGTAAACACTGCTCACTAAACATTGGGACCTCTTCGAGAGGCTTCAGTGCTGTAGGGAAGCTGAAGAGTGAGCTACCTGGGAAGTATAGTCGCAAGGCTGAAACTTAA	Archaea	Woesearchaeota	Unknown_Woesearchaeota_class	Unknown_Woesearchaeota_order	GW2011_GWC1_47_15	Uncultured	metagenome	CRT	0	0	0	0	0	2	0	0	0	0	0	0	0	0	0	0	0	0	0	0	0	0	0	0	0	0	0	0	0	0	0	0	0	0	0	0	0	0	0	0
OTU1059	TACTAGCTGTCCGAGTCGCAACCATTTTTATTGGGTCTAAAACATTCGTAGCTTGTTTGAAAAGTTCCTTGTGAAATCTCGTCTCTCAAGGGCGAGGCGTGCGAGGAATACTTTCGAACTAGAGACTGGAAGACGTAAGAAGTACGTTCGAAGTAGTGGTAAAATGTGTTAATCTCGGACGGACTAACAACAGCGAAGGCATCTTACGAGGACAGTTCTGACAGTAAAGGATGAAGGCTAGGGGCGCAAAACGGATTAGATACCCGTGTAGTCCTAGCAGTAAACTCTGCACACTAAACATTAGTACCTCCCCGAGAGGTATTGGTGCTGAAGGGAAGCCGAAGAGTGTGCTACCTGGGAAGTATAGCCGCAAGGCCGAAACTTAA	Archaea	Woesearchaeota	Unknown_Woesearchaeota_class	Unknown_Woesearchaeota_order	SCGC AAA011-D5	Uncultured	Uncultured archaeon	CRT	0	0	0	0	0	0	0	1	0	0	0	0	5	3	0	2	0	0	20	17	0	30	25	0	36	19	7	0	10	7	20	3	0	25	2	0	1	10	3	0
OTU10590	TACTCGCGGTCCAAGTCGCATCCATTTTTATTGGGTCTAAAACATCCGTAGCTTGCTTTGTAAGTCTCTTGTGAAATTTCATATCTCAAATATGAAGCGTGCAGGAGATACTACATCGCTAGAGACCGGAAGACGCAACGAGTACGGACGAGGTAGCGGTAAAATGTGTTAATCTTGTTCGGACTAACAATAGCGAAGGCACGTTGCGAGGACGGTTCTGACAGTCAGGGATGAAGGCTAGGGGCGCAAAACGGATTAGATACCCGTGTAGTCCTAGCAGTAAACACTGTACACTAAACATTAGTACCTCCTCGAGAGGTATTGGTGCTGCAGCGAAGGCGAAGAGTGTACTACCTGGGAAGTATAGTCGCAAGGCCGAAACTTAA	Archaea	Woesearchaeota	Unknown_Woesearchaeota_class	Unknown_Woesearchaeota_order	GW2011_GWC1_47_15	Uncultured	Uncultured archaeon	CRT	0	0	0	0	0	0	0	0	0	0	0	0	0	0	0	0	0	0	0	0	0	0	0	0	0	0	0	0	0	0	0	0	0	0	0	0	0	0	0	0
OTU10594	TACCAGCGGTCCGAGTCGCAATCAGCTTTATTGGGTCTAAAACATCCGTAGCTTGTTCAGTCAGTCCCTTGTGAAATCTGGTCTCTTAAGGGCCAAACTGCGAGGGATACTGCTGGGCTAGAGACCGGGAGAGGTAAGAAGTACGGTTGGGGTATCGGTAAAATGAGTTGATCCCATCTGGACTAACAATAGCGAAGGCATCTTACTAGAACGGATCTGACAGTGAGGGATGAAGGCTAGGGGCGCAAAACGGATTAGATACCCGTGTAGTCCTAGCAGTAAACACTGCACACTAAACATCGGAGCCTCTTCGAGAGGTTTCGGTGCTGCAGGGAAGCCGTAGAGTGTGCTACCTGGGAAGTATAGTCGCAAGGCCGAAACTTAA	Archaea	Uncultured	Uncultured	Uncultured	Uncultured	Uncultured	metagenome	CRT	0	0	0	0	0	0	0	0	0	0	0	0	1	0	0	0	0	0	0	0	0	0	0	0	0	0	0	0	0	0	0	0	0	0	0	0	0	0	0	0
OTU10595	CACCCGCGCCACAAGTGGCAGCCACAGTTATTGGGTCTAAAGCGTTCGTAGCCGGTTTGGTAAATTTTCTGTGAAATTGTCAGGCTTAACCTAACAGTGTGCAGGGAACACTGCCAGACTAGGGACCGGGAGGAGCTAGGGGTATTCTTGGGGGAGCGGTAAAATGTTATAATCCCAAGAGGACCACCTGTGGTGAAGACGTCTAGCTAGAACGGATCCGACGGTGAGGAACGAAAGCTGGGGGAGCAATCCGGATTAGATACCCGAGTAGTCCCAGCCGTAAACTCTGCGAGCTAGGTGTTACGCATTCTCCGAGAATGCGTAGTGTCGAAGCGAAGGCGATAAGCTCGCCACCTGGGAATTACGGTCGCAAGACTGAAACTTAA	Archaea	Woesearchaeota	Unknown_Woesearchaeota_class	Uncultured	Uncultured	Uncultured	metagenome	ART	0	0	0	0	0	0	2	0	0	0	0	0	1	0	0	1	0	0	0	0	0	0	0	0	0	0	0	0	0	0	0	0	0	0	0	0	0	0	0	0
OTU10596	TACCAGCTCTCCGAGTGATAGGGATGATTATTGGGCTTAAAGCGTCCGTAGCCGGCCCTTCAAGTCTCTCGTTAAATCCAGCGATTCAATCGTTGGACTGCGGGAGATACTGTTGGGCTAGGAGACGGGAGAAGCCGACGGTATTTTCGGAGTAGGGGTAAAATCCTATAATCCCGGGAAGACCACCAGTGGCGTAGGCGTCGGCTAGCACGCGCTCGACGGTGAGGGACGAAAGCTGGGGGAGCGAACCGGATTAGATACCCGGGTAGTCCCAGCTGTAAACGATGCGGACTAGGTGTTGGAGCGGCTACGAGCCGCTTCAGTGCCGCAGGGAAGCCATTAAGTC	Archaea	Bathyarchaeota	Bathyarchaeia	Uncultured	Uncultured	Uncultured	Uncultured archaeon	CRT	3	3	15	11	26	13	6	22	26	2	4	3	10	38	32	12	24	14	0	0	19	0	0	0	0	3	4	0	0	5	0	8	6	0	19	0	0	0	5	1
OTU10598	TACCAGCAGCCCGAGTGGTGATCGTTATTATTGGGCCTAAAGCGTCCGTAGCCGGCTGGGTAAACCCTTGGGTAAATCGTACGGCTCAACCGTGCGACTTCCGAGGAGACTGCTCAGCTTGGGACCGGAAGAGGTCGGAGGTACTCCCGGGGTAGGGGTGAAATCCTGTAATCCTGGGGGGACCACCAGTGGCGAAGGCGTCCGACCAGGACGGGTCCGACGGTAAGGGACGAAGCCTTGGGGCACAAACCGGATTAGATACCCGGGTAGTCCAAGGTGTAAACGCTGCGGGCTTGGTGTTGGAGGTCCTACGTGGGCGTCCAGTGCCGGAGAGAAGTTGTTAAGCCCGCCGCCTGGGGAGTACGGTCGCAAGATTGAAACTTAA	Archaea	Euryarchaeota	Thermoplasmata	Uncultured	Uncultured	Uncultured	Uncultured archaeon	CRT	0	0	1	0	0	0	1	0	0	0	0	0	0	0	0	0	1	0	0	0	0	0	0	0	0	0	0	0	0	0	0	0	0	0	0	1	0	0	0	1
OTU10599	CACTGGCAGCTCAAGTGGTGGTCGCTTTTATTGGGCTTAAAGCATCCGTAGCCGGTTCAGTAAGTCCCCTGTGAAATCCTGCCGCTTAACGGTAGGGCTTGCGGAGGATACTGCCGGACTAGGAGCCGGGAGAGGTTAGGGGTATTCCTAGGGTAGCGGTGAAATGCGATAATCCTGGGAAGACCACCAATGGCGAAGGCACCTGACTAGAACGGGCTCGACGGTGAGGGATGAAAGCTAGGGGAGCAAACCGGATTAGATACCCGGGTAGTCCTAGCCGTAAACGATGCGGACTGAGTGTTTCCTGAACTTTATGTTCAGGAAGTGTTGAAGGGAAACCGTTAAGTCCGCCGCCTGGGGAGTACGGTCGCAAGGCTGAAACTTAA	Archaea	Altiarchaeota	Altiarchaeia	Altiarchaeales	Altiarchaeaceae	Candidatus Altiarchaeum	Uncultured archaeon	ART	0	0	0	0	0	0	0	0	0	0	0	0	0	0	0	0	0	0	0	0	0	0	0	0	0	0	0	0	0	0	0	0	0	0	0	0	0	0	0	2
OTU106	TACCAGCTCGCCGAGTGGTAGGGATGATTATTGGGCTTGAAGCGTCCGTAGCCGGCCTTTCAAGTCTCTTGTTAAATCCAACGATTCAATCGCTGGACTGCAGGAGATACTGTTAGGCTAGGGGGCGGGAGAAGCCGACGGTATTTTCGGGGTAGGGGTAAAATCCTATAATCCCGGGAAGACCACCAGTGGCGTAGGCGGTCGGCTAGCACGCGCTCGACGGTGAGGGACGAAAGCTGGGGGAGCGAACCGGATTAGATACCCGGGTAGTCTCAGCTGTAAACGATGCTGGCTAGGTGTTGAAGCGGCTACGAGCCGCTTCAGTGCCGCAGGGAAGCCATTAAGCCAGCCGCCTGGGGAGTACGGCCGCAAGGCTGAAACTTAA	Archaea	Bathyarchaeota	Bathyarchaeia	Uncultured	Uncultured	Uncultured	Uncultured archaeon	DT	1	2	1	13	17	141	31	71	121	14	14	76	111	298	653	104	820	869	0	0	1	0	0	0	0	0	0	1	0	0	1	0	1	0	1	0	0	0	0	0
OTU1060	TACCAGCGGTCCAAGTTGCAGCCACTATTATTGGGTCTAAAACATCCGTAGCTTGTTTTACAAGTCTCTTGTGAAATTTTACATCTTAAGTGTGAAGCGGGCAAGAGATACTGTATTGCTAGAGACCGGGAGATGCAAGAAGTACAAATAGGGTAGTGGTAAAATACGTTGATCCTATTTGGACTAACAATAGCGAAGGCATCTTGCAAGAACGGATCTGACAGTGAGGGATGAAGGCTAGGGTCGCAAAACGGATTAGATACCCGTGTAGTCCTAGCAGTAAACACTGCACACTAAACATCAGTACCTCTTCGAGAGGCATTGGTGCTGTAGGGAAGCCGAAGAGTGTGCTACCTGGGAAGTATAGTCGCAAGGCCGAAACTTAA	Archaea	Woesearchaeota	Unknown_Woesearchaeota_class	Unknown_Woesearchaeota_order	GW2011_GWC1_47_15	Uncultured	metagenome	CRT	0	0	0	0	0	0	0	0	0	0	0	0	0	0	0	0	0	0	2	0	0	0	0	0	1	21	1	0	0	1	0	45	23	1	0	0	0	0	0	0
OTU10600	CACCGGCGCCACGAGTGGCAACCATGTTTACTTGGCCTAAAGCGTCCGTAGCTGGTTCAGTAAATCTTTTGTGAAATCTTAGGGCTCAACTTTAAGGCTTGCAGAAGACACTGCTGGACTCGGAACCGGAAGGGGTGCGGGGTATTACAGGGGGAGCGGTAAAATGCTATAATCCTTGTAGGACCACCAGTGGCGAAGGCGCCGCACCAGTACGGATTCGACAGTGAGGGACGAAAGCTAGGGGAGCGATCCGGATTAGATACCCGAGTAGTCCTAGCCGTAAACGCTGTGAGCAAGGTATTACGCATTTCACGAGAATGCGTGGTGTCGAAGAGAAGTCGTTAAGCTCACCGCCTGGGAAGTATGGTCGCAAGGCTGAAACTTAA	Archaea	Woesearchaeota	Unknown_Woesearchaeota_class	Uncultured	Uncultured	Uncultured	metagenome	ART	0	0	0	0	0	0	0	0	0	0	0	0	0	0	0	0	0	0	0	1	0	0	0	0	0	0	0	0	0	0	2	0	0	0	0	0	0	0	0	0
OTU10601	AACCAGCTCTTCGAATGGTCGGGATGTTTATTGGGCTTAAAGCGTCCGTAGCCTGTTTAGTAAGTTTTTGGTGAAATATGATAGCTCAACTGTCAATAAGCTAAAAATACTGCTTCACTAGGGGGCGGGAAAGGTCTGAGGTACTACTTGGGTAGCGGTGAAATGCGGTAATCCTTGTGGGACCACCAGTTGCGAAGGCGTCAGACTGGAACGCGCTCGACGGTGAGGGACGAAAGCCAGGGGAGCGAACCGGATTAGATACCCGGGTAGTCCTGGCCGTAAACGATGCGTGCTAGGTGTTGGTATGGCTACGAGCTGTGCCAGTGCCGTAGGGAAACCGATAAGCGCGCCGCCTGGATAGTACGGTCGCAAGATTAAAACCTAA	Archaea	Asgard_archaea	Lokiarchaeia	Uncultured	Uncultured	Uncultured	metagenome	CRT	0	0	0	0	0	0	0	0	0	0	0	0	0	0	0	0	0	0	0	0	0	0	0	0	0	0	0	0	0	0	0	0	0	0	0	0	0	0	0	0
OTU10602	CACCAGCGCCACGAGTGGGAGCCACGATTATTGGGCCTAAAGCGTCCGTAGCCTGTTGGATAAATTTCCCGTGAAACGATTCTGCTCAACAGAATCACGTGCGAGAAAGACTGTCCGACTTGGAGCCGGGAGGAGTTAGAGGTATTCTTGGGGAAGCGGTAAAATGTTTTAATCCCAAGAGGACCGCCAATGGCGAAGGCATCTAACTAGAACGGGCTCGACGGTGAGGGACTAAAGCCAGGGGAGCGATCCGGATTAGATACCCGAGTAGTCCTGGCCCTAAACGCTGTGAGCAAGGTGTTGCATATTCTACATGAATGTGCAGTGTCGAAACGAAGGTGATAAGCTCACCGCCTGGGAAGTATGGTCGCAAGACTGAAACTTAA	Archaea	Woesearchaeota	Unknown_Woesearchaeota_class	Unknown_Woesearchaeota_order	GW2011	AR15	metagenome	CRT	0	0	0	0	0	0	0	0	0	0	0	0	0	0	0	0	0	0	0	0	0	0	0	0	0	0	0	0	0	0	0	0	0	0	0	0	0	0	0	0
OTU10604	TACCAGCTCCCCGAGTAGTGAGGACGATTATTGGGCCTAAAGCATCCGTAGCCGGCCAAGTAGGTTTCTCGTTAAATCTAGCGATCCAATCGTTAGGCTGCGGGAAATACCGCTAGGCTAGGGGGCGGAAGAGGCCGACGGTACTCTTAGGGTAGGGGTGAAATCCTATAATCCTGAGAGGACCACCAGTGGCGAAGGCGGTCGGCCAGAACGCGCCCGACGGTGAGGGATGAAAGCTGGGGGAGCGAACCGGATTAGATACCCGGGTAGTCCCAGCTGTAAACGATGCGGGCTAAGTGTCAGGATGGCTTTTGAGTCATTCTGGTGCTGCAGGGAAGCCGTTGAGCCCGCCGCCTGGGGTGTACGGCCGCAAGGCTGAAACTTAA	Archaea	Bathyarchaeota	Bathyarchaeia	Uncultured	Uncultured	Uncultured	Uncultured archaeon	CRT	0	0	0	0	0	0	0	0	0	0	0	0	0	0	0	0	0	0	0	0	0	0	0	0	0	0	0	0	0	0	0	0	0	0	0	0	0	0	0	0
OTU10605	CACCTGCGCCACAAGTGGCAATCGCGTTTATTGGGCCTAAAGCGTTCGTAGCCGGATAGGTCAGTCTTGAGTGAAATCGTTGCGCTTAACAAAACGACGTGCTCGAGATACTGCTTGTCTAGGGACCGGGAGGAGTTAGGGGTATTTCTGAGGGAGCGGTAAAATGCTATAATCTCAGGAGGACCACCTGTGGCGAAGGCGCCTAACTAGAACGGGTCCGACGGTGAGGAACGAAAGCCAGGGGAGCAAAACGGATTAGATACCCGAGTAGTCCTGGCCGTAAACGCTGTGAACTAGATGTTGCATATTCTATATGGATATGCAGTGTCGGAGTGAAGACGTTAAGTTCACCGCCTGGGAAGTACGGTCGCAAGGCTGAAACTTAA	Archaea	Woesearchaeota	Unknown_Woesearchaeota_class	Uncultured	Uncultured	Uncultured	metagenome	ART	0	0	0	0	0	0	0	0	0	0	0	0	0	0	0	0	0	0	0	0	0	0	0	0	0	0	0	0	0	0	0	0	0	0	0	0	0	0	0	0
OTU10606	CACCAGCGCCACAAGTGGGAACCATGTTTATTGGGCCTAAAGCGTTCGTAGCCGGTTGAGAAAATTTTTTGTGAAATTGTTGGGCTTAACCTAACAGCGTGCAGAAAACACTACTCAACTTGAGACCGGGAGGAGTCAGAGGTATTCTTGGGGTAGCGGTAAAATGCAATAATCCTAAGAGGACCACCTGTGGCGAAGGCGTCTGACTAGAACGGGTCTGACGGTGAGGAACGAAAGCTAGGGGAGCGAACCGGATTAGATACCCGAGTAGTCCTGGCTGTAAACACTGCGAGCAAGGTGTTGCATATTCTACGTGAATATGCAGTGTCGAAGTGAAGACGTTAAGCTCGCCGCCTGGGGAGTACGGTCGCAAGACTGAAACTTAA	Archaea	Woesearchaeota	Unknown_Woesearchaeota_class	Unknown_Woesearchaeota_order	GW2011	AR15	metagenome	CRT	0	0	0	0	0	0	0	0	0	0	0	0	0	0	0	0	0	0	0	3	0	0	1	0	0	0	1	0	0	0	0	0	0	0	0	0	0	2	0	0
OTU10607	CACCAGCGCCACAAGTGGCAGTCACGATTATTGGGCCTAAAGCGTCCGTAGCTGGACATGCACATCCCTTGTGAAATCACTCAGCTCAACCGAGTGGCGTGCAGGGGACACGACATGTCTTGGGAGTGGGAGGAGTCAGAGGTATTCGAGGGGGACCGGTAAAATGGTATAATCCCTTGAGGACCACCGATGGCGAAGGCATCTGACCAGAACACGTCCGACAGTGAGGGACGAAAGCCAGGGGAGCGAACCGGATTAGATACCCGAGTAGTCCTGGCCGTAAACGCTGCGAGCTAGGCGTTGCGCTACCCATGTGGTTGCGCAGTGTCGAAGCGAAGGCGATAAGCTCGCCGCCTGGGGAGTACGGTCGCAAGGCTGAAACTTAA	Archaea	Woesearchaeota	Unknown_Woesearchaeota_class	Uncultured	Uncultured	Uncultured	metagenome	CRT	1	1	1	0	0	0	5	1	0	0	0	0	0	0	0	0	0	0	0	0	0	0	0	0	0	0	0	0	0	0	0	0	0	0	0	0	0	0	0	0
OTU10608	TACCAGCAGCCCTAGTGGTGATCTATATTATTGGGCCTAAAGCGTCCGTAGCCGGTTTGGTAAATCCTTGGGTAAATCGTACTGCTTAACGGTATGAATTCTGGGGAGACTGCCAGACTTGGGACTGGGAGAGGTCGGAGGTACTCCTGGGGTAGGGGTGAAATCCTGTAATCCTAGGGGGACCACCAGTGGCGAAGGCGTCCGACTAGAACGGATCCGACGGTGAGGGACGAAGCCGTGGGTCACAAACCGGATTAGATACCCGGGTAGTCCACGGTGTAAACGCTGCGGGCTTGGTGTTGGGGGTCCTACGAGGGCGTCCAGTGCCGGAGAGAAGTTGTTAAGCCCGCCGCCTGGGGAGTACGGTCGCAAGACTGAAACTTAA	Archaea	Euryarchaeota	Thermoplasmata	Uncultured	Uncultured	Uncultured	metagenome	CRT	0	0	0	4	1	0	0	0	0	3	0	0	0	0	0	0	0	0	0	0	0	0	0	0	0	0	0	0	0	0	0	0	0	0	0	0	0	0	0	0
OTU10609	TACTAGCGGTCCAAGTCGCAGCCATTTTTATTGGGTCTAAAACATCCGTAGCTTGTTTAGTAAGTTCCTTGTGAAATTTTATATCTCAAATATGAAGCGGGCAAGGAGTACTGCTATAACTAGAGACTGGAAGACGTAAGGAGTATGTTCAAAGTAGCGGTAAAATGTGTTAATCTTGAACAGACTAACAACAGCGAAGGCACCTTACGAGGACAGTTCTGACAGTAAGGGATGAAAGCTAGGGGCGCAAAACGGATTAGATACCCGTGTAGTCCTAGCAGTAAACACTGCACACTAAACATTAGTACCTCCTCGAGAGGCATTAGTGCTGAAGGGAAGCCGAAGAGTGTGCTACCTGGGAAGTATAGTCGCAAGGCCGAAACTTAA	Archaea	Woesearchaeota	Unknown_Woesearchaeota_class	Unknown_Woesearchaeota_order	SCGC AAA011-D5	Uncultured	metagenome	CRT	0	0	0	0	0	0	0	0	0	0	0	0	0	0	0	0	0	0	0	0	0	0	0	0	0	0	0	0	0	0	0	0	0	0	0	0	0	0	0	0
OTU10611	CCCCAGCGCCACAAGTGGGAACCGTTGTTATTGGGTTTAAAGCGTCCGTAGCTGGCTCAGTAAGTTTTCTGTGAAAGTGTTGGGCTTAACCTAACGAATTGCATAAAATACTGCTAAGCTTGGGACCAGGAGAAGTCAAGAGTATTCTTGGGGGAGCGGTAAAATGTTATAATCCCAAGAGGACTACCAATGGCGAAGGCACTTGACTAGAATGGATCCGACAGTGAGGGACGAAAGCTAGGGGAGCGATCCGGATTAGATACCCGAGTAGTCCTAGCCGTAAACGCTGCGAGCCAAATGTTGCATATTCTACGTGAATGTGCAGTGTTGAAAGGAAACTGTTAAGCTCGCCACCTGGGGAGTACGGTCGCAAGGCTGAAACTTAA	Archaea	Woesearchaeota	Unknown_Woesearchaeota_class	Uncultured	Uncultured	Uncultured	metagenome	CRT	0	0	0	0	0	0	0	0	0	0	0	0	1	0	0	1	1	0	0	0	0	0	0	0	0	0	0	0	0	0	0	0	0	0	0	0	0	0	0	0
OTU10613	TACCAGCCCCCTGAGTGATAGGGACGATTATTAAGCCTAAAGCGTTCGTAGCCGGCTTAGTAAGTCCCTCGTGAAATCCAACGACTCAATCGTTGGGCGTGCGGGGAATACTACTAGGCTAGAGGGCGGGAGAGGTTGACGGTAGTCCTGGGGTAGGGGTGAAATCCTATAATCCTAGGAGGACCACCAGTGGCGAAGGCGGTCAACTAGAACGCGCCTGACGGTGATGGACGAAAGCTGGGGGAGCGAACCGGATTAGACACCCGGGTAGTCCCAGCCGTAAACGATGCGAGCTAGCTGTTGGGGCAGCCAAGAGCTGTTCCGGTGGCGCAGAGAAGTCGTTAAGCTCGCCGTTTGGGAAGTACGGCCGCAAGGCTGAAACTTAA	Archaea	Bathyarchaeota	Bathyarchaeia	Uncultured	Uncultured	Uncultured	Uncultured archaeon	CRT	0	0	0	0	1	0	1	0	0	0	0	2	0	0	0	0	0	0	0	0	0	0	0	0	0	0	0	0	0	0	0	0	0	0	0	0	0	0	0	0
OTU10615	TACTAGCGGTCCAAGTCGCAGCCATTTTTATTGGGTCTAAAACATCCGTAGCTTGCTTTGTAAGTTTCTTGTGAAATCCTATCTCTTAAAGATTGGGCGAGCAAGAAGTACTACAGAGCTAGAGATCGGGAGACGTAACGAGTACGGTTGAAGTAACGGTAAAATGTGTTAATCTCAGCCGGACTAACAATAGCGAAGGCACGTTACGAGAACGGTTCTGACAGTAAGGGATGAAAGCTAGGGGCGCAAAACGGATTAGATACCCGTGTAGTCCTAGCAGTAAACACTGCACACTAAACATTGGGACTCTTCGAGAGGTTTCAGTGCTGCAGGGAAGCCGAAGAGTGTGCTACCTGGAAGTATAGTCGCAAGGCCGAAACTTAA	Archaea	Woesearchaeota	Unknown_Woesearchaeota_class	Unknown_Woesearchaeota_order	SCGC AAA011-D5	Uncultured	Uncultured euryarchaeote	CRT	0	0	0	0	0	0	0	0	0	0	0	0	0	0	0	0	0	0	0	0	0	0	0	0	0	0	0	0	0	0	0	0	0	0	0	0	0	0	0	0
OTU10617	CACCAGCGCCACGAGTGGCAACCGCAGTTATTGGGCCTAAAGCGTCCGTAGCCTGTTTTGTAAATCTTCTGTGAAATCGTTAGGCATAACCTAACGGACTGCAGAAGAGACTGCAAGACTTGGGACCGGAAGGAGTCAGAAGTATTTCTGGGGGAGCGGTAAAATGTTATAATCCCAGAAAGACTACCTGTGGCGAAGGCGTCTGACTAGTACGGATCCGACGGTGAGGGACGAAAGCTAGGGGAGCAATCCGGATTAGATACCCGAGTAGTCCTAGCTGTAAACGCTGCGAGCAAGGTGTTGCATATTCTTCGTGAATGTGCAGTGTCGAAACGAAGGTGTTAAGCTCGCCGCCTGGGGAGTATGGTCGCAAGACTGAAACTTAA	Archaea	Woesearchaeota	Unknown_Woesearchaeota_class	Unknown_Woesearchaeota_order	GW2011	AR15	metagenome	ART	0	0	0	0	0	0	0	0	0	0	0	0	0	0	0	0	0	0	0	0	0	0	0	0	0	0	0	0	0	0	0	0	0	0	0	0	0	0	0	0
OTU10618	CACCAGCAGCCCAAGTGGTGGTCGCGATTATTGGGCCTAAAGCGCTCGTAGCCGGGCTGGCAAGTCCCTTGTGAAATCGGACCGCCCAACGGTTCGGCGTGCAAGGGATACTGCTGGCCTTGAGGCCGAGAGACGTCTGAGGTACTTCGGGGGTAGCGGTGAAATGCTGTAATCCTCGGGGGACCACCAGTGGCGAAGGCGTCAGACGAGAATGGACCTGACGGTGAGGGGCGAAGGCTAGGGGAGCGAACGGGATTAGATACCCCGGTAGTCCTAGCTGTAAAGCATGCGGGCCAGGTGCCTGGTGTTCCTCGAGAGCACTAGGTGCCGGAGGGAAGCCGTTAAGCCCGCCGCCTGGGAAGTACGGCTGCAAGGCTGAAACTTAA	Archaea	Euryarchaeota	Hadarchaeia	Hadarchaeales	Uncultured	Uncultured	Uncultured archaeon	CRT	0	0	0	0	0	0	0	2	1	0	0	0	0	0	0	0	0	0	0	0	0	0	0	0	0	0	0	0	0	0	0	0	0	0	0	0	0	0	0	0
OTU10623	TACCGGCGGTCCAAGTCGTATCCACATTTATTGGGTCTAAAACATTCGTAGCTTGTTCTGTAAGTTTCTTGTGAAATCTGATGTCTCAAGCATCAGGCGTGCAAGAAATACTGCAGTACTAGAGACCGGAAGACGTAAGGAGTACGATTGAGGTAGCGGTAAAATGCGTTAATCTTGATCGGACTAACAATGGCGAAGGCACCTTACGAGTACGGATCTGACAGTGAGGGATGAAGGCCAGGGTCGCGAAAGGGATTAGATACCCCTGTAGTCCTGGCAGTAAACGCTGTTCACTAAACATTGGTGCCTCCTCGAGAGGCGTCAGTGCTGTAGGGAAGCCGAAGAGTGAACTACCTGGGAAGTATAGTCGCAAGGCCGAAACTTAA	Archaea	Woesearchaeota	Unknown_Woesearchaeota_class	Unknown_Woesearchaeota_order	GW2011_GWC1_47_15	Uncultured	marine metagenome	CRT	1	0	0	0	0	0	0	0	0	0	0	0	0	0	0	0	0	0	0	0	0	0	0	0	0	0	0	0	0	0	0	0	0	0	0	0	0	0	0	0
OTU10624	TACTCGCGGTCCAAGTCGCAGCCATTTTTATTGGGTCTAAAACATCCGTAGCTTGCTTCGTAAGTCCCTTGTGAAATTCTGTGTCTCAAGCACAGAGCGGGCAAGGGGTACTGCGGAGCTAGAGATTGGAAGACGTAAGAAGTACATCTAAAGTAGCGGTTGAATGTGTTAATCTTAGATGGACTAACAATAGCGAAGGCATCTTACGAGGACAGTTCTGACAGTAAGGGATGAAGGCTAGGGGCGCAAAACGGATTAGATACCCGTGTAGTCCTAGCAGTAAACACTGCACACTAAACATCAGTACCTCTTCGAGAGGTATTGGTGCTGAAGGGAAGCCGAAGAGTGTGCTACCTGGGAAGTATAGTCGCAAGGCCGAAACTTAA	Archaea	Woesearchaeota	Unknown_Woesearchaeota_class	Unknown_Woesearchaeota_order	SCGC AAA011-D5	Uncultured	metagenome	ART	0	0	0	0	0	0	0	0	0	3	2	0	0	0	0	0	0	0	0	0	0	0	0	0	0	0	0	0	0	0	0	0	0	0	0	0	0	0	0	0
OTU10625	CACCAGCGCCACGAGTGGGAATCAGCTTTATTTGGCCTAAAGCGTCCGTAGCTGGCCAGGCAAATCCTTTGTGAAATCATGGGGCTTAACCTCATGACGTGCAGGGGACACTACCTGGCTCGAGACCGGGAGGAGTTAGATGTATTCTGGGGGGAGCGGTAAAATGCTATAATCCCCAGAGGACGACCTGTGGCGAAGGCGTCTAACTAGAACGGCTCTGACAGTGAGGGACGAAAGCTAGGGGAGCGATCCGGATTAGATACCCGAGTAGTCCTAGCAGTAAACGCTGTGAGCAAGGCGTTGCATGTTCTACGTGAATATGCAGTGTCGAAACGAAGGTGTTAAGCTCACCGCCTGGGAAGTATGGTCGCAAGACTGAAACTTAA	Archaea	Woesearchaeota	Unknown_Woesearchaeota_class	Uncultured	Uncultured	Uncultured	metagenome	CRT	0	0	0	0	0	0	0	0	0	0	0	0	1	0	0	0	0	0	0	0	0	0	0	0	0	0	1	0	0	0	0	0	0	0	0	0	0	0	0	0
OTU10626	CACCAGCACCTTTAGTGGTGATCGCGTTTACTGGGTTTAAAGCGTGCGTAGTCGGTTAAGCAAGTTTTCTGTGAAATCCTGCGGCTCAACCGTAGGGATTGCAGAAAATACTACTTGGCTCGAGGCCGGGTAAGGTATGGGGTATTTCGGGGGTAGCGGTGAAATGCTATAATCCTTGGAAGACCACCAGTAGCGAAGGCGCCATACTGGAACGGGCCTGACGATGAGGTACGAAAGCTAGGGGAGCGAACAGGATTAGATACCCTGGTAGTCCTAGCCGTAAACGATGTGGGTTTAGTGTTCCTTGAATCTCGTGTTCAGGGAGTGCTGAAGGGAAACCGTTAAACCCACCACCTGGGGAGTACGGTCGCAAGGCTGAAACTTAA	Archaea	Altiarchaeota	Altiarchaeia	Altiarchaeales	Altiarchaeaceae	Candidatus Altiarchaeum	metagenome	CRT	0	0	0	0	2	0	0	0	0	0	0	0	0	0	0	0	0	0	0	0	0	0	0	0	0	0	0	0	0	0	0	0	0	0	0	0	0	0	0	5
OTU10627	CACCAGCGCCACAAGTGGCAATCGCTATTATTGGGCCTAAAGCGTCCGTAGCCGGTTTTGTAAGTCTTCTGTGAAATTGTCAAGCTTAACTTGACAGCGCGCAAGAGATACTGCAAAACTTGGAACCGGGAGGAGTTAGAGGTATTCTTGGGGGAGCGGTAAAATGCGATAATCCTTGGAAGACCACCTATGGCGAAGGCATCTAACTAGAACGGATTCGACGGTGAGGGACGAAAGCCAGGGGATCAAACCGGATTAGATACCCGAGTAGTCCTGGCTGTAAACGCTGCGAGCAAGGCGTTGCATATTCCACGTGAATATGCAGTGTCGAAGAGAAGTCGTTAAGCTCGCCGCCTGGGAAGTACGGCCGCAAGACTGAAACTTAA	Archaea	Woesearchaeota	Unknown_Woesearchaeota_class	Uncultured	Uncultured	Uncultured	metagenome	ART	0	0	0	0	0	0	2	0	0	0	0	0	0	1	0	2	0	0	0	0	0	0	0	0	0	0	0	0	0	0	0	0	0	0	0	0	0	0	0	0
OTU10628	CACCTGCGCCACGAGTGGCAACCAGTATTATTGGGCCTAAAGCGTCCGTAGCCTGTCTGTTAAATCTTTTGTGAAATCGTTGGGCTTAACCTAACGGCGTGCTTAAGACACTGGCAGACTTGGAACCGGTGAGAAGTTAGGGGTATGCTTGGGGGAGCGGTAAAATGTTATAATCCCAGGTAGACCACCTGTGGCGAAGGCGCCTAACTAGAACGGATTCGACGGTGAGGGACGAAAGCCAGGGGAGCGATCAGGATTAGATACCCTAGTAGTCCTGGCTGTAAACGCTGCGAGCTAGGTGTTGCATATCCTCCGAGGGTATGCAGTGTCGAAGCGAAGGCAATAAGCTCGCCGCCTGGGAAGTACGGTCGCAAGGCTGAAACTTAA	Archaea	Woesearchaeota	Unknown_Woesearchaeota_class	Unknown_Woesearchaeota_order	GW2011	AR15	metagenome	CRT	0	0	0	0	0	0	0	0	0	0	0	0	0	0	0	0	0	0	0	0	0	0	0	0	0	0	0	0	0	0	0	0	0	3	0	0	0	0	0	0
OTU10629	TACCTGCAGCTCAAGTGGTGGCCGCTATTATTGGGCTTAAAGCGTCCGTAGCCGGCCCAGCAAGTCCTTCGTTAAATCCAGCGATTCAATCGTTGGACTGCGGGGGATACTGTTGGGCTAGGGGACGGGAGAGGCCGACGGTATTCTCGGAGTAGGGGTGAAATCCTATAATTCCGGGAGGACCACCAGTGGCGAAGGCTGTCGGCTAGAACGAGCTCGACGGTGAGGGACGAAAGCTGGGGGAGCGAACCGGATTAGATACCCGGGTAGTCCCAGCTGTAAACGATGCGGGCTAGGTGTTAGGGTGGCTACGAGCCACTCTAGTGCCGCAACGAAGGCATTAAGCCCGCCGCCTGGGGAGTACGGCCGCAAGGCTGAAACTTAA	Archaea	Bathyarchaeota	Bathyarchaeia	Uncultured	Uncultured	Uncultured	Uncultured archaeon	CRT	0	0	4	0	3	22	1	2	5	0	3	0	0	0	6	3	5	3	0	0	0	0	1	0	0	0	0	0	0	1	0	0	0	0	0	0	0	0	0	0
OTU1063	AACCAGCTCTTCGAGTGGTTGGGATTGTTATTGGGCCTAAAGAGTGCGTAGCCGGGTCTTTAAGTCCCTGGTTAAATCCGATGGCTTAACCATTCGGGCTGCTAGGGATACTGTTGACCTTGGAGGCGGGAGAGGTGAGCGGTACTTCACGGGTAGGGGTGAAATCCTGTCATCCGTGGGGGACCACCGATGGCGAAGGCAGCTCACTAGAACGCGCTCGACGGTGAGGCACGAAACCCAGGGGAGCGAACCGGATTAGATACCCGGGTAGTCCTGGGCGTAAACGATGCTAGCTAGGTGTTTGCCAAGCCTCGAGCTTGTCAAGTGCCGAAGGGAAGCCGTTAAGCTAGCCGCCTGGGGAGTACGGCCGCAAGGCTGAAACTTAA	Archaea	Uncultured	Uncultured	Uncultured	Uncultured	Uncultured	metagenome	CRT	0	0	0	2	0	2	8	13	2	0	1	0	1	12	7	1	5	14	1	0	2	0	0	0	1	1	2	0	4	6	0	24	13	0	0	0	3	0	1	0
OTU10630	TACCGGCGCCACAAGTGGAGATCATGTTTACTGGGTCTAAAGTGTTCGTAGCTGGTTGCTTAAGTCTCTTGTGAAAGCTCTGAGCTTAACTCAGAAATTGCAAGAGATACTGGGCGACTTGAGACCGGAAGAGGTAAGAGGTATTGTTTGGGTAGCGGTAAAATGCTATAATCCTAACAAGACGAACTAAGGCGAAGGCATCTTACTTGGACGGATCTGACAGTGAGGAACGAGAGCTGGGGGAGCGAACCGGATTAGATACCCGGGTAGTCCCAGCCGTAAACGCTGCGGGTTAGGCTTTTCTAAATCTACGAGATTTAGAAGGGTCGTAGCGAAGGCGTTAAACCCGCCACCTGGGAAGTACAGCCGCAAGGCCGAAACTTAA	Archaea	Woesearchaeota	Unknown_Woesearchaeota_class	Unknown_Woesearchaeota_order	SCGC AAA286-E23	Uncultured	metagenome	CRT	0	0	0	0	0	0	0	0	0	0	0	0	0	0	0	0	0	0	0	0	0	0	0	0	0	0	0	0	0	0	0	0	0	0	0	0	0	0	0	0
OTU10631	TACTCGCGGTCCGAGTCGCAGCCATTTTTATTGGGTCTAAAACATCCGTAGCTTGCTTAATAAGTTTCTTGTGAAATTCTATCTCTTAAGGGTAGGGCGTGCAAGAAGTACTGTTGAGCTAGAGACTGGAAGACGTAAGAAGTACGTTCAAAGTAGCGGTAAAATGTGTTAATCTTGAGCGGACTCACAATAGCGAAGGCATCTTACGAGGACAGTTCTGACAGTAAGGGATGAAGGCTAGGGGCGCAAAACGGATTAGATACCCGTGTAGTCCTAGCAGTGAACTCTGCACACTAAACATTAGTACCTCTTCGAGAGGTATTGGTGCTGAAGGGAAGCCGAGAGTGTGCTACCTGGGAAGTATAGTCGCAAGGCTGAAAACTTAA	Archaea	Woesearchaeota	Unknown_Woesearchaeota_class	Unknown_Woesearchaeota_order	SCGC AAA011-D5	Uncultured	Uncultured archaeon	CRT	0	0	0	3	1	0	1	0	0	3	4	1	0	0	0	1	0	0	0	0	0	0	2	1	1	0	0	0	0	3	1	0	0	1	0	0	0	0	0	0
OTU10632	AACCAGCTCTTCGAGTTGTGTCCATGATTATTGAGCTTAAAGCGTCCGTAGTTGGATATGTAGGTCCCTGCTAAAATCCGGCCGCCCAACGGTCGGTCTGGTAGGGATACCGCATTTCTTGGCGGTGGGAGACGTCGACGGTATCTTACGGGTAGGGGTGAAATCCTATGATCCGTAGGGGACCACCAGTGGCGAAGGCGTCGACGAGAACACGCGCGACAATGAGGGACGAAACCCAGGGGAGCAAATCGGATTAGATACCCGAGTAGTCCTGGGCGTAAACGATGCCCGTTAAGTGTTGCATTGGCCACGAGCCACTGCGGTGCTGTAGCGAAAGCGATAAACGGGCCGCTTGGGAAGTACGGTCGCAAGACTGAAACTTAA	Archaea	Uncultured	Uncultured	Uncultured	Uncultured	Uncultured	Uncultured archaeon	CRT	3	9	12	29	36	7	9	20	12	22	14	13	1	0	5	1	0	2	0	0	1	2	1	11	2	3	4	0	2	4	2	0	1	0	9	1	0	7	1	2
OTU10633	TACCAGCTCCCCGAGTGGTGGGGATGATTATTGGGCCTAAAGCGTTCGTAGCCGGCTTGGTAAGTCTCTTGTTAAATCCAACGACATAATCGTAGGGCTGCGAGGGATACTGCCAGGCTAGGGGGCGGAAGAAGCCGACGGTACTCTTAGGGTAGGGGTGAAATCCTATAATCCTGAGAGGACCACCAGTGGCGAAGGCGGTCGGCTAGAACGCGCCCGACGGTGAGGGACGAAAGCTAGGGGAGCGAACCGGATTAGATACCCGGGTAGTCCTAGCAGTAAACGATGCAGGCTAGGTGTTGGCGTGACTACGTGTAACGTCAGTGCCGCAGGGAAGCTGTTAAGCCTGCCGCCTGGGAAGTACGGTCGCAAGACTGAAACTTAA	Archaea	Bathyarchaeota	Bathyarchaeia	Uncultured	Uncultured	Uncultured	Uncultured archaeon	CRT	0	0	0	0	0	0	0	0	0	0	0	0	0	0	0	0	0	0	0	0	0	0	0	0	0	0	0	0	0	0	0	0	0	0	0	0	0	0	0	0
OTU10634	TACCGGCGGTTCAAGTGGCGACCATTTTTATTGGGTCTAAAACATCCGTAGCCCGTCGAGAAAGTTTTCTGTGAAATTGTTGTGCTTAACATAACAGCGCGCGGGAAAAACTACTTGACTAGGGACCGGGAGACGTAATGAGTACGGGAGGGGTAACGGTAAAATGTTCTAATCCTTCTTGGACTAACAATGGCGAAGGCACATTACGAGAACGGATCCGACGGTGAGGGATGAAGGCTAGGGGCGCAAAAGGGATTAGATACCCCTGTAGTCCTAGCTGTAAACGCTGCACACTAAACATTGCGATCTCCTCGAGAGATTGCAGTGCTGAAGCGAAGGCGTTAAGTGTGTTACCTGGGAAGTACAGCCGCAAGGTCGAAACTTAA	Archaea	Woesearchaeota	Unknown_Woesearchaeota_class	Unknown_Woesearchaeota_order	GW2011_GWC1_47_15	Uncultured	Uncultured euryarchaeote	CRT	0	0	0	0	0	0	0	0	0	0	2	25	0	0	0	0	0	0	0	0	0	0	0	0	0	0	0	0	0	0	0	0	0	0	0	0	0	0	0	0
OTU10636	TACTAGCGGTTCAAGTTGCAACCACAATTATTGGGTCTAAAACATCTGTAGCTTGTTATGTGAGTTTCTTGTGAAATCTTGTCTCTCAAGGGCAAGGCGGGCAAGAAATACTGCATGGCTAGAGACCGGCAGACGTAAGAAGTATGTTAAGGGTAACGGTTAAATGTGCTGATCCTTAGCAGACTAACAATAGCGAAGGCATCTTACGATGACGGATCTGACAGTGAGGGATGAAGGCTAGGGGCGCGAAAGGGATTAGATACCCCTGTAGTCCTAGCAGTAAACACTGCACACTAAACATCAGTACCTCTTCGAGAGGTATTGGTGCTGTAGGGAAGCCGAAGAGTGTGCTACCTGGGAAGTATAGTCGCAAGGCCGAAACTTAA	Archaea	Uncultured	Uncultured	Uncultured	Uncultured	Uncultured	Uncultured archaeon	CRT	0	0	0	0	0	0	0	0	0	0	0	0	0	0	0	0	0	0	0	0	0	0	0	0	0	0	0	0	0	0	0	0	0	0	0	0	0	0	0	0
OTU10638	CACCTGCAACACAAGTGATGGCCATTTTTATTGGGCTTAAAGCGTTCGTAGCCGGTTATATAGGTTCCCAGTGAAATCGTTGCTCTTAAGGTAACGGCGTGCTGGGAATACCGTATAACTAGGGACCGGGAAAGGCTTGGGGTATTTCAAGGGTAGGGGTGAAATCCTATAATCCTTGAAAGACCACCTGTGGCGAAGGCGCCAAGCTGGAACGGGTCCGACGGTGAGGAACGAAAGCTAGGGCAGTGAATCGGATTAGATACCCGAGTAATCCTAGCTGTAAACGCTGCGGACTAGGTATTGCACGCTTTTCGAGGGCGTGCAGTGTCGAAGTTATAACGTTAAGTCTGCCGCCTGGGGAGTACGGTCGCAAGGCTGAAACTTAA	Archaea	Euryarchaeota	Uncultured	Uncultured	Uncultured	Uncultured	Uncultured	ART	0	0	0	0	0	0	0	0	0	0	0	0	0	0	0	0	0	0	0	0	0	0	0	0	0	0	0	0	0	0	0	0	0	0	0	0	0	0	0	0
OTU10639	TCCCGGAGCCCCAAGTGGTGGCCATATTTATTGGGCCTAAAGCGTTCGTAGCCGGACTGAAAAGTCCCTGGTGAAATCCTTCCTCTTAAGGGAAGGGCGTGCTGGGGATACTATTAGTCTAGGGACCGGAAGGGGGCGAAGGTATTCCGGGGGTAGGGGTTAAATCCTATAATCCCCGGAGGACCACCGGTGGCGAAGGCGTTCGCCTGGGACGGGTCCGACGGTGAGGAACGAAAGCCAAGGTAGCGAACCGGATTAGATACCCGGGTAGTCTTGGCCGTAAACGCTGCCCACTAGGTGTTGCATGTTCTTCGTGAGCATGCAGTGCCGGAGCGAAGGTGTTAAGTGGGCCGCCTGGGAAGTACGGTCGCAAGGTTGAAACTTAA	Archaea	Euryarchaeota	Uncultured	Uncultured	Uncultured	Uncultured	Uncultured	CRT	0	0	0	0	0	0	1	0	0	0	0	0	2	0	0	1	0	0	0	0	0	0	0	0	0	0	0	5	2	0	0	1	0	0	0	0	0	2	0	0
OTU1064	CACCGGCAGCCCAAGTGGTGGCCACTTTTACTGGGTCTAAAGCGTCCGTAGCCGGCTAAGTAAGTTCCTTGGGAAATTTGACCGCTTAACGGTTAAGCTTTCAGAGAATACTGCTTGGCTTGGGACCGGGAGAGGTCAGAGGTACCTCAAGGGTAGGGGTGAAATCCGTTAATCCTTGGGGGACCGCCAGTAGCGAAGGCGTCTGACCAGACGGATCCGACGGTGAGGGACGAAGGCTAGGGTAGCGAACCGGATTAGATACCCGGGTAGTCCTAGCTGTAAACGATGCGGGCTAGGTGTTGGCATTACTGCGAGTGATGCCAGTGCCGAAGGGAAGCCGTTAAGCCCGCCATCTGGGGAGTACGGTCGCAAGGCTGAAACTTAA	Archaea	Euryarchaeota	ANME-1	ANME-1b	Uncultured	Uncultured	Uncultured archaeon	CRT	0	0	0	0	0	0	0	0	0	0	0	0	0	0	0	0	0	0	1	1	0	10	7	11	5	36	5	0	0	0	121	18	16	28	3	22	0	2	6	0
OTU10640	CACCAGCGCCACGAGTGGGAGTCGTGATTATTGGGCCTAAAGCATCCGTAGCTGGCTGAGTTAGTCCCCTGTTAAATCCACCGAATTAATCGTTGGATTGCGGGGGATACTGCTTGGCTAGGGGACGAGAGAGGCAGACGGTATTTTCGGGGTAGGGGTGAAATCCTATAATCCCGGGAAGACCACCAGTGGCGAAGGCTGTCTGCTAGAACGCGCCCGACGGTGAGGGATGAAAGCTGGGGGAGCGAACCGGATTAGATACCCGGGTAGTCCCAGCTGTAAACGATGCAGGCTAGGTGTTTGGACGGCCACGTGCCGTTCTAGTGCCGCAGGGAAGCTGTTAAGCCTGCCGCCTGGGGAGTACGATCGCAAGATTGAAACTTAA	Archaea	Bathyarchaeota	Bathyarchaeia	Uncultured	Uncultured	Uncultured	metagenome	CRT	0	1	0	0	0	0	1	0	0	4	0	1	46	6	1	137	5	10	7	1	3	2	0	0	2	0	0	1	2	0	0	0	0	3	0	0	1	9	0	0
OTU10641	CACCAGCGCCACGAGTGGGAATCGTGTATTTGGCCTAAAGCGTCCGTAGCCGGTCTTGTAAATTCTCTGTGAAATCGACAGGCTTAACCTGCCGGCGTGCAGAGAAGACTGCGAGACTCGGAATCGGGAGGGGTATGGAGTATTCGATGGGGACCGGTAAAATGGGATAATCCATCGAGGACTACCTGTGGCGAAGGCGCCATACCAGAACGAATTCGACGGTGAGGGACGAAAGCTGGGGGAGCGATCCGGATTAGATACCCGAGTAGTCCCAGCTGTAAACACTGCGAGCAAGGTGTTGCGAAATTTTCGTGATTTCGCAGTATCGAAGCGAAGGCGTTAAGCTCGCCGCCTGGGAAGTATGGTCGCAAGGCTGAAACTTAA	Archaea	Woesearchaeota	Unknown_Woesearchaeota_class	Unknown_Woesearchaeota_order	CG1-02-57-44	Uncultured	Uncultured euryarchaeote	CRT	0	0	0	2	0	0	1	0	0	0	0	0	3	0	0	0	0	0	0	0	0	0	0	0	0	0	0	0	1	0	0	0	0	0	0	0	0	0	0	0
OTU10642	CACCAGCGCCACTAGTGGGGACCAGTATTATTGGGCCTAAAGCGTCCGTAGCCGGATTTGTAAATCCTTTGTGAAATTGTTGGGCTTAACCTAACAGCTTGCAGAGGACACTGCAGATCTAGAGACCGGGAGGAGTCAGAGGTTATTTTTGGGGTAGCGGTAAAATGCGATAATCCCAAGAAGACCACCTGTGGCGAAGGCGTCTGACTAGAACGGGTCTGACGGTCAGGGACGAAAGCTGGGGGAGCGATCCGGATTAGATACCCGAGTAGTCCCAGCTGTAAACACTGCGAGCTAGGTGTTGCGTATTCTACGGGAATACGCAGTGTCGAAGCGAAGGCGATAAGCTCGCCGCCTGGGTAGTACGGTCGCAAGACTGAAACTTAA	Archaea	Woesearchaeota	Unknown_Woesearchaeota_class	Unknown_Woesearchaeota_order	GW2011	AR15	metagenome	CRT	0	0	0	0	1	0	0	0	0	0	0	0	0	0	0	0	0	0	0	0	0	0	0	0	0	0	0	1	0	0	0	0	0	0	0	0	0	0	0	0
OTU10644	TACCAGCAGTTCAAGTTGCATCCCTTTTTATTGGGTCTAAAACATCCGTAGCTTGCCGTTTAAGTCCTTTGTGAAATCTCACGTCTCAAGCGTGAGGCTTGCAGAGGATACTGGGCGGCTAGAGATCGGTAGACGTAAGGAGTACGCCGGGGGTAATGGTAAAATATGTTAATCCTCGGTGGACTAACAATGAGCGAAGGCACCTTACGAGGACGAATCTGACAGTGAGGGATGAAGGCCAGGGGCGCAAAACGGATTAGATACCCGTGTAGTCCTGGCAGTAAACGCTGCTCACTAAACATCGGGCCCTCTTCGGGAGGATTCGGTGCTGAAGCGAAGGCGAAGAGTGAGCTACCTGGGAAGTATAGTCGCAAGATCGAAACTTAA	Archaea	Woesearchaeota	Unknown_Woesearchaeota_class	Uncultured	Uncultured	Uncultured	metagenome	CRT	0	0	0	0	0	0	0	0	0	0	0	0	0	0	0	0	0	0	1	0	0	0	1	0	0	0	1	0	0	0	0	0	0	0	0	0	0	0	0	0
OTU10646	TACGTACAGTCCAAGTGGTATCCCCTAATATTGGGCCTAAAGCGTTCGTAGCCTGTCCAGTAAGTCCTTGGTGAAATCGGCTCTCTTAAGGAGTCGAATGGCCAGGGATACTGCTGGGCTCGAGACCGGGAGACGTAAAGGGAATTTCTGGAGTAACGGTGAAATGTTGTGATCCCAGAAAGACCACCAGTAGCGAAGGCGCTTTACGAGAACGGCTCTGACGGTGAGGAACGAAAGCTGGGGGAGCGACCCGGATTAGATACCCGGTTAGTCCCAGCCGTAAACGATGCGGACTAGGTGTCCTAGCACTCACGTAGTGTGGGGGTGCCGAAGCGAAGGTTTTAAGTCCGCCGCCTGGGAAGTATGCTCGCAAGGGTGAAACTTAA	Archaea	Iainarchaeota	Iainarchaeia	Iainarchaeales	Candidatus Iainarchaeum	Uncultured	Uncultured euryarchaeote	CRT	0	0	0	0	0	0	0	0	0	0	0	0	0	0	0	0	0	0	0	0	0	0	0	0	0	0	0	0	0	0	0	0	0	0	0	0	0	0	0	0
OTU10647	TACTCGCGGTCCAAGTCGCAGCCACATTTATTGGGTCTAAAACATCCGTAGCTTGCTTTGTAAGTTCTTTGTGAAATTCTATCTCTTAAAGATGGAGCGAGCAAGGAATACTGCTCAGCTAGAGACTGGAAGACGTAGGAAGTATGTTCAAAGTAGCGGTAAAATGTGTTAATCTTGAACAGACTCACAACAGCGAAGGCATCCTACGAGGACAGTTCTGACAGTAAGGGATGAAGGCTAGGGGCGCAAAGTGGATTAGATACCCATGTAGTCCTAGCAGTAAACACTGCACACTAAACATTAGTACCTCCTCGAGAGGTATTGGTGCTGTAGGGAAGCCGAAGAGTGTGCTACCTGGGAAGTATAGTCGCAAGGCCGAAACTTAA	Archaea	Woesearchaeota	Unknown_Woesearchaeota_class	Unknown_Woesearchaeota_order	SCGC AAA011-D5	Uncultured	Uncultured archaeon	CRT	0	0	0	0	0	0	0	0	0	3	0	0	0	0	0	1	0	0	0	0	0	0	0	0	0	0	0	0	0	0	0	0	0	0	0	0	0	0	0	4
OTU10649	CACCAGCGCCACAAGTGGGAACCACTTTTATTGGGCCTAAAGCGTCCGTAGCCGACTTAGTAAATCTCCTGTGAAATTGTTGTGCTTAACTCAACAACGCGCAGGAGACACTACTGGGATTGGAACTGGGAGGAGTCAGAAGTATTTCTAGGGGAGCGGTAAAATGCTATAATCCTAGAAGGACTACCTGTGGCGAAAGCGTCTGACTAGTACAGCTTCGACGGTGAGGGACGAAAGCTAGGGGAGCAATCCGGATTAGATACCCGAGTAGTCCTAGCTATAAACGCTGCCAGCTAGGTGTTGCATATTCCACGAGAATGTGCAGTGTCGAAGTGAAGACGCTAAGCTGGCCGCCTGGGAAGTATAGTCGCAAGACCGAAACTTAA	Archaea	Woesearchaeota	Unknown_Woesearchaeota_class	Unknown_Woesearchaeota_order	GW2011	AR15	metagenome	ART	0	0	0	0	0	0	0	0	0	0	0	0	2	2	0	1	0	1	0	1	0	0	0	0	0	0	0	0	0	0	0	0	0	0	0	0	0	0	0	0
OTU1065	TACTAGCGGTCCAAGTCGCAGCCATTTTTATTGGGTCTAAAACATCCGTAGCTTGTTTTGTAAGTCTCTTGTGAAATTTAGCGTCTTAAGCGTTGAGCGAGCAAAAGATACTGCAAAACTAGAGACTGGAAGACGTAGGAAGTACGTTCGAAGTAGTGGTAAAATTCTTTAATCTTGAACGGACTCACAATAGCGAAGGCATCCTACGAGGACAGTTCTGACAGTAAGGGATGAAGGCTAGGGGCGCAAAACGGATTAGATACCCGTGTAGTCCTAGCAGTAAACACTGCACACTAAACATTAGTACCTCCTCGAGAGGTATTGGTGCTGTAGGGAAGCCGAAGAGTGTGCTACCTGGGAAGTATAGTCGCAAGGCCGAAACTTAA	Archaea	Woesearchaeota	Unknown_Woesearchaeota_class	Unknown_Woesearchaeota_order	SCGC AAA011-D5	Uncultured	metagenome	CRT	0	0	0	0	0	0	0	0	0	0	0	0	0	0	0	0	0	0	18	9	0	0	0	0	2	0	0	0	3	0	0	1	0	0	1	0	0	0	0	2
OTU10651	TCCCGGCGGTCCAAGTCGCAGCCACAATTATTGGGTCTAAAACATCCGTAGCTTGTTATGTAAGTCTCTTGTGAAATCCTGTCTCTTAAGGGCAGAACGTGCAAGAGATACTGCATGGCTTGAGATCGGGGGATGTGAAGAGTACAGACGAGGTAGTGGTAAAATACGTTGATCTTGACTGGACTAACAATAGCGAAGGCACTTCACAACAACGATTCTGACAGTGAGGGATGAAGGCTAGGGGCGCAAAACGGATTAGATACCCGTGTAGTCCTAGCAGTAAACACTGCGCACTAAACATCGGTTCCTCTTCGGGAGGCATCGGTGCTGTAGAGAAGTCGAAGAGTGCGCTACCTGGGAAGTATAGTCGCAAGGCCGAAACTTAA	Archaea	Woesearchaeota	Unknown_Woesearchaeota_class	Uncultured	Uncultured	Uncultured	Uncultured	CRT	0	0	0	0	0	0	0	0	0	0	0	0	0	0	0	0	0	0	0	0	0	0	0	0	0	0	0	4	0	0	0	0	0	0	0	0	0	0	0	0
OTU10652	CACCAGCGCCACAAGTGGGGGTCGTAGTTATTTGGCCTAAAGCGTTCGTAGCCGATTGGACAAGTCCTTTGTGAAATTGTTAGACTTAATTTAACAACGTGCAAAGGAAACTGTCCTTTTAGAGACCGGGAGGAGGCAGAAGTATTTTAGGGGGAGCGGTAAAATGCTTTAATCCCTGAAGGACTACCTGTGGCGAAGGCGTCTGTCTATAACGGGTCTGACGGTGAGGAACGAAAGCTAGGGGAGCAAAAAGGATTAGATACCCTTGTAGTCCTAGCTGTAAACGCTGTGAACTATGTGTTGCATGTCTTTCGAGGACATGCAGTGCCGGAGCGAAGGTGTTAAGTTCACCGCCTGGGAAGTACGGTCGCAAGGCTGAAACTTAA	Archaea	Woesearchaeota	Unknown_Woesearchaeota_class	Uncultured	Uncultured	Uncultured	metagenome	CRT	0	0	0	0	0	0	0	0	0	0	0	0	3	0	0	0	0	0	0	0	1	0	0	0	0	0	0	0	0	0	0	0	0	0	0	0	0	0	0	1
OTU10653	TACCAGCCCCCCGAGTGATAGGGATGATTATTTAGCCTAAAGCGTCCGTAGCCGGCTTAGCAAGTCTTTCGTTAAATCTAACGACTTAATCGTTAGACTGCGGGAGATACTATTAGGCTAGAGGGCGGGAGAGGTTGACGGTAGTCCCAGGGTAGGGGTGAAATCCTATAATCCTGGGAGGACCACCAGTGGCGAAGGCGGTCAACTAGAACGCGCCTGACGGTGAGGGACGAAAGCTGGGGGAGCGAACCGGATTAGACACCCGGGTAGTCCCAGCTGTAAACGATGCGGGCTAGGTGTTGGGGTAGCTACGAGCTACTCCAGTGCCGCAGAGAAGTCGTTAAGCCCGCCGCTTGGGAAGTACGGCCGCAAGGCTGAAACTTAA	Archaea	Bathyarchaeota	Bathyarchaeia	Uncultured	Uncultured	Uncultured	Uncultured archaeon	CRT	0	0	0	0	0	0	0	2	6	0	0	0	0	2	1	0	0	1	0	0	0	0	0	0	0	0	0	0	0	0	0	0	0	0	2	0	0	0	0	0
OTU10654	CACCAGCTCCACAAGTGGGGATCATATTTATTTGGCCTAAAGCGTCCGTAGCCGATTTGGTAAGTCTTTCGTGAAATTGTTGGACTTAATCTAGCAACGTGCGAGAGAAACTACCATTTTAGAGATAGGGAGGAGACAGGAGTATTCCTTGGGGAGCGGTAAAATGCTTTAATCCTTGGAAGACTACCCGTGGCGAAGGCGCCTGTCTATAACTAGTCTGACGGTGAGGGACGAAAGCTAGGGGCGCAAAACGGATTAGATACCCGTGTAGTCCTAGCAGTAAACGCTGTGAATTAGGTGTTGCATGTCTTTCGAGGACATGCAGTGCCGTAGCGAAGGTGTTAAATTCACCGCCTGGGAAGTACGGTCGCAAGGCTGAAACTTAA	Archaea	Woesearchaeota	Unknown_Woesearchaeota_class	Uncultured	Uncultured	Uncultured	Uncultured archaeon	CRT	0	0	0	0	0	0	0	0	0	0	0	0	0	0	0	0	0	0	0	0	0	0	0	0	1	0	0	0	0	0	0	0	0	0	0	0	0	0	0	0
OTU10657	TACTCGCGGTCCAAGTCGCAGCCATTTTTATTGGGTCTAAAACATCCGTAGCTTGCCTGATAAGTCCCTTGTGAAATCCTGTTCCTCAAGTTCAGGGCGCGCAGGGGGTACTATTAGGCTAGAGACTGGAAGACGCAGCGAGTACGTTTAAAGTAATGGTAAAATATGTTAATCTTAAGCGGACTAACAACAGCGAAGGCACGTTGCGAGGACAGTTCTGACAGTAAGGGATGAAGGCTAGGGGCGCAAAACGGATTAGATACCCGTGTAGTCCTAGCAGTAAACACTGCACACTAAACATTAGTACCTCCTCGAGAGGTATTGGTGCTGAAGGGAAGCCGAAGAGTGTGCTACCTGGGAAGTATAGCCGCAAGGCCGAAACTTAA	Archaea	Woesearchaeota	Unknown_Woesearchaeota_class	Unknown_Woesearchaeota_order	SCGC AAA011-D5	Uncultured	Uncultured archaeon	CRT	0	0	0	0	0	0	0	0	0	0	0	0	0	0	0	0	0	0	0	0	0	0	0	0	0	0	0	0	0	0	0	0	0	1	0	0	0	0	15	0
OTU10658	CACGTACCCCACTAGTGGTGTTCGCGAATATTGGGCCTAAAGCATCCGTAGCCTGTTTAGTAAGTCTTTTGTGAAATCGGTCAGCCTAACTGATTGAATTGCAAGAGATACTGCTAGACTAGAGGCAGGAAGACGTCAAGGGTATTTCTGGGGTACCGGTGAAATGGGATAATCCTAGAAGGACCACCTGTAGCGAAGGCGCTTGACGAGAACTGACCTGACGGTGAGGGATGAAAGCTGGGGGAGCGACCCGGATTAGATACCCGGTTAGTCCCAGCCGTAAACGATGCAGACTAGGTGTGGCATGAACTACGGGTTCATGCTGTGCCGTAGGGAAGCCGTTAAGTCTGCCGCCTGAGGAGTATGGTCGCAAGACTGAAACTTAA	Archaea	Uncultured	Uncultured	Uncultured	Uncultured	Uncultured	metagenome	CRT	0	0	0	0	0	0	0	0	0	0	0	0	0	0	0	0	0	0	0	0	0	0	0	0	0	0	1	0	0	0	0	0	0	0	0	0	0	0	0	0
OTU1066	CACCAACTCCCTGAGTGGTGGGGATGATTATTGGGCTTAAAGGGTCCGTAGCCGGCCTGACTAGTCTCGCGTGAAATCTGGCGACCTAATCGTCAGGGTGCGGGAGATACGGCCGGGCTTGGGAGCGGTAGAAGCCGACGGTACTCTCGGGGTAGGGGTGAAATCCAGTAATCCCGGGTGGACCACCAGTGGCGAAGGCGGTCGGCTAGAACGCGTCCGACGGTGAGGGACGAAAGCTGGGGGAGCGAACCGGATTAGATACCCGGGTAGTCCCAGCTGTAAACGATGCAGGCTGGCTGTTGGGGTGAGCTACGAGCCATCCCGGTGGCTCAGGGAAACCGTTAAGCCTGCCGCCTGGGCAGTAAGGTCGCAAGACTGAAACTTAA	Archaea	Bathyarchaeota	Bathyarchaeia	Uncultured	Uncultured	Uncultured	Uncultured archaeon	CRT	0	0	0	0	0	0	0	0	0	0	0	0	0	0	0	0	0	0	0	0	0	0	0	0	0	0	0	0	0	0	0	0	0	0	2	0	0	0	0	0
OTU10660	CACCAGCTCCCCGAGTGGTGGGGATGATTATTGGGCTTAAAGCGTCCGTAGCCGGCCTGATTAGTCCTACGTGAAATCTGGCGACTTAATCGTCAGGATGCGGGGGATACGGTCAGGCTTGGGAGCGGGAGAAGCCGACGGTACTCTCGGGGTAGGGGTGAAATCCAGTAATCCCGGGTGGACCACCAGTGGCGAAGGCGGTCGGCTAGAACGCGTCCGACAGTGAGGGACGAAAGCTGGGGGAGCGAACCGGATTAGATACCCGGGTAGTCCCAGCTGTAAACGATGCAGGCTGGCTGTTGGGGTGAGCTACGAGCCATCTCAGTGGCCAAGGGAAACCGTTAAGCCTGCCGCCTGGGTAGTAAGGTCGCAAGACTGAAACTTAA	Archaea	Bathyarchaeota	Bathyarchaeia	Uncultured	Uncultured	Uncultured	Uncultured archaeon	ART	0	0	0	0	0	0	0	0	0	0	0	0	0	0	0	0	0	1	0	0	0	0	0	0	0	0	0	0	0	0	0	0	0	0	2	0	0	0	0	0
OTU10661	CACCAGCGCCACAAGTGGTGACCACATTTATTGGGTCTAAAGCATTCGTAGCTGGTTGAAATAGTCTTTTGTAAAATGGTTAGGCCTAACCTAACCTCGAGCAAAAGATACTTTTCAACTTGGGACCGGGAGAAGGTAGGAGTATTCCGGGGGGAGCGGTAAAATGTTATAATCCCTGGAGGACTACCAATGGCGAAGGCACCTATCTAGAACGGGTCCGACAGTGAGGAATGAAGACTAGGAGAACGATCGGGATTAGATACCCCAGTAGCCCTAGTTGTAAACTCTGTGAGCTATGTGTTGCATGTTCTCCGTGAACATGCAGTGCCGTAGTGAAGACGGAAGCTCACCACCTGGGAAGTACGATCGCAAGATTGAAACTTTA	Archaea	Woesearchaeota	Unknown_Woesearchaeota_class	Unknown_Woesearchaeota_order	GW2011	AR20	metagenome	ART	0	0	0	0	0	0	0	0	0	0	0	0	1	1	0	2	0	0	0	0	0	0	0	0	0	0	0	0	0	0	0	0	0	0	0	0	0	0	0	0
OTU10662	TACCCGCGCCACGAGTGGTAACCATGTTTATTGGGCTTAAAGCGTTCGTAGCCGGTTCGCCAAGTCTTTAGTGAAATCCCGCAGCCAACTGTGGGGCTTGCTAGAGAAACTGGCAAACTCGAGACCGGGAGAGGTCGAGGGTACTCCAGGGGTAGGGGTAAAATCCTATAATCCTTGGAGGACCACCTGTGGCGAAGGCGCTCGACCAGAACGGATCTGACGGTGAGGGACGAAAGCCAGGGGAGCGAAGGGGATTAGATACCCCCGTAGTCCTGGCTGTAAACGATGCCCACTAGACGTTGGAAGTCTCAAGGGGGCTTTCAGTGTCGTAGCGAAAGCGTTAAGTGGGCCGCCTGGGGAGTACGGTCGCAAGGCTGAAACTTAA	Archaea	Aenigmarchaeota	Deep Sea Euryarchaeotic Group(DSEG)	Uncultured	Uncultured	Uncultured	Uncultured archaeon	CRT	0	0	0	0	0	0	0	0	0	0	0	0	0	0	0	0	0	0	0	3	7	1	0	0	0	0	3	0	0	1	0	0	0	0	0	0	0	0	4	0
OTU10664	TCCAGGAGCCACAAGTGGCAACCATTATTATTGGGCCTAAAGCGTCCGTAGCATGTTTAATAAATCTTCTGTGAAATCATCAGGCTTAACTTGATGGTGTGCAGAAGGGACTGTTAAACTAGAGATTGGGAGGAGTCAGAGGTATTTTAGGGGGAGCGGTAAAATGCTATAATCCCTGAAGGACCACCTGTGGCGAAGGCGTCTGACTAGAACAAATCTGACTGTGAGGGACGAAAGCTAGGGGAGCAATCCGGATTAGATACCCGAGTAGTCCTAGCTGTAAACGCTGCGAGTTAGGTGTTGCATAATCTTCGCGATTATGCAGTGTCGAAGCGAAGGTGTTAAACTCGCCGCCTGGGAAGTATGGCCGCAAGACTGAAACTTAA	Archaea	Woesearchaeota	Unknown_Woesearchaeota_class	Uncultured	Uncultured	Uncultured	metagenome	ART	0	0	0	0	0	0	0	0	0	0	0	0	0	0	0	0	0	0	0	0	0	0	0	0	0	0	0	0	0	0	0	0	0	0	0	0	0	0	0	0
OTU10668	CACCGGCGCCCCGAGTGGCAATCGCGATTATTGGGCCTAAAGCGTCCGTAGCCGGAGAGTTAAATCCTCTGTGAAATCGTCGTGCTCAACGCGACGGCATGCAGGGGAGACTGGCTCTCTCGAGACCGGGAGGGGTCAGAGGTATGCCGTGGGGACTGGTAAAATGGTATAATCCACGGTAGACCACCAATGGCGAAGGCATCTGACTGGAACGGGTCTGACGGTGAGGGACGAAAGCCAGGGGAGCGAACCGGATTAGATACCCGAGTAGTCCTGGCCGTAAACGCTGTGAGCTAGGTGTTGCCCATCCCACGAGGATGGGCAGTGTCGAAACGAAGGTGCTAAGCTCACCGCCTGGGAAGTACGGTCGCAAGGCTGAAACTTTA	Archaea	Woesearchaeota	Unknown_Woesearchaeota_class	Uncultured	Uncultured	Uncultured	metagenome	ART	0	0	0	0	0	0	0	0	0	0	0	0	0	0	0	0	0	0	0	0	0	0	0	0	0	0	0	3	0	0	0	0	0	0	0	0	0	0	0	1
OTU10669	TACTCGCGGTCCGAGTCGCAGCCATTTTTATTGGGTCTAAAACATCCGTAGCTTGCTTAGTAAGTTTCTTGTGAAATCTTATCTCTCAAAGGTAGGGCGTGCAAGAAGTACTGCTGAGCTAGAGACTGGAAGACGTAAGAAGTATGTTCAAAGTAGTGGTAAAATATGTTAATCTTGAGCAGACTCACAAGAGCGAAGGCATCTTACGAGGACAGTTCTGACAGTAAGGGATGAAGGCTAGGGGCGCAAAACGGATTAGATACCCGTGTAGTCCTAGCAGTGAACTCTGCACACTAAACATTAGTACCTCCTCGAGAGGCATTAGTGCTGAAGGGAAGCCGAGAGTGTGCTACCTGGGAAGTATAGTCGCAAGGCTGAAAACTTAA	Archaea	Woesearchaeota	Unknown_Woesearchaeota_class	Unknown_Woesearchaeota_order	SCGC AAA011-D5	Uncultured	Uncultured archaeon	CRT	0	0	0	0	0	0	1	0	0	0	1	0	0	0	0	0	0	0	0	0	0	2	0	0	0	0	0	0	0	1	1	0	0	0	0	0	0	0	4	0
OTU1067	TACTAGCGGTCCAAGTCGCAGCCATTTTTATTGGGTCTAAAACATCCGTAGCTTGTTTGATAAGTTTCTTGTGAAATTTTGTATCTCAAGTACAGAGCGTGCAAGAAGTACTGTCAAGCTAGAGACTGGGAGACGTGAGAAGTACGATCAAAGTAGCGGTAAAATGTTTTGATCTTGATCGGACTACCAATAGCGAAGGCATCTCACGAGAACAGTTCTGACAGTAAGGGATGAAGGCTAGGGGCGCAAAACGGATTAGATACCCGTGTAGTCCTAGCAGTAAACACTGCACACTAAACATTAGTACCTCCTCGAGAGGTATTAGTGCTGTAGGGAAGCCGAAGAGTGTGCTACCTGGGAAGTATAGTCGCAAGGCCGAAACTTAA	Archaea	Woesearchaeota	Unknown_Woesearchaeota_class	Unknown_Woesearchaeota_order	SCGC AAA011-D5	Uncultured	metagenome	CRT	0	0	0	0	0	0	0	0	0	0	0	0	0	0	0	0	0	0	1	3	0	59	73	0	0	0	0	1	0	0	1	0	0	1	1	0	0	0	0	1
OTU10671	TACTAGCGGTCCAAGTCGCAGCCATTTTTATTGGGTCTAAAACATCCGTAGCTTGCTTTGTAAGTTTCTTGTGAAATTTTGCATCTTAAGTGTAGAGTGTGCAAGAAGTACTGCAAAGCTAGAGACTGGAAGACGTGAGAAGTATGACCAAAGTAGCGGTAAAATGTGTTAATCTTGGTTAGACTCACAATAGCGAAGGCATCTCACGAGGACAGTTCTGACAGTGAGGGATGAAGGCTAGGGGCGCAAAACGGATTAGATACCCGTGTAGTCCTAGCAGTAAACACTGCACACTAAACATTAGTACCTCCTCGAGAGGTATTAGTGCTGTAGGGAAGCCGAAGAGTGTGCTACCTGGGAAGTATAGTCGCAAGGCCGAAACTTAA	Archaea	Woesearchaeota	Unknown_Woesearchaeota_class	Unknown_Woesearchaeota_order	SCGC AAA011-D5	Uncultured	metagenome	CRT	3	1	1	3	1	5	0	0	2	0	0	0	0	0	0	0	0	0	0	0	0	0	0	0	0	0	0	0	0	0	0	0	0	0	0	0	0	0	0	0
OTU10672	CACCAGCGCCACAAGTGGCAATCATGTTTATTGGGTCTAAAGCGTCCGTAGCCGGTTTGGTAAATTTCTTGTGAAATTGTTAGGCTTAACCTAACGGCGTGCAAGAAACACTGTTGAACTTGAGACCGGGAGGAGATAAAGGTATTCTGGGGGGAGCGGTAAAATGTTATAATCCTCGGAGGACCACCGATGGCGAAGGCATTTATCTAGAACGGTTCTGACGGTCAGGGACGAAAGCTAGGGGAGCAAAACGGATTAGATACCCGAGTAGTCCTAGCTGTAAACGCTGCGAGCTAGATGGTGCGTATTCTTCGTGAATGCGCAGAGTCTAAACGAAGGTGTTAAGCTCGCCACCTGGGAAGTATAGTCGCAAGGCCGAAACTTAA	Archaea	Woesearchaeota	Unknown_Woesearchaeota_class	Unknown_Woesearchaeota_order	GW2011	AR20	metagenome	CRT	0	0	0	0	0	0	0	0	0	0	0	0	0	0	0	0	0	0	0	0	0	0	0	0	0	0	0	0	0	0	0	0	0	0	0	0	0	0	0	0
OTU10673	TCCCGACGACCCGAGTGGGACTCGCTTTTATTGGGTCTAAAACATTCGTAGCTGGTTTTGTAAGTTCTGTGTTAAATCGTTAGGCTTCATCTAACACGTGCGCAGAATACTACAAGGCTAGAGACTGGGAGGCGTAATGAGTACACAAGAGGTAACGGTAAAATGTTCTAATCTCTTTTGGACTAACAATTAGCGAAGGCACATTACGAGAACAGTTCTGACGGTCAGGAATGAAGGCCAAGGGCGCAAAACGGATTAGATACCCGTGTAGTCTTGGCTGTAAACACTGTAGACTAAACATTGTGACCTCCTCGAGAGGTGGCAGTGTTGTAGCGAAGGCGTAGAGTCTACTACCTGGGGAGTACAGCCGCAAGGCAGAAACTTAA	Archaea	Woesearchaeota	Unknown_Woesearchaeota_class	Uncultured	Uncultured	Uncultured	Uncultured euryarchaeote	CRT	0	0	0	0	0	0	0	0	0	0	0	0	0	0	0	0	0	0	0	0	0	0	0	0	0	0	0	0	0	0	0	0	0	0	0	0	0	0	0	0
OTU10674	CACCAGCGCCGCTAGTGGGAATCACATTTATTGGGCCTAAAGCGTCCGTAGCCGGTTTAGTAAATCTTTTGTGAAATTGTTGGGCCTAACCCAACAGCATGCATGAGACACTGCTAAACTTGGAACCGGGAGGAGTCAGAAGTATTCCGGGGGGAGCGGTAAAATGTTATAATCCCTGGAGGACTACCTGTGGCGAAGGCGTCTGACTAGAACGGATTCGACGGTGAGGGACGAAAGCTAGGGGAGCAAACCGGATTAGATACCCGAGTAGTCCTAGCTGTAAACGCTGCGAGCTAGGTGTTGTGTATTCTACTGGAATACGCAGTACCGAAGCGAAGGTGTTAAGCTCGCCGCCTGGGAAGTATGGTCGCAAGGCTGAAACTTAA	Archaea	Woesearchaeota	Unknown_Woesearchaeota_class	Uncultured	Uncultured	Uncultured	metagenome	ART	0	0	0	0	0	0	0	0	0	0	0	0	0	0	0	0	0	0	0	0	0	1	0	0	0	0	0	0	0	0	0	0	0	0	0	0	0	0	0	1
OTU10675	CACCAGCACCTTAAGTGGTGACCACGTTTACTGGGTTTAAAGGGTGCGTAGTCGGTTTAGCAAGTCTCCTGTGAAATCCTGCGGCTTAACCGTGGGGATGGCAGAAGATACTACTAGGCTTGGGGCCGGGTAAGGTGTGGGGTATTCTGGGGGTAGCGGTGAAATGCTATAATCCCTGGAAGACCACCAGTAGCGAAGGCGTCACACTGGAACGGGCCTGACGATGAGGTACGAAAGCTAGGGGAGCGAACAGGATTAGATACCCTGGTAGTCCTAGCCGTAAACGATGTGGGTTTAGTGTTGCCATAGCCTCGTGCTCTGGCAGTGCTGAAGGGAAACCGTTAAACCCACCACCTGGGGAGTACGGTCGCAAGGCTGAAACTTAA	Archaea	Altiarchaeota	Altiarchaeia	Altiarchaeales	Altiarchaeaceae	Candidatus Altiarchaeum	metagenome	CRT	0	0	0	0	0	0	0	0	0	0	0	0	0	0	0	0	0	0	0	0	0	0	0	0	0	0	1	0	0	0	0	0	0	0	0	0	0	0	0	0
OTU10676	TACCCGAGCCCCAAGTGGTCACCACGTTTACTGGGCTTAGAGCATTCGTAGCCGGCTTATTGAGTCTCTTGTGAAATCCGATGGCTAACTATCGGGCGTGCAAGAGATACTCATTGGCTTGGGACCGGGAGAGGTGCAGGGTATTCCAGGGGTAGCAGTAAAATGCTTTAATCCTTGGAGGACCACCAGTGGCGAAGGCGCTGCACCAGAACGGATCTGACGGTGAGGGATGAAAGCCAGGGGAGCAAAAGGGATTAGATACCCCTGTAGTCCTGGCTGTAAACGATGCCCGCTAGGCTTTGCCATCCTTACGGGGGTTGGCAGGGCCGAAGGGAAACCGTTAAGCGGGCCGCCTGGGGAGTACGGTCGCAAGGCTGAAACTTAA	Archaea	Aenigmarchaeota	Deep Sea Euryarchaeotic Group(DSEG)	Uncultured	Uncultured	Uncultured	Uncultured archaeon	ART	0	0	0	0	0	0	0	0	0	0	0	0	0	0	0	0	0	0	0	0	0	0	0	0	0	0	0	0	0	0	0	0	0	0	0	0	0	0	0	0
OTU10677	CACCGGCGTCACAAGTGGCAACCATGTTTATTGGGTCTAAAGCGTTCGTAGCCTGTTCAGTAAATCTTTTGTGAAATTGCTAAGCTTAACTTATCAAAGAGCAAGAGAGACTGCTGGGCTTGGGACCGGGAGGAGGCAGGAGTATTCTTAGGGGAGCGGTAAAATGCTATAATCCTTGGAAGACTACCTGTGGCGAAGGCGCCTGCCTAGAACGGGTCCGACGGTGAGGAACGAAAGCTGGGGGAGCGATCTGGATTAGATACCCAAGTAGTCCCAGCTGTAAACGCTGCGAACTGTGTGTTGCATGTCCTTTGGGGGCATGCAGTGCTTAAGCGAAGGCGTTAAGTTCGCCACCTGGGAAGTACGGCCGCAAGACTGAAACTTAA	Archaea	Woesearchaeota	Unknown_Woesearchaeota_class	Unknown_Woesearchaeota_order	GW2011	AR20	metagenome	CRT	0	0	0	0	0	0	0	0	0	0	0	0	0	0	0	0	0	0	0	0	0	0	0	0	0	0	0	0	0	0	0	0	0	0	0	0	0	0	0	0
OTU10678	CACCTGCGCCACAAGTGGGAACCATTTTTATTGGGCCTAAAGCGTCCGTAGCCGATCCAGTAAATCTTCTGTGAAATTGTTGTGCTTAACACACCAATGTGCAGGAGACACTACTGGAATTGGAACTGGTAGGAGTCAGAAGTATTTTTGGGGGAGCGGTAAAATGCTATAATCCCAGAAAGACTACCTGTGGCGAAAGCGTCTGACTAGCACAGATTCGACGGTGAGGGACGAAAGCTAGGGGAGCAATCCGGATTAGATACCCGAGTAGTCCTAGCCATAAACGCTGCGAGCTAGGTGTTGCATATTCTTCGTGGATATGCAGTGTCGTAGTGAAGACGTTAAGCTCGCCGCCTGGGAAGTATAGTCGCAAGACCGAAACTTAA	Archaea	Woesearchaeota	Unknown_Woesearchaeota_class	Unknown_Woesearchaeota_order	GW2011	AR15	metagenome	ART	0	0	0	0	0	0	0	0	0	0	0	0	0	0	0	0	0	0	0	0	0	0	0	0	0	0	0	0	0	0	0	0	0	0	2	0	0	0	0	0
OTU10679	CACCAGCGCCACGAGTGGGGACCACTGTTATTGGGCCTAAAGCGTCCGTAGCCGGTTCAGCAAATCTTCTGTGAAATTATCAGGCTCAACCTGATAACGTGCAGGAGAGACTACTTAACTTGAGACCGGGAGGAGTCAGAGGTATTCTGGGGGTAGCGGTAAAATGCAATAATCCCCGGAGGACCACCGGTGGCGAAGGCGTCTGACCAGAACGGGTCTGACGGTGAGGGACGAAAGCTAGGGGAGCAAACCGGATTAGATACCCGAGTAGTCCTAGCTGTAAACACTGCGAGCTAGGTGTTGCATATTCCATGAGAATATGCAGTGTCGTAGCGAAGGCGTTAAGCTCGCCGCCTGGGGAGTACGGTCGCAAGGCTGAAACTTAA	Archaea	Woesearchaeota	Unknown_Woesearchaeota_class	Unknown_Woesearchaeota_order	GW2011	AR15	metagenome	ART	0	0	0	0	0	0	0	0	0	0	0	0	1	0	0	0	0	0	0	0	1	1	1	0	1	1	0	0	0	0	1	0	0	2	0	0	0	0	1	0
OTU1068	CCCCAGCGCCACAAGTGGGAACCACGTTTATTGGGTCTAAAGCATCCGTAGCCGGTCAAGTAAATTTCCTGTGAAATCGGCCAGCCTAACTGGTCGGCGTGCAGGGAACACTGCTTGACTTGAGACCAGGAGAGGTAGGAAGTATTCCTAGGGGAGCGGTAAAATGTTATAATCCTAGGAGGACTACCGATGGCGAAGGCATTCTACCAGAATGGATCTGACGGTGAGGGATGAAAGCCAGGGGAGCGATCCGGATTAGATACCCGAGTAGTCCTGGCTGTAAACGCTGCGTGCCAGATGTTGCACAATCCATGAGGTTGTGCAGTGTCGAAACGAAGGTGTTAAGCACGCCACCTGGGAAGTACGGTCGCAAGACTGAAACTTAA	Archaea	Woesearchaeota	Unknown_Woesearchaeota_class	Uncultured	Uncultured	Uncultured	Uncultured archaeon	CRT	0	0	0	0	0	0	0	0	0	0	0	0	8	2	4	3	4	0	15	0	6	1	1	2	17	8	4	0	1	1	35	1	0	0	0	0	0	0	0	0
OTU10683	TACCCGCGGTCCAAGTCGCAGCCATTTTTATTGGGTCTAAAACATCCGTAGCTTGCTTAATAAGTTCCCTGTGAAATCCGGCTTCTTAAAAGTCGGGCGTGCGGGGAGTACTGTTGAGCTAGAGACTGGAAGGCGTGAGAAGTACGTTTAAAGTAGCGGTAAAATGTGTTAATCTTAAACGGACTTACAATAGCGAAGGCATCTCACGAGGACAGTTCTGACAGTAAGGGATGAAAGCTAGGGGCGCAAAACGGATTAGATACCCGTGTAGTCCTAGCAGTAAACACTGCACACTAAACATTAGTACCTCCTCGAGAGGTATTAGTGCTGAAGGGAAGCCGAAGAGTGTGCTACCTGGGAAGTATAGTCGCAAGGCCGAAAACTTAA	Archaea	Woesearchaeota	Unknown_Woesearchaeota_class	Unknown_Woesearchaeota_order	SCGC AAA011-D5	Uncultured	Uncultured archaeon	ART	0	0	0	0	0	0	0	0	0	0	0	0	0	0	0	0	0	0	0	0	0	0	0	0	0	0	0	0	0	0	0	0	0	0	0	0	0	0	0	0
OTU10684	TACCAGCCCCCTGAGTGGTAAGGATGATTATTTGGCCTAAAGCGTTCGTAGCCGGCCTGGCAAGTCTCTTGTTAAATCCGGCGACTCAATCGTCGGGCCGCAAGAGATACTGCTATGCTAGAGGACGGGAGAGGTCGACGGTACTCCAGGGGTAGGGGTGAAATCCTATAATCCTTGGAGGACCACCAGTGGCGAAGGCGGTCGACTAGAACGTGCCTGACGGTGATGGACGAAAGCTGGGGGAGCGAACCGGATTAGATACCCGGGTAGTCCCAGCTGTAAACGATGCGGGCTAGGTGTTGGGGCAGCCACGAGCTACTCCAGTGCCGCAGAGAAGTTGTTAAGCCCGCCGCCTGGGGAGTACGGCCGCAAGGCTGAAACTTAA	Archaea	Bathyarchaeota	Bathyarchaeia	Uncultured	Uncultured	Uncultured	Uncultured archaeon	ART	0	0	2	0	2	0	0	2	1	0	0	0	0	0	0	0	0	0	0	0	0	0	0	0	0	0	0	0	0	0	0	0	0	0	1	0	0	0	0	0
OTU10685	AACCAGCTCTTCAAGTGGTCGGGACTTTTATTGGGCTTAAAGTGTTCGTAGCCGGTTTGGTAAGTCCCTGGTCAAAGCCGATAGCTCAACTATCGATTCGCTAGGGATACTGCCTTACTAGAGGGTGGGAAAGGTCGGAGGTACTCCGGGGGTAGCGGTGAAATGCGTAAATCCTCGGGGGACCACCAGTGGCGAAGGCGTCCGACTGGAACACGCCTGACGGTGAGGGACGAAAGCCAGGGGAGCGAACGGGATTAGATACCCCGGTAGTCCTGGCTGTAAACGATGCGTGCTAGGTGTTGGTGGGGCTCTGAGCCGCATCAGTGCCGTAGGGAAACTGTTAAGCGCGCCGCCTGGGAAGTACGCTCGCAAGAGTGAAACTTAA	Archaea	Asgard_archaea	Uncultured	Uncultured	Uncultured	Uncultured	Uncultured	CRT	0	0	0	0	0	0	0	0	0	0	0	0	0	0	0	0	0	0	0	0	0	5	0	0	0	0	0	0	0	0	0	0	0	1	0	0	0	0	0	0
OTU10686	TAACCGCACCACAAGTGGTATTCACTAATATTGGGTTTGAAGCGTTCGTAGCCGGTTTGACTAGTCTTCTGTAAAATTTCATAGAAAACTATGAGGGTGCAGAAGATACTATCAAGCTTGAGATCGGGAGGGGTTGGAGGTACTCCTAGGGTAGTGGTGGAATACTGTAATCCTAGGGGGACCACCTGTGGCGAAGGCGTCCAACTGGAACGGATCTGACGGTGAGGAACGAAAGCCAGGGGAGCGAACCGGATTAGATACCCGGGTAGTCCTGGCCGTAAACGATGCCCGCTAAGTATTGGGGATCTTTTAGATTTTCAGTGCTGAAGGGAAACTATCAAGCGGGCCACCTGGGGAGTACGGTCGCAAGGCTGAAACTTAA	Archaea	Aenigmarchaeota	Deep Sea Euryarchaeotic Group(DSEG)	Uncultured	Uncultured	Uncultured	Uncultured archaeon	ART	0	0	0	0	0	0	0	0	0	0	0	0	2	2	1	0	0	0	0	0	0	0	0	0	0	0	0	0	0	0	0	0	0	0	0	0	0	0	0	0
OTU10687	TAACGGAGCCACGAGTGGTGTCCATCAATACTGGGTCTAAAGCGTTCGTAGCCGGTTAGGCAAGTCTCTTGTGAAATCCCGCAGAAAACTGTGGGGCGTGCAGGAGATACTGCCATGCTAGAGACTGGGAAGAGTCGGGAGTACTCCTGGGGTAGCGGTAAAATGCTTTAATCCCAGGGGGACTACCTGTGGCGAAGGCGCCCGACTGGAACAGATCTGACGGTGAGGGACGAAAGCCAGGGGAGCGACCCGGATTAGATACCCGGTTAGTCCTGGCCGTAAACGATGCCCGCTTGGTATTGGGAACCTTACGAAGGTTTACAGTGCCGAAGGGAAGCCGATAAGCGGGCCACCTGGGAAGTACGGTCGCAAGGCTGAAACTTAA	Archaea	Aenigmarchaeota	Deep Sea Euryarchaeotic Group(DSEG)	Uncultured	Uncultured	Uncultured	Uncultured euryarchaeote	CRT	0	0	0	0	0	0	0	0	0	0	0	0	0	0	0	0	0	0	0	0	0	0	0	0	0	0	0	0	0	0	0	0	0	0	0	0	0	0	0	0
OTU1069	CACCAGCGCCACGAGTGGGGACCACGTTTATTGGGCCTAAAGCGTCCGTAGCCGGTCTGTTAAATCTTTTGTGAAATCGTAGGGCTTAACCTTACGGATTGCAAGAGACACTGGCAGACTAGGAACCGGGAAGGGCATGAGGTATTCAAGGGGTAGCGGTAAAATGTTATAATCCCTTGAGGACCACCTGTGGCGAAGGCGTCATGCTAGAACGGATTCGACGGTGAGGGACGAAAGCCAGGGGAGCGATCCGGATTAGATACCCGAGTAGTCCTGGCCGTAAACGCTGCGAGCAAGGTGTTACGTAATCTCCGAGATTGCGTAGTGTCGAAACGAAGGTGTTAAGCTCGCCGCCTGGGAAGTATGGTCGCAAGACTGAAACTTAA	Archaea	Woesearchaeota	Unknown_Woesearchaeota_class	Unknown_Woesearchaeota_order	GW2011	AR15	metagenome	CRT	0	0	0	0	0	0	0	1	0	0	0	0	1	0	0	0	0	0	11	3	0	0	1	1	0	0	3	0	0	0	1	0	0	0	2	0	0	1	0	2
OTU10690	CACCAGCGCCACGAGTGGCAATCGGTTTTATTGGGTCTAAAGCGTTCGTAGCCGGTTTGGCAAATCTTTCGTGAAATCGACATCCTTAATGTGTCGGCGTGCGTGAGACACTACCAAACTTGGGACCGGGAGGAGCCTGAAGTATTCCAAGGGGAGCGGTAAAATGTTGTAATCCTTGGAAGACTACCTGTGGCGAAGGCGTCAGGCCAGAACGGATCCGACGGTGAGGGACGAAAGCCAGGGGAGCAAAACGGATTAGATACCCGAGTAGTCCTGGCTGTAAACTCTGCTAGCTAGGTGTTGCACATTTTTCGAGGATGTGCAGTATCGGAGCGAAGGCGTTAAGCTAGCCACCTGGGAAGTACGGTCGCAAGGCTGAAACTTAA	Archaea	Woesearchaeota	Unknown_Woesearchaeota_class	Uncultured	Uncultured	Uncultured	metagenome	CRT	0	0	0	0	0	0	0	0	0	0	0	0	0	0	0	0	0	0	0	0	0	0	0	0	0	0	0	0	0	0	0	0	0	0	0	0	0	0	0	0
OTU10691	TACTAGCGGTCCAAGTCGCAGCCATTTTTATTGGGTCTAAAACATCCGTAGCTTGCTTAGTAAGTTCTTTGTGAAATTTTGTCTCTTAAAGACAAAGCGTGCAAGGAGTACTGCTAAGCTAGAGACTGGAAGACGTAAGAAGTATGTTCAAAGTAGCGGTAAAATGTGTTAATCTTGAGCAGACTCACAATAGCGAAGGCATCTTACGAGGACAGTTCTGACAGTAAGGGATGAAGGCTAGGGTCGCGAAAGGGATTAGATACCCCTGTAGTCCTAGCAGTAAACACTGCACACTAAACATCAGTACCTCCTCGAGAGGTATTGGTGCTGTAGGGAAGCCGAAGAGTGTGCTACCTGGGAAGTATAGCCGCAAGGCCGAAACTTAA	Archaea	Woesearchaeota	Unknown_Woesearchaeota_class	Unknown_Woesearchaeota_order	SCGC AAA011-D5	Uncultured	metagenome	CRT	0	0	0	0	0	0	0	0	0	0	0	0	0	0	0	0	0	0	0	0	0	0	0	0	0	0	0	0	0	0	0	0	0	0	0	0	0	0	0	0
OTU10692	CACCAGCGCCACGAGTGGCAATCAGCTTTATTGGGCCTAAAGCGTTCGTAGCCGGCCGGGTAAGTTCCAAGTGAAATCGTTCTGCTCAACGGAACGGCGTGCTTGGAAGACTGCCAGGCTAGGGACCGGGAGGCGTCAGAGGTATTTCAGGGGGAGCGGTAGAATGCTATAATCCCTGGAGGACCGCCTGTGGCGAAGGCGTCTGACGAGAACGGATCCGACGGTGAGGGACGAAAGCTAGGGGAGCAAATCGGATTAGATACCCGAGTAGTCCTAGCTGTAAACGCTGCGAGCTAGATGTTGCATATTCTTCGGAATCTGCAGTGTCGGAGCGAAGGTGTTAAGCTCGCCGCCTGGGAAGTACGGTCGCAAGGCTGAAACTTAA	Archaea	Woesearchaeota	Unknown_Woesearchaeota_class	Uncultured	Uncultured	Uncultured	metagenome	CRT	0	0	0	0	0	1	0	0	0	1	0	0	1	0	0	0	0	0	0	0	0	0	0	0	0	0	0	0	0	0	0	0	0	0	0	0	0	0	0	0
OTU10696	TACCGGCAGTTCAAGTCGCATCCACTTTTATTGGGTCTAAAACATCCGTAGCTTGCCTCTTAAGTCTCTTGTGAAATCCTACGTCTCAAGCGTAGTGACGTGCAGGGGATACTGAGAGGCTGGAGATCGGTAGGCGTAAGGAGTACGTCGGAGGTAACGGTAAAATGTGTTAATCTTCGATGGACTAACGATGAGCGAAGGCACCTTACGAGGACGAATCTGACAGTGAGGGATGAAGGCCAGGGGCGCAAAACGGATTAGATACCCGTGTAGTCCTGGCAGTAAACACTGCTCACTAAACATCGGGCCCTCTTCGGGAGGATTCGGTGCTGAAGCGAAGGCGAAGAGTGAGCTACCTGGGAAGTATAGTCGCAAGATCGAAACTTAA	Archaea	Woesearchaeota	Unknown_Woesearchaeota_class	Uncultured	Uncultured	Uncultured	metagenome	ART	0	0	0	0	0	0	0	0	0	0	0	0	0	0	0	0	0	0	0	0	0	0	0	0	0	0	0	0	0	0	0	0	0	0	0	0	0	0	0	0
OTU10697	CACCAGCCCCTCGAGTGGTGGGGATGATTATTGGGCCTAAAGCGTCCGTAGCCTGCCGTGTAAGTTTCCCGTTAAATCCAGCGTCTTAAGCGTTGGACTGCGGGAAATACTGTACGGCTAGAGAGTGGGAGAGGTCAGCGGTATTCTGGGGGTAGGGGCGAAATCCTTTGATCCCCGGAGGACCACCAGTGGCGAAGGCTGCTGTCTAGAACACGTCTGACGGTCAGGGACGAAAGCTGGGGTAGCGAACCGGATTAGATACCCGGGTAGTCCCAGCCGTAAACGATGCATGCTAGGTGTTGGGTTGGCCATGAGCTACCCCAGTGCCGCAGGGAAGCCGTTAAGCATGCCGCCTGGGAAGTACGATCGCAAGGTTGAAACTTAA	Archaea	Bathyarchaeota	Bathyarchaeia	Uncultured	Uncultured	Uncultured	metagenome	CRT	0	0	0	0	0	0	0	0	0	0	0	0	0	0	0	0	0	0	0	0	0	0	0	0	0	0	0	0	0	0	0	0	0	0	0	0	0	0	0	0
OTU10699	CACCAGCGCCACGAGTGGGGGCCGCGTTTATTGGGCCTAAAGCGTCCGTAGCCGGTTTGGTAAATCTCTTGTGAAATTGTCAGGCTTAACCTGCCAGCTTGCGAGAGACACTGCCAAACTAGGGACCGGGAGGGGTCAGAGGTATTTTTGGGGGAGCGGTAAAATGCTATAATCCCTTAAGGACCACCTGTGGCGAAGGCGTCTGACCAGAACGGATCCGACGGTGAGGGACGAAAGCCAGGGGAGCAAACCGGATTAGATACCCGAGTAGTCCTGGCTGTAAACGCTGCGAGCTAGGTGTTGCACATTCTTCGTGATTGTGCAGTGTCGTAACGAAGGTGTTAAGCTCGCCGCCTGGGAAGTACGGTCGCAAGGCTGAAACTTAA	Archaea	Woesearchaeota	Unknown_Woesearchaeota_class	Uncultured	Uncultured	Uncultured	metagenome	CRT	0	0	0	0	0	0	7	0	0	0	0	0	0	0	0	1	0	0	0	0	0	0	0	0	0	0	0	0	0	0	0	0	0	0	0	0	0	0	0	0
OTU107	TACCTGCAGCTCAAGTGGTGGCCGCTATTATTGGGCCTAAAACGTCCGTAGCCGGTTTTATAAATGCCTGGGTAAATCGTGTGGCTTAACCATACGAATTCCGGGTAGACTGTTAAACTTGAGACCGGGAGAGGCTAGAGGTACTCCTGGGGTAGAGGTGAAATTCTGTAATCCTGGGGGGACCACCAGTGGCGAAGGCGTCTAGCTAGAACGGGTCTGACGGTGAGGGACGAAGCCCTGGGGCGCAAACCGGATTAGATACCCGGGTAGTCCAGGGTGTAAACGCTGCTTGCTTGATGTTAGTTGGGCTCCGAGCCCAACTAGTGTCGGAGAGAAGTTGTTAAGCAAGCTGCCTGGGGAGTACGGTCGCAAGACTGAAACTTAA	Archaea	Euryarchaeota	Thermoplasmata	Marine Benthic Group D and DHVEG-1	Uncultured	Uncultured	metagenome	CRT	0	9	10	2	5	30	27	77	82	3	6	3	6	10	15	5	9	6	1	5	1	5	42	30	1	8	28	3	18	5	5	35	9	27	35	42	193	30	31	16
OTU10700	CCCCAGCGCCACAAGTGGGATCCACGTTTATTGGGTCTAAAGCGTCCGTAGCCGGTTCGGCAAATGCCCTGTGAAATCGTCTCGCTCAACGGGACGGCGTGCAGGGTAGACTACCGAACTAGGGACCAGGAGAGGTGGGCGGTATTCCAGGGGGAGCGGTAAAATGTTATAATCCTTGGAGGACCACCGATGGCGAAGGCAGTCCACCAGAATGGATTCGACGGTGAGGGACGAAAGCTAGGGGAGCGATCCGGATTAGATACCCGAGTAGTCCTAGCTGTAAACGCTGCAGGCCAGATGTTACACAATCTTCGGGATTGTGTAGTGTCGTAACGAAGGTGTTAAGCCTGCCACCTGGGAATTACGGTCGCAAGGCTGAAACTTAA	Archaea	Woesearchaeota	Unknown_Woesearchaeota_class	Uncultured	Uncultured	Uncultured	Uncultured archaeon	ART	0	0	0	0	0	0	0	0	0	0	0	0	0	0	0	0	0	0	0	1	0	1	0	0	0	0	0	2	0	0	0	0	0	0	0	0	0	0	0	2
OTU10701	TACTCGCGGTCCAAGTCGCAGCCATTTTTATTGGGTCTAAAACATCCGTAGCTTGTTTAGTAAGTCTCTTGTGAAATTTTGCATCTTAAATGCAGAGCGTGCAAGAGGTACTGCTAAACTAGAGATTGGGAGACGTAAGAAGTACGTTCGAAGTAGCGGTTAAATGTGTTAATCTCGGACGGACTACCAAGAGCGAAGGCATCTTACGAGAACAGTTCTGACAGTAAGGGATGAAGGCCAGGGGCGCAAAACGGATTAGATACCCGTGTAGTCCTGGCAGTAAACACTGCACACTAAACATCGGGACCTCTTCGGGAGGTTTCGGTGCTGAAGGGAAGCCGAAGAGTGTGCTACCTGGGAAGTATAGTCGCAAGGCCGAAACTTAA	Archaea	Woesearchaeota	Unknown_Woesearchaeota_class	Unknown_Woesearchaeota_order	SCGC AAA011-D5	Uncultured	Uncultured archaeon	ART	0	0	0	0	0	0	0	0	0	0	0	0	0	0	0	0	0	0	0	0	0	0	0	0	0	0	0	0	0	0	0	0	0	0	0	0	0	0	0	0
OTU10703	CACCGGCGTCACAAGTGGCAATCACAATTATTGGGCCTAAAGCGTCCGTAGCCGGTTTAGTAAATTTCTTGTGAAATTGTTCGGCTTAACCGAACAGCGTGCAAGAAACACTGCTGAACTTGAGACTGGGAGGAGCTAGAGGTATTCCAAGGGGAGCGGTAGAATGCTATAATCCTTGGAGGACCACCTATGGCGAAGGCTTCTAGCTAGAACGGTTCTGACGGTGAGGGACGAAAGCCAGGGGAGCGATCGGGATTAGATACCCCAGTAGTCCTGGCTGTAAACGCTGCGAGCTAGGTGGTGCATATTCTTAGTGGATATGCGGCGCCTGAGTGAAGACGTTAAGCTCGCCGCCTGGGAAGTATGGCCGCAAGACTGAAACTTAA	Archaea	Woesearchaeota	Unknown_Woesearchaeota_class	Unknown_Woesearchaeota_order	GW2011	AR20	metagenome	CRT	0	0	0	0	0	0	0	0	0	0	0	0	0	0	0	0	0	0	0	0	0	0	0	0	0	0	0	4	0	0	0	0	0	0	0	0	0	0	0	0
OTU10704	CACCAGCGCCACAAGTGGTGACCATGTTTATTGGGCCTAAAGCGTTCGTAGCTGGTTTGGTAAATCTTTTGTGAAATCGTTAAGCTTAACTTAACGGCGTGCAGAAGAGACTACCAAACTTGGGACTGGGAGGAGTCAGAAGTATTCTTGGGGAAGCGGTAAAATGCTATAATCCCAAGAGGACTACCTGTGGCGAAGGCGTCTGACTAGAACAGATCCAACAGTGAGGAACGAAAGCTAGGGGAGCGATCCGGATTAGATACCCGAGTAGTCCTAGCTGTAAACGCTGCGAGCCAGGTGTTGCACATTTTTTGTGAATGTGCAGTGTCGAAACGAAGGTGTTAAGCTCGCCGCCTGGGAAGTACGGTCGCAAGACTGAAACTTAA	Archaea	Woesearchaeota	Unknown_Woesearchaeota_class	Unknown_Woesearchaeota_order	GW2011	AR15	metagenome	CRT	0	0	0	0	0	0	0	0	0	0	0	0	0	0	0	0	0	0	0	0	0	0	0	0	0	0	0	0	0	0	0	0	0	0	0	0	0	0	0	0
OTU10705	TCCCGGCAGCCCAAGTGGTGGCCGTTGTTATTGGGCTTGAAGCGTCCGTAGCTGGACTAGTCCGTCTTTTGTTAAATCCCCAGGCTTAACCTGGGGGCCGCTGAAGATACCACTAGTCTAGGGACCGGAAGAGGACGGGGGTATTACACGGGTAGGGGTAAAATCCGTTAATCCGTGTAGGACCACCAGTAGCGAAGGCGCCCGTCTGGTACGGGTCCGACAGTGAGGGACGAGAGCCAGGGGAGCAAATCGGATTAGATACCCGAGTAGTCCTGGCCGTAAACGATGCGAACTAGGTGCAACGTACCCTTAGTGGAGTATGTGGTGCCGTAGGGAAACCGTTAAGTTCGTCGCCTGGGGAGTACGATCGCAAGATTGAAACTTAA	Archaea	Euryarchaeota	Uncultured	Uncultured	Uncultured	Uncultured	Uncultured	CRT	0	0	0	0	0	0	0	0	0	0	0	0	0	0	0	0	0	0	0	0	0	0	0	0	0	1	0	0	0	0	0	4	0	0	0	0	0	4	0	0
OTU10708	TACGGGCAGCTCTAGTGGCGTTCGCGAATATTGGGCCTAAAGCGTACGTAGCCGGTCCTATAAGTCCTTGGTGAAATCCTGTAGCTCAACTATGGGAAGTGCCAAGGAGACTGTAGAACTTGGAGCCGGGATGGGTCGGAGGTATTTCTTGGGTAGGAGTGAAATCCAGTGATCCTTGAAGGACCAACGGTGGCGAAGGCGTCCGACTGGAACGGGCTCGACGGTGAGGTACGAAAGCTAGGGGAGCGACCGGGATTAGATACCCCGTTAGTCCTAGCCGTAAATGATGCAGGTTTGGTGTAACATTCCTTACGAGGGGATGTTGTGCCGTAGGGAAGCCGTTAAACCTGCCGCCTGGGGAGTACGGCCGCAAGGCTGAAACTTAA	Archaea	Iainarchaeota	Iainarchaeia	Iainarchaeales	Uncultured	Uncultured	metagenome	CRT	0	0	0	0	0	0	0	0	0	0	0	0	0	0	0	0	0	0	0	0	0	0	0	0	0	0	0	0	0	0	0	0	0	0	0	0	0	0	0	0
OTU1071	TACCGGCAGTTCAAGTGGCATCCAACTTTATTGGGTCTAAAACATCCGTAGCTTGCTTTGTAAGTCTCTTGTGAAATCTGACGTCTCAAGCGTCAGGCTTGCAGGAGATACTGCAATGGCTAGAGACCGGTAGGCGTAAGGAGTACGGAGAAGGTAGTGGTAAAATACGTTAATCTTCTTTGGACTAACGATTTAGCGAAGGCACCTTACGAGGACGGATCTGACAGTGAGGGATGAAGGCCAGGGGCGCAAAACGGATTAGATACCCGTGTAGTCCTGGCAGTAAACACTGTTCACTAAACATCGGGCCCTCTTCGGGAGGATTCGGTGCTGAAGCGAAGGCGAAGAGTGAACTACCTGGGAAGTATAGTCGCAAGGTCGAAACTTAA	Archaea	Woesearchaeota	Unknown_Woesearchaeota_class	Uncultured	Uncultured	Uncultured	Uncultured archaeon	CRT	0	0	0	6	4	0	2	0	0	0	0	0	0	0	0	1	2	0	0	0	0	0	0	5	4	0	2	1	0	0	0	0	0	0	0	0	0	1	0	0
OTU10710	TCCCGGCGCCCCAAGTGGTGATCACGATTATTGGGCCTAAAGCATCCGTAGCCGGATTGGTAAGTCTTTGGTTAAATCTGGCAGCTTAACTGTCAGTCTGCTGAAGATACTGCCTTTCTTGAGACCGGGAGGAGTTAGAGGTATTCCTTGGGGAGCGGTAAAATGTTTTAATCCTTGGAGGACCATCAGTGGCGAAGGCGTCTAACTAGAACGGGTCTGACGGTGAGGGATGAGAGCTAGGGGAGCAAACCGGATTAGATACCCGGGTAGTCCTAGCCGTAAACGCTGCTTGCCAGATGTTGCGTATCTTTCGAGGGTATGCAGCGTCGTAATGAAGATGTTAAGCAAGCCGCCTGGGAAGTACGGTCGCAAGGCTGAAACTTAA	Archaea	Woesearchaeota	Unknown_Woesearchaeota_class	Uncultured	Uncultured	Uncultured	metagenome	ART	0	0	0	0	0	0	0	0	0	0	0	0	0	0	0	0	0	0	0	0	0	0	0	0	0	0	0	0	0	0	0	0	0	0	0	0	0	0	0	0
OTU10711	CACCAGCGCCACGAGTGGGAATCATGTTTATTGGGCCTAAAGCGTCCGTAGCCGGCGCGTTAAATCTTTTGTGAAATCGCTAAGCTTAACTTAGCGGCGTGCAGAAGACACTGGCGTGCTAGGAACCGGGAGGAGTCAGAGGTATGGGATGGGGAGCGGTAAAATGTGATAATCCATCCTAGACCACCTGTGGCGAAGGCGTCTGACCAGAACGGGTTCGACGGTGAGGGACGAAAGCCAGGGGAGCGATCCGGATTAGATACCCGAGTAGTCCTGGCTGTAAACGCTGCGAGTTAGGTGTTGCATATTCTATAGGAATATGCAGTGTCGAAGTGAAGACGTTAAACTCGCCGCCTGGGAAGTACGGTCGCAAGACTGAAACTTAA	Archaea	Woesearchaeota	Unknown_Woesearchaeota_class	Unknown_Woesearchaeota_order	GW2011	AR15	metagenome	CRT	0	0	0	0	0	0	0	0	0	0	0	0	0	0	0	0	0	0	0	0	0	0	0	0	0	0	0	0	0	0	0	0	0	0	0	0	0	0	0	0
OTU10712	TACTCGCGCCCCAAGTCGTGTCCGCGATTAGTGGGTTTAAAGCGTCCGTAGCCGGTTTGATAAGTCTCTAGTGAAATTCTTCGGCAAACTGAAGAGCTTGCTGGAGATACTATCAGACTTGGGATTGGGAGAGGGTAGAGGTACTCCCGGGGGAGGGGTAAAATCCTATAATCCTGGGGGGACCACCTGTGGCGAAGGCTTCTACCTAGAACAAGTTCGACGGTGAGGGGCGAAACCTAGGGGAGCGATCGGGATTAGATACCCCGGTAGTCCTAGGCGTAAACAATGCCCGTTTGGTGTTAAAAAACCTTTAGAGGGTTTTTAGTGCCGGAGCGTAAGTGTTAAACGGGCCACCTGGGGAGTACGTCCGCAAGGATGAAACTTA	Archaea	Aenigmarchaeota	Aenigmarchaeia	Aenigmarchaeales	Uncultured	Uncultured	Uncultured archaeon	ART	0	0	0	0	0	0	0	3	3	0	0	0	0	1	1	2	1	3	0	0	0	0	0	0	0	0	0	0	0	0	0	0	0	0	0	0	0	0	0	1
OTU10713	CACCAGCGCCACAAGTGGGGATCAGGATTATTTGGCCTAAAGCGTCCGTAGCAGGTCTTGTAAATTTCTTGTGAAATTATTGCGCTTAACGTAATAGATGGCAGGAAAGACTGCAAGACTCGGAATTGGAAGGAGTAAGCGGTATTTTCGGGGGAGCGGTAAAATGTTATAATCCCGAGAGGACCACCGGTGCCGAAAGGGGCTTACTAGTACAAATTCGACTGTGAGGGACGAAAGCCAGGGGAGCGAAAAGGATTAGATACCCTTGTAGTCCTGGCTGTAAACTCTGCGAGCCAGATATGGCATAAACTCCGAGTTTGTGCCGTATCGAAAGGAAGCTGTTAAGCTCGCCGCCTGGGAAGTATAGTCGCAAGGCCGAAACTTAA	Archaea	Woesearchaeota	Unknown_Woesearchaeota_class	Unknown_Woesearchaeota_order	GW2011	AR15	Uncultured euryarchaeote	CRT	1	0	0	2	2	0	1	0	1	5	0	0	0	0	0	0	0	0	0	0	0	0	0	0	0	0	0	0	0	0	0	0	0	0	0	0	0	0	0	0
OTU10714	CACCAGCGCCACAAGTGGGAATCAATATTATTGGGCCTAAAGCGTTCGTAGCCGGTTTTGTAAATCTTTTGTGAAATCGTTTCGCTCAACGAAACGGCGCGCAGGAGACACTGCAAGACTTGGGACCGGGAGAGGTGTAGAGTATTCGATGGGGAGCGGTAAAATGTTATAATCCATCGAGGACTACCTGTGGCGAAGGCGCTACACTAGAACGGATCCGACGGTGAGGGACGAAAGCCAGGGGAGCGAAAAGGATTAGATACCCTCGTAGTCCTGGCCGTAAACGCTGTCAGTTAAGTGTTGCATTATCCATTGGATGGTGCAGTGTCGTAGCGAAGGCGTTAAACTGACCGCCTGGGAAGTACGGTCGCAAGGCTGAAACTTAA	Archaea	Woesearchaeota	Unknown_Woesearchaeota_class	Uncultured	Uncultured	Uncultured	Uncultured euryarchaeote	ART	0	0	0	0	0	0	0	0	0	0	0	0	0	0	0	0	0	0	0	0	0	0	0	0	0	0	0	0	0	0	0	0	0	0	0	0	0	0	0	0
OTU10715	CACCGGAGCCACGAGTGGGGGTCATTTTTATTGGGTCTAAAGCATCCGTAGCCGGGTTAGCAAGTCTTTTGTGAAATTGTTAAGCTTAACTTACCAACGTGCAAAAGGTACTACTAATCTTGGGACCGGGAGGAGACAGAGGTATTTCAGGGGGAGCGGTAAAATGTTATAATCCCTGGAGGACCACCTGTGGCGAAGGCGTCTGTCTAGAACGGCTCCGACGGTGAGGGATGAAGGCCGGGGGAGCGATCAGGATTAGATACCCTAGTAGTCCCGGCAGTAAACGCTGTGAGTTATGTGTTGCATATTCTTCATGGATATGCAGTGCCGTAGAGAAGTCGTTAAACTCACCACCTGGGAAGTACGGTCGCAAGACTGAAACTTAA	Archaea	Woesearchaeota	Unknown_Woesearchaeota_class	Uncultured	Uncultured	Uncultured	Uncultured	CRT	0	0	0	0	0	0	0	0	0	0	0	0	1	0	0	0	0	0	0	2	0	0	0	0	0	0	0	0	0	0	0	0	0	0	0	0	0	0	0	0
OTU10716	TACCGGCGGTCCAAGTTGCAGCCATTATTATTGGGTCTAAAATATCCGTAGCTTGTTCTGCAAGTCTCTTGTGAAATATTATATCTCAAGTATAATGCGAGCAGGAGATACTGCATTGCTAGAGACCGGAAGACGTAACGAGTACGATTGAGGTAGTGGTAAAATACGTTAATCTTAATTGGACTAACAATGGCGAAGGCACGTTACGAGGACGGATCTGACAGTGAGGGATGAAGGCCAGGGTCGCAAAACGGATTAGATACCCGTGTAGTCCTGGCAGTAAACACTGCACACTAAACATCAGTACCTCTTCGAGAGGTATTGGTGCTGTAGGGAAGCTGAAGAGTGTGCTACCTGGGAAGTATAGTCGCAAGGCCGAAACTTAA	Archaea	Woesearchaeota	Unknown_Woesearchaeota_class	Uncultured	Uncultured	Uncultured	Uncultured	ART	0	0	0	0	0	0	0	0	0	0	0	0	0	0	0	0	0	0	0	0	0	0	0	0	0	0	0	0	0	0	0	0	0	0	0	0	0	0	0	0
OTU10717	CACCTGCGCCACGAGTGGGAACCATTATTATTGGGTCTAAAGCGTCCGTAGCCGGTTTGATAAGTCTTCTGTGAAATTGGCCAGCTTAACTGGTCAGCGTGCAGAAAATACTATCAGACTTGGAACCAGGAAGGGTCAAGAGTATTCTGGGGGGAGCGGTAAAATGCTATAATCCCCGGAGGACTACCAATGGCGAAGGCACTTGACCGGAATGGATTTGACGGTGAGGGACGAAAGCTAGGGGAGCGATCCGGATTAGATACCCGAGTAGTCCTAGCTGTAAACGCTGCGAGCCAGGTGTTGCATATCCTTCATGGATGTGCAGTATCGAAACGAAGGTGTTAAGCTCGCCACCTGGGAAGTATGGTCGCAAGACTGAAACTTAA	Archaea	Woesearchaeota	Unknown_Woesearchaeota_class	Uncultured	Uncultured	Uncultured	metagenome	CRT	0	0	0	0	0	0	0	0	0	0	0	0	0	0	0	0	0	0	0	0	0	5	0	0	0	0	0	0	0	0	0	0	0	0	0	0	0	0	0	0
OTU10718	CACCAGCGCCACGAGTGGCATCCACAATTATTGGGTCTAAAGCGTCCGTAGCCGGTTTGATAAGTCTCTTGTGAAATCATTTGGCTCAACCAAATGGTGTGCTTGAGATACTGTTAAACTTGGAACTGGGAGGAGTCAGAAGTATTTTAGGGGGAGCGGTAAAATGCTATAATCCCTGAAAGACTGCCTGTGGCGAAAGCGTCTGACTAGAACAGATTCGACGGTGAGGGACGAAAGCTAGGGGAACAATCCGGATTAGATACCCGAGTAGTCCTAGCCATAAACGCTGCGAGCTAGGTGTTGCATATTCTTTGTGAATGTGCAGTGTCGTAGTGAAGACGTTAAGCTCGCCACCTGGGAAGTATGGTCGCAAGACTGAAACTTAA	Archaea	Woesearchaeota	Unknown_Woesearchaeota_class	Uncultured	Uncultured	Uncultured	metagenome	CRT	1	0	0	0	0	0	0	0	0	0	0	0	0	0	0	1	0	0	5	1	0	0	0	0	0	0	1	0	0	0	0	0	0	0	0	0	0	0	0	0
OTU10719	CACCAGCGCCACGAGTGGCAATCACAATTATTGGGCCTAAAGCGTCCGTAGCCGACTTGGTAAATCTCTTGTGAAATCGTTGTTCTGAATGCAACGGCGGGCAGGGGACACTGCCAGGTTAGGAACCGGGAAGGGTCAGAGGTACTCTTGGGGAAGCGGTAAAATGCTATAATCCCAAGAAGACCACCTGTGGCGAAGGCGTCTGACTAGAACGGATTCGACGGTGAGGGACGAAAGCCAGGGGAGCGAACCGGATTAGATACCCGAGTAGTCCTGGCTGTAAACGCTGCGAGCTAGGTGTCGCATACTCTACAAGATTATGCGGTGTCGAAGCGAAGGCATTAAGCTCGCCGCCTGGGAAGTACGGTCGCAAGACTGAAACTTAA	Archaea	Woesearchaeota	Unknown_Woesearchaeota_class	Uncultured	Uncultured	Uncultured	metagenome	CRT	4	0	0	0	0	0	0	0	0	0	0	0	2	0	0	0	0	0	0	0	0	0	0	0	0	0	0	0	0	0	0	0	0	0	0	0	0	0	0	0
OTU1072	TACCAGCAGTTCAAGTTGCATCCCTTTTTATTGGGTCTAAAACATCCGTAGCTTGCCGTTTAAGTCTCTTGTGAAATCCGATGTCTCAAGCATCGGGCTTGCAGGAGATACTGGGCGGCTAGAGATCGGTAGACGTAAGCAGTACGCCGGAGGTAGTGGTAAAATACGTTAATCTTCGGTGGACTAACAATCAGCGAAGGCAGCTTACGAGGACGAATCTGACAGTGAGGGATGAAGGCCAGGGGCGCAAAACGGATTAGATACCCGTGTAGTCCTGGCAGTAAACACTGCTCACTAAACATCGGGCCCTCTTCGGGAGGATTCGGTGCTGAAGCGAAGGCGAAGAGTGAGCTACCTGGGAAGTATAGTCGCAAGATCGAAACTTAA	Archaea	Woesearchaeota	Unknown_Woesearchaeota_class	Uncultured	Uncultured	Uncultured	metagenome	CRT	0	0	0	2	0	0	0	0	0	2	2	0	0	0	0	0	0	0	1	1	0	1	1	0	2	1	30	0	0	0	0	0	0	1	0	0	0	0	0	1
OTU10720	CACCAGCGCCACAAGTAGCAGCCATGCTTATTTGGTCTAAAGCGTCCGTAGCCGGTCGGGTAAATTTTTTTGTGAAATCGTTAGGCTCAACCTAACGGCGCGCAAAAAAGACTGCTTGACTTGAGACCGGGAGGAGATAGAGGTATTTCGGGGGGAGCGGTAAAATGTTATAATCCTCGGAAGACCACCAATGGCGAAGGCATCTATCTAGAACGGGTCTGACGGTCAGGGACGAAAGCTAGGGGAGCAAAACGGATTAGATACCCGAGTAGTCCTAGCTGTAAACTCTGTGAGCTGGATGGTGCATATTCTTAGGGAATGTGCAGAGTCTAAGCGAAGGTGTTAAGCTCACCACCTGGGAAGTATAGTCGCAAGGCCGAAACTTAA	Archaea	Woesearchaeota	Unknown_Woesearchaeota_class	Unknown_Woesearchaeota_order	GW2011	AR20	metagenome	CRT	0	0	0	0	0	0	0	0	0	0	0	0	0	0	0	0	0	0	0	0	0	0	0	0	0	0	0	0	0	0	0	0	0	0	0	0	0	0	0	0
OTU10723	TACCAGCAGTTCAAGTTGCAACCACATTTATTAAGTTTAAAGCGTTCGTAGCTCGTCTAGAAAGTTTCCTGTGAAATGTTATGGCTTAACCATAACGCGTGCAAGAAAAAACTCCTAGGCTTGGGACCGGAAGACGTAACGAGTACAGTTGGGGTAGCGGTAAAATGTTTTAATCTTAACTGGACTAACAATTGGCGAAGGCACGTTACGAGGACGGATCTGACGGTGAGGAACGAAGGCCAAGGGCGCAAAGGGGATTAGATACCCCCGTAGTCTTGGCTGTAAACGCTGCTTACTAAACATTGTTCTCTCTTCGAGAGGGAGCAGTGCTGTAGAGAAATCGTTAAGTAAGCTACTTGGGAAGTATAGCCGCAAGGTCGAAACTTAA	Archaea	Woesearchaeota	Unknown_Woesearchaeota_class	Uncultured	Uncultured	Uncultured	Uncultured	CRT	0	0	0	0	0	0	0	0	0	0	0	0	0	0	0	0	0	1	0	0	0	0	0	0	0	0	0	0	0	0	0	0	0	0	0	0	0	0	0	0
OTU10724	CACCAGCGCCACAAGTGGGGGCCGTTTATTTGGTCTAAAGCGTCCGTAGCCGGTTTTGTACATTTTCTGTGAAATCATCCAGCTTAACTGGATGGCGTGCAGGAAAAACGGCAAGACTTGGGACCGGGAGGAGCTCGAAGTATTCCATGGGGAGCGGTAAAATGCATTAATCCATGGAGGACTACCGATGGCGAAGGCATCGAGCCAGAACGGATCCGACGGTGAGGGACTAAAGCTAGGGGAGCGATCCGGATTAGATACCCGAGTAGTCCTAGCCCTAAACGCTGCGAGCTAGGTGTTGCATATTCTCCAAGAATGTGCAGTGTCGAAGCGAAGGTGTTAAGCTCGCCAGCCTGGGGAGTATGGTCGCAAGACTGAAACTTAA	Archaea	Woesearchaeota	Unknown_Woesearchaeota_class	Unknown_Woesearchaeota_order	GW2011	AR15	metagenome	CRT	0	0	0	0	0	0	0	0	0	0	0	0	0	0	0	0	0	0	0	0	0	0	0	0	0	0	0	0	0	0	0	0	0	0	0	0	0	0	0	0
OTU10726	CACCAGCGCCACAAGTGGGGACCAGTATTATTGGGCCTAAAGCGTCCGTAGCCGGGTAAGTAAATCTCTTGTGAAATTGTTAGGCTTAACCTAACAGCGTGCGAGGGAGACTGCTAACCTAGAGACCGGGAGGAGTCAGAGGTATTTAAGGGGTAGCGGTAAAATGCAGTAATCCCTTAAGGACCACCTGTGGCGAAGGCGTCTGACTAGAACGGGTCTGACGGTGAGGGACGAAAGCTGGGGGAGCGATCCGGATTAGATACCCGAGTAGTCCCAGCTGTAAACTCTGCGAGCTAGGTGTTGCATATTCTACGAGAATGTGCAGTGTCGTAGCGAAGGCGTTAAGCTCGCCGCCTGGGTAGTACGGTCGCAAGACTGAAACTTAA	Archaea	Woesearchaeota	Unknown_Woesearchaeota_class	Unknown_Woesearchaeota_order	GW2011	AR15	metagenome	CRT	0	0	1	0	0	0	0	0	0	0	0	0	0	0	0	0	0	0	0	0	0	0	0	0	0	0	0	0	0	0	0	0	0	0	0	0	0	0	0	0
OTU10727	TACCGGCGGTCCAAGTCGCATCCACATTTATTGGGTCTAAAACATCCGTAGCTTGTTCTACAAGTCTCTTGTGAAATCCTATGTCTCAAACATTAGGGCGTGCAAGAGATACTGTATTACTAGAGACCGGAAGACGTAACGAGTACGATAAAGGTAACGGTAAAATGTGTTAATCTTTATTGGACTAACAACGGCGAAGGCACGTTACGAGTACGGATCTGACAGTGAGGGATGAAGGCCAGGGGCGCGAAAGGGATTAGATACCCCTGTAGTCCTGGCAGTAAACACTGCTCACTAAACATTAGTACCTCCTCGAGAGGTATTAGTGCTGCAGAGAAGTCGGAGAGTGAGCTACCTGGGAAGTATAGTCGCAAGGCCGAAACTTAA	Archaea	Woesearchaeota	Unknown_Woesearchaeota_class	Unknown_Woesearchaeota_order	GW2011_GWC1_47_15	Uncultured	metagenome	CRT	0	0	0	0	0	0	0	0	0	0	0	0	0	0	0	0	0	0	0	0	0	0	0	0	0	0	0	0	0	0	0	0	0	0	0	0	0	0	0	0
OTU10728	TACCAGCTCCCCGAGTGGTGGGGATGATTATTTGGCCTAAAGCGTCCGTAGCTGGCTCTGCAAGTCCTCCGTTAAATCTGACGATCTAATCGTTGGGCTGCGGAGGATACTGCGGGGGCTGGGGGGCGGGAGAAGCTGACGGTACTCTTGGGGTAGGGGTGAAATCCTATAATCCCAGGAGGACAACCAGTGGCGAAGGCGGTCAGCTAGAACGCGCCCGACGGTGAGGGACGAAAGCTGGGGGAGCGATCCGGATTAGATACCCGGGTAGTCCCAGCTGTAAACGATGCAGGCTAGGTGTTGGCGTGACTAAGGGTCACGCTAGTGCCGCAGGGAAGCCGTTAAGCCTGCCGCCTGGGAAGTACGGTCGCAAGACTGAAACTTAA	Archaea	Bathyarchaeota	Bathyarchaeia	Uncultured	Uncultured	Uncultured	Uncultured archaeon	CRT	0	0	0	0	1	3	0	0	1	0	0	0	0	0	0	0	0	0	0	0	0	0	0	0	0	0	0	0	0	0	0	0	0	0	0	0	0	0	0	0
OTU10729	CACCAGCGCCACGAGTGGCAATCGCGTTTACTTGGCCTAAAGCGTCCGTAGCCGGCTTGATAACTCTTTTGTGAAATTGTTGTACTTAATATAACAGCGTGCAGAGGAAACTGTTAAGCTTGGGACCGGGAGGAGTCAGAGGTATTCATTGGGGAGCGGTAAAATGCTATAATCCTTTGAAGACCACCTGTGGCGAAGGCGTCTGACTAGAACGGATCCGACGGTGAGGGACGAAAGCCAGGGGAGCGAACCGGATTAGATACCCGAGTAGTCCTGGCCGTAAACACTGCGAGCTAGATGTTGCATTTTCTCCGTGAAAGTGCAGTATCGTAGCGAAGGCGTTAAGCTCGCCGCCTGGGAAGTATGGTCGCAAGACTGAAACTTAA	Archaea	Woesearchaeota	Unknown_Woesearchaeota_class	Uncultured	Uncultured	Uncultured	metagenome	CRT	2	0	0	0	0	0	0	0	0	1	0	0	0	0	0	0	0	0	0	0	0	0	0	0	0	0	0	0	0	0	0	0	0	0	0	0	0	0	0	0
OTU1073	CACCAGCGCCACGAGTGGGGACCACATTTATTGGGCCTAAAGCGTCCGTAGCTGGTTTATTAAATCTTTTGTGAAATCGTAAGGCTTAACTTTACGGCTTGCAAGAGACACTGATAGGCTTGGAACCGGGAAGGGCATGAGGTATTCCTAGGGTAGCGGTAAAATGTTATAATCCTAGGAGGACCACCTGTGGCGAAGGCGTCATGCTAGAACGGATTCGACAGTGAGGGACGAAAGCCAGGGGAGCGATCCGGATTAGATACCCGAGTAGTCCTGGCCGTAAACGCTGCGAGCAAGGTGTTGCGTAATCTTCGCGATTGCGCAGTGTCGAAACGAAGGTGTTAAGCTCGCCGCCTGGGAAGTATGGTCGCAAGACTGAAACTTAA	Archaea	Woesearchaeota	Unknown_Woesearchaeota_class	Unknown_Woesearchaeota_order	GW2011	AR15	metagenome	CRT	2	0	0	0	0	0	5	0	2	9	4	2	9	0	0	10	0	1	28	3	0	1	0	1	7	0	1	1	0	0	11	0	0	0	0	0	0	0	0	12
OTU10732	TACCAGCGGTCCAAGTTGCAACCACTTTTATTGGGTCTAAAACATCCGTAGCTTGTTTTGTAAGTCTTTTGTGAAATCCTATCTCTCAAAGATAGGGCGGGCAAAAGATACTGCATAGCTAGAGACCGGAGGATGCGAGGAGTACGGCCAAGGTAGTAGTAAAATGCGTTAATCTTGGTTGGACTAACAAGAGCGAAGGCACCTCGCAACGACGGATCTGACAGTGAGGGATGAAGGCTAGGGGCGCAAAAGGGATTAGATACCCCTGTAGTCCTAGCAGTAAACACTGCGCACTAAACATTAGTACCTCCTCGAGAGGTATTGGTGCTGTAGGGAAGCCGAAGAGTGCGCTACCTGGGAAGTATAGTCGCAAGATCGAAACTTAA	Archaea	Woesearchaeota	Unknown_Woesearchaeota_class	Unknown_Woesearchaeota_order	GW2011_GWC1_47_15	Uncultured	metagenome	CRT	0	0	0	0	0	0	0	0	0	0	0	0	0	0	0	0	0	0	0	0	0	0	1	0	0	0	0	0	0	0	0	0	0	0	4	0	0	0	0	0
OTU10733	TACCTGCGGTCCAAGTCGCAGCCATTTTTATTGGGTCTAAAACATCCGTAGCTTGCTTTGTAAGTTTCCTGTGAAATCCGGTTTCTTAAGAATCGGGCGGGCAGGAAGTACTGCAGAGCTAGAGACTGGGAGACGTAAGAAGTACGTTCGAAGTAGCGGTAAAATGTGTTAATCTCGGACGGACTCACAACAGCGAAGGCATCTTACGAGAACAGTTCTGACAGTAAGGGATGAAGGCCAGGGGCGCAAAACGGATTAGATACCCGTGTAGTCCTGGCAGTAAACACTGCACACTAAACATCGGGACCTCTTCGGGAGGTTTCGGTGCTGCAGGGAAGCCGAAGAGTGTGCTACCTGGGAAGTATGGTCGCAAGGCTGAAACTTAA	Archaea	Woesearchaeota	Unknown_Woesearchaeota_class	Unknown_Woesearchaeota_order	SCGC AAA011-D5	Uncultured	Candidatus Levybacteria bacterium RIFOXYB1_FULL_40_17	CRT	0	0	0	0	0	0	0	0	0	0	0	0	0	0	0	0	0	0	0	0	0	0	0	0	1	0	0	0	6	1	1	0	0	1	0	0	0	1	0	0
OTU10735	TACCGGCGGTCCGAGTCGCATCCACATTTATTGGGTCTAAAACATTCGTAGCTTGTTTTGTAAGTCTCTTGTGAAATCTGGCATCTTAAATGTCAGGCATGCAAGAGATACTGCTTTACTAGAGACCGGAAGACGCAAAGAGTACGATTGAGGTAGCGGTAAAATGTGTTAATCTCAATTGGACTAACAATGGCGAAGGCACTTTGCGAGTACGGATCTGACAGTGAGGGATGAAGGCTAGGGGCGCAAAAGGGATTAGATACCCCTGTAGTCCTAGCAGTAAACGCTGCTCACTAAACATCAGTGCCTCTTCGAGAGGCATTGGTGCTGTAGGGAAGCCGAAGAGTGAGCTACCTGGGAAGTATAGTCGCAAGGCCGAAACTTAA	Archaea	Woesearchaeota	Unknown_Woesearchaeota_class	Unknown_Woesearchaeota_order	GW2011_GWC1_47_15	Uncultured	metagenome	CRT	0	0	0	0	0	0	2	0	0	0	0	0	3	0	0	0	0	0	1	4	0	0	0	0	0	0	0	0	0	0	0	0	0	0	0	0	0	0	0	0
OTU10737	CCCAGGAGCCACAAGTGGCAACCGCTTTTATTGGGCCTAAAGCGTCCGTAGCCTGTTAAGTAAATTTTCTGTGAAATCGTTGGGCTTAACCTAACGGTGTGCAGGAAAGACTGCTTGACTAGGGACCGGGAGGCGTCAGAGGTATTCCTGAGGGAGCGGTAAAATGCTATAATCTCAGGAGGACCCCCTGTGGCGAAGGCGTCTGACGAGAACGGATCCGACGGTCAGGGACGAAAGCTAGGGGAGCAAACCGGATTAGATACCCGAGTAGTCTTAGCTGTAAACTCTGCGAGCTAGGTGTTGCGTATTCTTCGGGAATACGCAGTGTCGAAGCGAAGGTGTTAAGCTCGCCGCCTGGGAAGTATGGTCGCAAGACTGAAACTTAA	Archaea	Woesearchaeota	Unknown_Woesearchaeota_class	Uncultured	Uncultured	Uncultured	marine metagenome	CRT	0	0	0	0	0	0	0	0	0	0	0	0	0	0	0	0	0	0	0	0	0	0	0	0	0	0	0	0	0	0	0	0	0	0	0	0	0	0	0	0
OTU10739	TCCCAGCAGTCCAAGTAGCAGCCACAATTATTGGGTCTAAAACATTCGTAGCTTGTTTGGTAAGTTCCCTGTGAAATGTTATTTCTCAAGAATAACGCGTGCAGGCAATACTACCAAACTTGAGACCGGGAGACGTAATGAGTATAGTTAAAGTAGTGGTAAAATACTTTAATCTTAGCTAGACTAACAATGGCGAAAGCACGTTACGAGAACGGATCTGACGGTGAGGGATGAAGGCCAGGGGCGCAAAACGGATTAGATACCCGTGTAGTCCTGGCTGTAAACACTGCGTACTAAACTTTGTGATCTCTTCGAGAGATTGCAGAGCTGTAGCGAAGGCGAAGAGTATGCTACCTGGGGAGTATAGCCGCAAGGCCGAAACTTAA	Archaea	Woesearchaeota	Unknown_Woesearchaeota_class	Uncultured	Uncultured	Uncultured	Uncultured	CRT	0	0	0	2	3	1	3	0	0	2	8	3	0	0	0	0	0	0	0	0	0	4	0	0	0	0	0	0	4	0	0	0	0	0	0	0	0	0	0	1
OTU1074	TACTAGCGGTCCAAGTCGCAGCCATTTTTATTGGGTCTAAAACATCCGTAGCTTGTCTAGTAAGTTTCTTGTGAAATCTCATATCTCAAGTATGGGGCGTGCAAGAAGTACTGCTATACTAGAGACCGGAAGACGTAAGAAGTACGTTCGAAGTAGTGGTAAAATATTTTAATCTCGGACGGACTCACAATAGCGAAGGCATCTTACGAGGACGGTTCTGACAGTAAGGGATGAAGGCTAGGGGCGCAAAACGGATTAGATACCCGTGTAGTCCTAGCAGTAAACACTGCACACTAAACATCAGTACCTCTTCGAGAGGTATTGGTGCTGAAGGGAAGCCGAAGAGTGTGCTACCTGGGAAGTATAGTCGCAAGGCCGAAACTTAA	Archaea	Woesearchaeota	Unknown_Woesearchaeota_class	Unknown_Woesearchaeota_order	SCGC AAA011-D5	Uncultured	metagenome	CRT	0	2	0	0	0	0	0	0	0	0	0	0	0	0	0	0	0	0	0	0	0	0	0	0	0	0	1	0	0	0	0	0	0	0	1	0	0	0	0	6
OTU10740	TCCCAGCAGTCCAAGTGGCAGCCACAATTATTGGGTCTAAAACATTCGTAGCTTGTTTGGAAAGTTTCCTGTGAAATGTTACCTCTCAAAGGTATCGCGTGCAGGAAATACTACCAGGCTTGAGACCGGGAGACGCAATGAGTACAGTCAAGGTAGTCGTAAAATACTTTAATCTTGACCGGACTAACAACGGCGAAGGCACATTGCGAGAACGGATCTGACAGTGAGGAATGAAGGCTAGGGGCGCAAAACGGATTAGATACCCGTGTAGTCCTAGCTGTAAACACTGCGTACTAAACTTTGTGATCTCCTCGAGAGATTGCAGAGCTGTAGCGAAGGCGTAGAGTACGCTACCTGGGAAGTATAGCCGCAAGGCCGAAACTTAA	Archaea	Woesearchaeota	Unknown_Woesearchaeota_class	Uncultured	Uncultured	Uncultured	Uncultured	CRT	0	0	0	0	0	1	0	0	0	0	3	0	0	5	2	0	3	1	0	0	0	1	2	0	0	0	0	0	0	0	0	0	0	0	0	0	6	0	4	0
OTU10741	CACCGGCGCCACGAGTGGGAATCACATTTATTGGGTCTAAAGCGTTCGTAGCTGGTTTGACAAGTCTCTTGTGAAAGTGTTAAGCTCAACTTAACAAATAGCAAAAGAAACTGTTAAACTTGGGACCGGGAGGAGATAAGAGTATTCTGGGGGGAGCGGTAAAATGTTATAATCCTCAGAGGACTACCAATGGCGAAGGCACTTATCCAGAACGGGTCCGACAGTGAGGGACGAAGGCTAGGATAACGATAAGGATTAGATACCCTAGTAGCCCTAGCAGTAAACGCTGTGAGTTAGGTGTTGTATAATCTTCGGGATTATACAGTGCCGTAGGGAAGCCGTTAAACTCACCACCTGGGAAGTACGATCGCAAGATTGAAACTTAA	Archaea	Woesearchaeota	Unknown_Woesearchaeota_class	Unknown_Woesearchaeota_order	GW2011	AR20	Uncultured archaeon	ART	0	0	0	0	0	0	0	0	0	0	0	1	0	0	0	0	0	0	0	0	0	0	0	0	0	0	0	0	0	0	0	0	0	0	0	0	0	0	0	0
OTU10742	AACTAGCATCCCAAGTGGTAGTCGCGATTATTTGGCTTAAAGCGTCCGTAGTCGGGCTGCTTAGTCTTCTGTGAAATCCTCCGGCTTAACCGTAGGGCTTGCAGAGGATACTGGCAGTCTTGGAGCCGGGAGAGGTTGGGGGTATTTCCAGGGTAGCGGCGAAATGCTATAATCCTGGAAGGACCACCGATAGCGAAGGCACCCAACTAGAACGGGCTCGACGATGAGGGACGAGAGCTAGGGGAGCAAACCGGATTAGATACCCGGGTAGTCCTAGCCGTAAACGATGCAGGCTGAGTGTCTCCTGAACCTCGAGTTCAGGAGGTGCTGAAGGGAAACCGTTAAGCCTGCCGCCTGGGGAGTACGGTCGCAAGGCTGAAACTTAA	Archaea	Altiarchaeota	Altiarchaeia	Altiarchaeales	Altiarchaeaceae	Candidatus Altiarchaeum	metagenome	CRT	0	0	0	0	0	0	0	0	0	0	0	0	0	0	0	0	0	0	0	0	0	0	1	0	0	0	0	0	0	0	0	0	0	0	0	0	0	3	0	0
OTU10745	CACCAGCGCCACGAGTGGCGATCAGATTTATTGGGCCTAAAGCGTCCGTAGCCGGTTTGATAAATCTTTTGTGAAATTGTTGGGCTCAACCTAACAACGTGCAGGAGAAACTGTCAGACTAGGGACCGGGAGGAGTGTGAGGTATTCCTTGGGGAGCGGTAAAATGTTATAATCCTTGGAAGACCACCTGTGGCGAAGGCGTCACACTAGCACGGATCCGACGGTGAGGGACGAAAGCTAGGGGAGCGATCCGGATTAGATACCCGAGTAGTCCTAGCTGTAAACTCTGCGAGTTAGGTGTTGCATATTCTTCGGGAATATGCAGTATCGTAGCGAAGGCGTTAAACTCGCCGCCTGGGGAGTACGGTCGCAAGGCTGAAACTTAA	Archaea	Woesearchaeota	Unknown_Woesearchaeota_class	Unknown_Woesearchaeota_order	GW2011	AR15	metagenome	ART	1	0	0	0	0	0	0	0	0	0	0	0	0	0	0	0	0	0	2	0	0	0	0	0	0	0	0	0	0	0	0	0	0	0	0	0	0	0	0	0
OTU10746	CACCGGCGTCACAAGTGGCAACCGCGTTTATTGGGCCTAAAGCGTTCGTAGCCGGTTTAGTAAATTTCTTGTGAAATTGTTTGGCTTAACCAAACAACGTGCAAGAAACACTACTAAACTAGGGACCGGGAGGAGCTAGATGTATTTCGGGGGGAGCGGTAAAATGCAATAATCCTCGGAAGACAGCCTATGGCGAAGGCTTCTAGCTAGAACGGGTCCGACGGTGAGGAACGAAAGCTGGGGGAGCGATCCGGATTAGATACCCGAGTAGTCTCAGCTGTAAACTCTGCGAGCTATGTGGTGCACATTCTTAGTGGATGTGCAGCGCCTAAGTGAAGACGTTAAGCTCGCCGCCTGGGAAGTACGGCCGCAAGTCTGAAACTTAA	Archaea	Woesearchaeota	Unknown_Woesearchaeota_class	Unknown_Woesearchaeota_order	GW2011	AR20	metagenome	ART	0	0	0	0	0	0	0	0	0	0	0	0	0	0	0	0	0	0	0	1	0	2	0	0	0	0	0	0	0	0	0	0	0	0	0	0	0	0	0	0
OTU10749	TACTAGCGGTCCAAGTCGCAGCCATAATTATTGGGTCTAAAACATCCGTAGCTTGTTTAGTAAGTTTCCTGTGAAATTTTGTATCTCAAGTACAAAGCGCGCAGGAAGTACTACTAGGCTAGAGACTGGAAGACATAAGAAGTACGACCAAAAGTAGTGGTAAAATACGTTGATCTTGGTTGGACTCACAAGAGCGAAGGCATCCTATGAGTACAGTTCTGACAGTGAGGGATGAAGGCTAGGGGCGCAAAACGGATTAGATACCCGTGTAGTCCTAGCAGTAAACACTGCGCACTAAACATCGGGACCTCCTCGAGAGGCTTCGGTGCTGCAGGGAAGCCGAAGAGTGCGCTACCTGGGAAGTATAGTCGCAAGGCCGAAACTTAA	Archaea	Woesearchaeota	Unknown_Woesearchaeota_class	Unknown_Woesearchaeota_order	SCGC AAA011-D5	Uncultured	Uncultured bacterium	ART	0	0	0	0	0	0	0	0	0	1	1	2	0	0	1	0	2	1	0	0	0	0	0	0	0	0	0	0	0	0	0	0	0	0	0	0	0	0	0	0
OTU1075	TACTCGCGGTCCAAGTCGCAGCCATATTTATTGGGTCTAAAACATCCGTAGCTTGCTTTGTAAGTTTCTTGTGAAATTTTATCTCTCAAAGGTAAAGCGTGCAAGAAGTACTGCAAAGCTAGAGACTGGAAGACGTAAGGAGTACGTTCAAAGTAGCGGTAAAATGTGTTAATCTTGAACGGACTTACAACAGCGAAGGCACCTTACGAGGACAGTTCTGACAGTAAGGGATGAAGGCTAGGGGCGCAAAACGGATTAGATACCCGTGTAGTCCTAGCAGTAAACACTGCACACTAAACATCAGTACCTCCTCGAGAGGTATTGGTGCTGCAGGGAAGCCGAAGAGTGTGCTACCTGGGAAGTATAGTCGCAAGGCTGAAACTTAA	Archaea	Woesearchaeota	Unknown_Woesearchaeota_class	Unknown_Woesearchaeota_order	SCGC AAA011-D5	Uncultured	metagenome	CRT	0	7	50	0	4	3	2	6	0	1	0	1	0	1	0	2	0	0	0	0	0	0	0	0	0	0	2	0	0	0	1	0	0	0	19	0	0	0	0	10
OTU10750	TACCAGCGGTCCAAGTTGCATCCATATTTATTAGGTCTAAAATATCTGTAGCTTGTTTTGTAAGTTTTCTGTGAAATCTCATATCTCAAGTATGAGGCTGGCAGGAAATACTACATAACTAGAGACTGGAAGACGTAAGGAGTACTGTTAAGGAAGCGGTTAAATGTGTTAATCTTAACTGGACTAACAATGGCGAAGGCACCTTACGAGGACAGTTCTGACAGTGAGAGATGAAGGCTAGGGTCGCAAAACGGATTAGATACCCGTGTAGTCCTAGCAGTAAACACTGCACACTAAACATCAGTACCTCTTCGAGAGGCATTGGTGCTGTAGGGAAGCCGAAGAGTGTGCTACCTGGGAAGTATAGTCGCAAGGCCGAAACTTAA	Archaea	Woesearchaeota	Unknown_Woesearchaeota_class	Unknown_Woesearchaeota_order	GW2011_GWC1_47_15	Uncultured	metagenome	CRT	0	0	0	0	0	1	0	0	1	0	0	0	0	0	1	0	0	0	0	2	1	3	1	0	1	3	1	1	0	1	2	6	2	7	2	0	0	0	0	3
OTU10751	CACCGGAGCCACAAGTGGTGACCACGTTTATTGGGTCTAAAGCGTTCGTAGCTGGTTTAGTCTGTCCTTTGTGAAATTGTTAGGCTTAACTTAACAGCGTGCAAAGGATACTGCTAGACTTGAGACCGGGAGAGGGTAAGAGTATTCCAGGGGGAGCGGTAAAATGTTGTAATCCCTGGAGGACTACCTATGGTGAAGACACTTATCCAGAACGGGTCTGACAGTGAGGAACGAAGGCTGGGAGAACGATAAGGATTAGATACCCTAGTAGCCCCAGCTGTAAACGCTGTGAGCTATGTGTTGCATGTTCTTTATGGACATGCAGTGCCGAAGCGAAGGCATTAAGCTCACCACCTGGGAAGTACGGTCGCAAGGTTGAAACTTAA	Archaea	Woesearchaeota	Unknown_Woesearchaeota_class	Unknown_Woesearchaeota_order	GW2011	AR20	metagenome	CRT	0	0	0	0	0	0	0	0	0	0	0	0	0	0	0	0	0	0	0	0	0	0	0	0	0	0	0	0	0	0	0	0	0	0	0	0	0	0	0	0
OTU10752	TCCCGGCGCCACGAGTCGCAATCGCGTTTATTGGGTCTAAAGCATCCGTAGCCGGCGTATTAAATTTCCTGTGAAATTGGGGAGCTTAACTCCTCAACGTGCAGGGAAGACTGATACGCTTGGAACCGGGAGGGGTAGAAGGTATTCCGTGGGGAGCGGTTAAATGTTATAATCCTCGGAGGACCGCCAATGGCGAAGGCATTCTACCAGAACGGATTCGACGGTGAGGGATGAAAGCTAGGGGAGCGATCCGGATTAGATACCCGAGTAGTCCTAGCCGTAAACGCTGCCAGCAAGATGTTGCGTATTCTACGGGAATGCGCAGTGTCGAAACGAAGGTGTTAAGCTGGCCACCTGGGAAGTACGGTCGCAAGGCTGAAACTTAA	Archaea	Woesearchaeota	Unknown_Woesearchaeota_class	Uncultured	Uncultured	Uncultured	metagenome	ART	0	0	0	0	0	0	0	0	0	0	0	0	0	0	0	0	0	0	0	0	0	0	0	0	0	0	0	0	0	0	0	0	0	0	0	0	0	0	0	1
OTU10754	CACGTACTCCGCAAGTGGTATCCACTAATATTGGGCCTAAAACGTCTGTAGCCGGCTTAATAAGTCTTTGGTGAAATCATCGGGCTTAACTTGATGAATTGCCAAAGAAACTGTTTGGCTCGAGGCCGGGAGACGCCAAGGGAATTTCCGGGGTAACGGTGAAATGTTATGATCCTGGAAAGACCACCAGTAGCGAAGGCGCTTGGCGAGAACGGACCTGACGGTGAGAGACGAAAGCTGGGGGAGCGACCCGGATTAGATACCCGGTTAGTCCCAGCCGTAAACGATGTGGACTAGGTGTAATGTCACCCACGTGGTGCTATTGTGCCGAAGGGAAGCCATTAAGTCCACTGCCAGGGAAGTACGCCCGCAAGGGTGAAACTTAA	Archaea	Iainarchaeota	Iainarchaeia	Iainarchaeales	Candidatus Iainarchaeum	Uncultured	metagenome	CRT	0	0	0	0	0	0	0	0	0	0	0	0	0	0	0	0	0	0	0	0	0	2	2	0	0	0	0	0	0	0	0	0	0	0	4	0	0	0	0	0
OTU10757	TCCCGGCGGTCCAAGTCGCAGCCACAATTATTGGGTCTAAAACATCCGTAGCTTGCTAAGTAAGTTTCTTGTGAAATCGGGACTCTTAAGGTTCCGGCGTGCAAGAAATACTGCTTAGCTTGAGACCGGGAGACGTAAGGAGTATGAATAGGGTAGCGGTAAAATGTGTTGATCCTGTTCAGACTAACGATAGCGAAGGCACCTTACGAGAACGGTTCTGACAGTGAGGGATGAAGGCTAGGGGCGCAAAAGGGATTAGATACCCCTGTAGTCCTAGCAGTAAACCCTGCACACTAAACATTAGGGCCTCCTCGAGAGGTCTTGGTGCTGTAACGAAGGTGGAGAGTGTGCTACCTGGGAAGTATAGTCGCAAGGCCGAAACTTAA	Archaea	Woesearchaeota	Unknown_Woesearchaeota_class	Unknown_Woesearchaeota_order	GW2011_GWC1_47_15	Uncultured	metagenome	CRT	0	0	0	0	0	0	0	0	0	0	0	0	0	0	0	4	0	0	0	0	0	0	0	0	0	0	0	0	0	0	0	0	0	0	0	0	0	0	0	1
OTU10759	TCCCTGCGGTCCAAGTCGCAGCCATCTTTATTGGGTCTAAAACATCCGTAGCTTGCTTTGTAAGTCTCTTGTGAAATCCTGTGTCTCAAGCACAGGGCGCGCAAGAGGTACTGCTTAGCTAGAGACCGGAAGACATAGGAAGTACGTCTAAAGTAGCGGTAAAATGTTTTAATCTTAGGCGGACTCACAACAGCGAAGGCATCCTATGAGGACGGTTCTGACAGTAAGGGATGAAGGCTAGGGGCGCAAAAAGGATTAGATACCCTTGTAGTCCTAGCAGTAAACACTGTACACTAAACATTAGTGCCTCCTCGAGAGGCATTGGTGCTGTAGGGAAGCCGAAGAGTGTACTACCTGGGAAGTATAGGCGCAAGCCCGAAACTTAA	Archaea	Woesearchaeota	Unknown_Woesearchaeota_class	Unknown_Woesearchaeota_order	SCGC AAA011-D5	Uncultured	Uncultured archaeon	CRT	0	0	0	0	0	0	0	0	0	0	0	0	0	0	0	0	0	0	0	0	0	3	0	0	4	3	0	1	0	0	0	0	0	2	0	0	1	8	1	0
OTU1076	TACCGGCAGTTCAAGTGGCATCCAAATTTATTGGGTCTAAAACATCCGTAGCTTGTTATTTAAGTCTCCTGTGAAATCTAATGTCTCAAGCATTAGGCTTGCGGGGGATACTGGATAACTAGAGACCGGTAGGCGTAAGGAGTACAATCGAGGTAGTGGTTAAATACGTTAATCTTGGTTGGACTAACAATTTAGCGAAGGCACCTTACGAGGACGGATCTGACAGTAAGGGATGAAGGCCAGGGGCGCAAAACGGATTAGATACCCGTGTAGTCCTGGCAGTAAACACTGCTCACTAAACATCGGGCCCTCTTAGGGAGGATTCGGTGCTGAAGGGAAGCCAAAGAGTGAGCTACCTGGGAAGTATAGTCGCAAGGTCGAAACTTAA	Archaea	Woesearchaeota	Unknown_Woesearchaeota_class	Uncultured	Uncultured	Uncultured	metagenome	CRT	0	0	0	3	2	0	23	8	3	40	20	3	8	9	4	6	3	2	0	0	0	0	0	0	0	1	1	0	0	0	0	0	0	0	0	0	0	5	0	0
OTU10760	TACTCGCGGTCCAAGTCGCAGCCATTTTTATTGGGTCTAAAACATCCGTAGCTTGCTTAATAAGTTTCTTGTGAAATTTTGTATCTTAAATGCAAAGCGGGCAAGAAATACTGTTAAGCTAGAGACTGGAAGACGTAAGAAGTATGTTCGAAGTAACGGTTAAATGTGTTAATCTCGGACAGACTATCAATAGCGAAGGCATCTTACGAGGACAGTTCTGACAGTAAGGGATGAAGGCTAGGGGCGCAAACAGGATTAGATACCCTGGTAGTCCTAGCTGTAAACACTGCACACTAAACATTAGTACCTCCTCGAGAGGTGTTAGTGCTGAAGCGAAGGCGAAGAGTGTGCTACCTGGGAAGTATAGTCGCAAGGCCGAAAACTTAA	Archaea	Woesearchaeota	Unknown_Woesearchaeota_class	Unknown_Woesearchaeota_order	SCGC AAA011-D5	Uncultured	metagenome	CRT	0	0	0	0	0	0	0	0	0	0	0	0	0	0	0	0	0	0	0	0	0	0	0	0	0	0	0	0	8	0	0	0	0	0	0	0	0	0	0	0
OTU10761	TACTCGCGGTCCAAGTCGCAGCCATTTTTATTGGGTCTAAAACATCCGTAGCTTGTTTGATAAGTTTCTTGTGAAATTTTGTATCTCAAGTGCAAAGCGGGCAAGAAGTACTATCAAGCTAGAGACTGGGAGACGGAAGAAGTACGTTCAAAGTAGCGGTAAAAATGTGTTAATCTTGAGCGGACTATCAACAGCGAAGGCATCTTCCGAGAACAGTTCTGACAGTAAGGGATGAAGGCTCGGGGCGCAAAACGGATTAGATACCCGTGTAGTCCGAGCAGTAAACACTGCACACTAAACATCGGTGCCTCCTCGAGAGGCGTCGGTGCTGCAGCGAAGGCGAAGAGTGTGCTACCTGGGAAGTATAGTCGCAAGGCCGAAACTTAA	Archaea	Woesearchaeota	Unknown_Woesearchaeota_class	Unknown_Woesearchaeota_order	SCGC AAA011-D5	Uncultured	Uncultured archaeon	CRT	2	6	0	1	4	0	0	0	0	4	16	3	0	2	0	0	0	0	0	1	0	0	0	0	0	0	0	0	0	0	0	1	0	8	7	6	18	2	0	1
OTU10764	CACGTACTCCATAAGTGGTATCCGTTTATATTGGGCCTAAAATGTCCGTAGCTCGCCGGAAAAGTCCTTGGTGAAAGCAACAGGCTTAACCTGCTGAATGGCCAAGGAAACTGTCTGACTAGAGGCCGGAAGAGGTCAAGGGAATTTCAGGGGTAGCGGTGAAATGCTATGATCCTTGAAAGACCACCAGTAGCGGAGGCGCTTGACCAGGACGGTCCTGACAGTGAGGGACGAAAGCTGGGGGAGCGACCAGGATTAGATACCCTGTTAGTCCCAGCCGTAAACGATGTGGACTTGGTGTCCTAGCACCTACTATGGTGCAGGGGTGCCGTAGGGAAGCCGTTAAGTCCACTGCCAGGGAAGTACGCTCGCAAGGGTGAAACTTAA	Archaea	Iainarchaeota	Iainarchaeia	Iainarchaeales	Candidatus Iainarchaeum	Uncultured	metagenome	ART	0	0	0	0	0	0	0	0	0	0	0	0	0	1	1	0	1	1	0	0	0	0	0	0	0	0	0	0	0	0	0	0	0	0	1	0	0	0	0	0
OTU10767	CACCAGCGCCTCAAGTGGTACCCACGAATACTGGGCCTAAAGCGTCCGTAGCCGGCCTGAAAAGTCTCTTGTGAAATAATGGGGCTCAACTCCATTGCGCGCATGAGATACTCTTGGGCTTGGGAGCGGGGGAGGTAAGGGGTACGCCTAGGGTAGGGGTAAAATCCGTTGAGCCTGGGTGGACCACCAGTGGCGAAGGCGCCTTACCAAAACGCGTCCGACGGTGAGGGACGAAAGCTGGGGGAGCGAACGGGATTAGATACCCCGGTAGTCCCAGCTGTAAATGATGCAGACTGTGGTGTTGCGCCAGATTTAATCTGTCGCAGTGCTGTAGCGTAGGTGTTAAGTCTGCCGCCTGGGGAGTACGACCGCAAGGTTGAAACTTAA	Archaea	Micrarchaeota	Micrarchaeia	Micrarchaeales	Uncultured	Uncultured	metagenome	ART	0	0	0	0	0	1	0	0	0	1	0	0	0	0	0	0	0	0	0	0	0	0	0	0	0	0	0	0	0	0	0	0	0	0	0	1	0	0	0	0
OTU1077	TACCCGCGCTCCAAGTGATGACCCCGATTACTGGGCTTAAAGCGTTCGTAGCCGGTTTTGTAAGTCCCTGGTGAAATCGATCGGTAGACCGATTGGCTTGCTTGGGATACTGCAAGACTTGGGACCGGGAGAGGTTAGAGGTACTCCAGGGGTAAGGGTAAAATCTTATAATCCTTGGGGGACCACCTGTGGCGAAGGCGTCTAACTAGAACGGATCCGACGGTGAGGGACGAAAGCTAGGGTAGCGAACCGGATTAGATACCCGGGTAGTCCTAGCTGTAAACGATGCCCACTAGACATTGGTAATCCTACGCGGTTTCCAGTGTCGTAGGGAAACCGTTAAGTGGGCCGCCTGGGGAGTACGGTCGCAAGGCTGAAACTTAA	Archaea	Aenigmarchaeota	Deep Sea Euryarchaeotic Group(DSEG)	Uncultured	Uncultured	Uncultured	Uncultured archaeon	CRT	0	0	1	1	1	2	2	0	0	1	0	0	20	13	2	14	0	0	1	16	21	5	2	3	0	6	18	1	21	11	2	6	1	4	0	1	20	5	2	0
OTU10770	CCCCAGCGCCACAAGTGGCAATCACATTTACTTGGCCTAAAGCGTCCGTAGCTGGTTTTGTAAATCTCTTGTGAAATTGTCAGGCTCAACTTGACAGCATGCAAGAGACACTGCAAGGCTTGAGACCGGGAGACGTTAGGAGTATTTCTTGGGGACCGGTAAAATGGGATAATCCAAGAAAGACTACCAGTGGCGAAGGCGCCTAACGAGAACGGTTCTGACAGTGAGGGACGAAGGCTAGGGGAGCGAACCGGATTAGATACCCGAGTAGTCCTAGCAGTAAACGCTGTGAGTTAGGTGTTGCACAACTTATTAAGGTTGTGCAGTGTCGAAGAGAAGTCGTTAAACTCACCGCCTGGGAAGTATGGTCGCAAGACTGAAACTTAA	Archaea	Woesearchaeota	Unknown_Woesearchaeota_class	Unknown_Woesearchaeota_order	GW2011	AR15	Uncultured archaeon	CRT	0	0	0	0	0	0	2	0	0	0	0	0	2	0	0	4	1	3	0	0	0	0	0	0	0	0	0	1	0	0	0	0	0	0	0	0	0	0	0	0
OTU10771	TACCAGCTCCCTGAGTGGTATGGGCGATTATTTGGCCTAAAGCGTCCGTAGCCGGTTCAGTAAGTTTTTCGTTAAATCTAACGATTCAATCGCTAGGCTGCGAGAAATACTGCTGGGCTAGAGGATGGGAGAGGTCGACGGTAGTCTTGGGGTAGGGGTGAAATCCTGTAATCCCAAGAGGACCACCAGTGGCGAAGGCGGTCGACTAGAACATGCCTGACGGTGATGGACGAAAGCTGGGGGAGCGAACCGGATTAGATACCCGGGTAGTCCCAGCTGTAAACGATGCGGGCTAGGTGTTGGAACAGCCACGAGCTGTTCCAGTGCCGCAGAGAAGTCGTTAAGCCCGCCGCCTGGGAAGTACGGTCGCAAGACTGAAACTTAA	Archaea	Bathyarchaeota	Bathyarchaeia	Uncultured	Uncultured	Uncultured	Uncultured archaeon	CRT	0	0	0	0	2	0	0	0	2	0	0	0	9	22	11	9	5	5	0	0	0	0	0	0	0	0	0	0	0	0	0	0	0	0	0	0	0	0	1	0
OTU10772	CACCAGCGCCACAAGTGGTGACCAGTTTTATTGGGCTTAAAGCGTCCGTAGCCGGTTTATTAAGTCCTTTGTGAAATCGTTCAGCTCAACTGAACGGCGTGCTGGGGAAACTAGTAAACTTGGAACCGGGAGGGGTCAGAGGTATTCTTGGGGGAGCGGTAAAATGCTATAATCCCAAGAGGACCACCGATGGCGAAGGCATCTGACCAGAACGGATTCGACGGTGAGGGACGAAGGCTAGGGGAGCGAAACGGATTAGATACCCGAGTAGTCCTAGCAGTAAACGCTGCGAGCTAGGTGTTGCATATCCTCCGAGGATGTGCAGTGTCGAAGCGAAAGCGATAAGCTCGCCGCCTGGGAAGTATAGTCGCAAGACCGAAACTTAA	Archaea	Woesearchaeota	Unknown_Woesearchaeota_class	Unknown_Woesearchaeota_order	GW2011	AR15	metagenome	CRT	4	2	0	1	0	0	0	0	0	0	0	0	0	0	0	0	0	0	0	0	0	0	0	0	0	0	0	0	0	0	1	0	0	0	0	0	0	0	0	0
OTU10773	CACGTACTCCATTAGTGGTATCCACTTATATTGGGCCTAAAACGCCCGTAGCTTGCCTGAAAAGTCCTTGGTGAAAGCAACCGGCTTAACCGGCTGAATTGCCAAGGAAACTGTCAGGCTAGAGGCCGGAAGAGGTCAAGGGAATTTCAGGGGTAGCGGTGAAATGCTATGATCCTTGAAAGACCACCAGTAGCGAAGGCGCTTGACCAGGACGGTCCTGACGGTGAGGAGCGAAAGCTGGGGGAGCGACCCGGATTAGATACCCGGTTAGTCCCAGCCGTAAACGATGTGGACTTGGTGTCCTAGCACCTATTAGGGTGCAGGGGTGCCGTAGGGAAGCCGTTAAGTCCACTGCCAGGGAAGTACGCCCGCAAGGGTGAAACTTAA	Archaea	Iainarchaeota	Iainarchaeia	Iainarchaeales	Candidatus Iainarchaeum	Uncultured	metagenome	CRT	0	0	0	0	0	2	0	0	0	0	0	0	0	1	2	1	4	2	0	0	1	0	0	0	0	0	0	0	0	0	0	0	0	0	0	0	0	0	1	0
OTU10775	TACCAGCTCTCCGAGTGGTAGGGATGATTATTGAGCTTAAAGCGTTCGTAGCCGGCCTCGTAAATCCTTGGGGAAATCGGGCAGCTTAACTGTTCGAATTCCGAGGAGACTGCGAGGCTCGGGACCGGGAGAGGTCAGAGGTACTCTTGGGGTAGGGGTAAAATCCTGTAATCCTGAGAGGACCACCAGTGGCGAAGGCGTCTGACTAGAACGGATCCGACGGTGAGGGACGAAGCCCTGGGGCGCAAACGGGATTAGATACCCCGGTAGTCCAGGGTGTAAACGCTGCAGGCTTGGTGTCGGAGGTCCTACGGGGGCGTCCGGTGCCGGAGAGAAATTGTTAAGCCTGCCGCTTGGGGAGTACGGTCGCAAGACTGAAACTTAA	Archaea	Euryarchaeota	Thermoplasmata	Methanomassiliicoccales	Uncultured	Uncultured	Uncultured archaeon	CRT	0	0	0	1	0	0	0	0	1	0	0	0	1	2	0	0	0	0	3	3	2	0	0	0	0	0	1	0	0	0	0	0	3	2	0	1	0	1	0	0
OTU10776	CACCAGCGCCACAAGTGGGGATCGTATTTATTTGGCCTAAAGCGTTCGTAGCTGGTTCAGTAAATCCTTAGTGAAATTGTTAGGCTCAACCTAACAGCGTGCTGGGGAGACTGCTAAACTAGGGACCGGAGAGGAGTCAGAGGTATGCTGTGGGGAGCGGTAAAATGCTATAATCCTCGGTAGACCACCTGTGGCGAAGGCGTCTGACTAGAACGGGTCCGACAGTGAGGGACGAAAGCCAAGGGAGCAAACCGGATTAGATACCCGAGTAGTCTTGGCTGTAAACACTGCGAGCTAGGTGTTGCATATTCTACGTGAATGTGCGGTGTCGAAGCGAAGGCGTTAAGCTCGCCGCCTGGGAAGTATGGTCGCAAGACTGAAACTTAA	Archaea	Woesearchaeota	Unknown_Woesearchaeota_class	Uncultured	Uncultured	Uncultured	metagenome	CRT	0	0	0	0	0	0	0	0	0	0	0	0	0	0	0	0	0	0	1	0	1	5	0	0	0	1	0	0	0	0	0	0	0	0	0	0	0	8	0	0
OTU10777	CACCAGCGCCACGAGTGGGGACCATATTTATTTGGCCTAAAGCGTCCGTAGCTGGCTTGGTAAATCTCTTGTGAAATCGAACAGCTTAACTGATCGGCGTGCAGGAGACACTACCATGCTTGAGACCGGGAGGGGTAAGGAGTATTCTGGGGGAACCGGTAAAATGGGATAATCCTCGGAAGACTACCTGTGGCGAAGGCGCCTTACCAGAACGGATCTGACAGTGAGGGACGAAGGCTAGGGGAGCGAACCGGATTAGATACCCGAGTAGTCCTAGCAGTAAACGCTGCGGGCTAGGTGTTGCACCATCCTCGAGATTGTGCAGTGTCGAAGCGAAGGCATTAAGCCCGCCGCCTGGGAAGTATGGTCGCAAGACTGAAACTTAA	Archaea	Woesearchaeota	Unknown_Woesearchaeota_class	Unknown_Woesearchaeota_order	GW2011	AR15	Uncultured archaeon	CRT	0	0	0	5	2	0	0	0	0	0	1	1	0	0	0	0	0	0	0	0	0	0	0	0	0	0	0	0	0	0	0	0	0	0	0	0	0	0	0	0
OTU10778	TACTCGAGCCCCAAGTGGTATCCGCTATTAATGGGTCTAAAGCGTCCGTAGCCGGTTTGATAAGTCCTTAGTGAAATCCTTTGGTAAACTGAAGGGCTTGCTAGGGATACTATCAGACTTGGGACTGGGAGAGGGTAGAGGTACTCCCGGGGGAGGGGTAAAATCCTATAATCCTGGGGGGACCACCTGTGGCGAAGGCTTCTACCTAGAACAGGTTCGACGGTGAGGGACGAAACCTAGGGGAGCGATCGGGATTAGATACCCCGGTAGTCCTAGGCGTAAACGATGCCCGTTTGGTGTTACTGACCTTTCGAGGGTCTGTAGTGCCGGAGCGAAGGTGTTAAACGGGCCACCTGGGGAGTACGTCCGCAAGGATGAAACTTA	Archaea	Aenigmarchaeota	Aenigmarchaeia	Aenigmarchaeales	Uncultured	Uncultured	Uncultured archaeon	CRT	0	0	0	0	0	0	0	0	1	0	0	0	0	0	1	1	0	0	0	0	0	0	0	0	0	0	0	0	0	0	0	0	0	0	0	0	0	0	0	0
OTU10784	TCCCTGCGCCTCAAGTAGTGACCATGTTTATTGGGCCTAAAGTATTCGTAGCCTGAGTAATAAGTTCTCTGTGAAATCGTGCAGCTCAACTGTACGGCGTGCAGGGAATACTACTATTCTAGGGACCGGGAGGAGTCAAGGGTATTTCTGGGGTAAGGGTTAAATCTTATAATCCCAGGAGGACCAACGGTGGCGAAGGCGCTTGACTAGAACGGGTCCGACGGTGAATGGATGAAAGCTGGGGTAGCAAAGCGGATTAGATACCCGTGTAGTCCCAGCTGTAAACGCTGCCCGTTAGGTGTTGCACGTACCTAGAGTGCGTGCAGTGTCGGAGCGAAGGCATTAAACGGGCCGCCTGGGGAGTACGCTCGCAAGAGTGAAACTTAA	Archaea	Uncultured	Uncultured	Uncultured	Uncultured	Uncultured	metagenome	CRT	0	0	0	0	0	0	0	0	0	0	0	0	0	0	0	0	0	0	0	0	0	0	0	0	0	0	0	0	0	0	0	0	0	0	0	0	0	0	0	0
OTU10785	TACCAGCGGTCCGAGTCGCAATCACTTTTATTGGGTCTAAAACATCCGTAGCTTGCTTTGTAAGTCTCTTGTGAAATCCCACGTCTTAAGCGTGGAAGTGCGAGAGATACTGCATGGCTAGAGACCGGGAGACGTGAAGAGTACGGTTGGAGTAACGGTAAAATGTGTTGATCCTGACTGGACTAACAATAGCGAAGGCACTTCGCGAGAACGGATCTGACAGTGAGGGATGAAGGCTAGGGGCGCAAAACGGATTAGATACCCGTGTAGTCCTAGCAGTAAACACTGCACACTAAACATCGGGGCCTCTTCGAGAGGTTTCGGTGCTGCAGGGAAGCCGTAGAGTGTGCTACCTGGGAAGTATAGTCGCAAGGCCGAAACTTAA	Archaea	Woesearchaeota	Unknown_Woesearchaeota_class	Unknown_Woesearchaeota_order	GW2011_GWC1_47_15	Uncultured	metagenome	CRT	0	0	0	0	0	0	0	0	0	0	0	0	0	0	0	0	0	0	0	0	0	0	0	0	0	0	0	0	0	0	0	0	0	0	0	0	0	0	0	3
OTU1079	CACCAGCGCCACGAGTGGCAATCACATTTATTGGGCCTAAAGCGTCCGTAGCCGGTTCAGTAAATCCTTTGTGAAATTGTCAGGCTTAACCTGGCAACGTGCAGGGGACACTACTGGACTTGAGACCGGGAGGGGTCAGAGGTATTCCAGGGGGAGCGGTAAAATGTTATAATCCCTGGCAGACCACCTATGGCGAAGGCATCTGACCAGAACGGATCTGACGGTGAGGGACGAAAGCTAGGGGAGCAAAACGGATTAGATACCCGAGTAGTCCTAGCTGTAAACGCTGCGAGCCAGATGTTGCGCATTCTTCGTGAATGCGCAGTATCGAAACGAAGGTGTTAAGCTCGCCGCCTGGGAAGTACGGTCGCAAGACTGAAACTTAA	Archaea	Woesearchaeota	Unknown_Woesearchaeota_class	Uncultured	Uncultured	Uncultured	metagenome	CRT	2	0	0	0	0	0	0	0	0	0	0	0	0	0	0	7	0	0	8	2	0	0	0	0	2	0	0	0	2	0	0	0	0	0	0	0	0	0	0	0
OTU10792	TACCAGCAGTTCAAGTGGCAACCATTATTATTGGGTCTAAAACATCCGTAGCTTGTTAAATAAGTCTGTTGTAAAATCCTATATCTCAAATATAGGACTGGCGATAGATACTATTTAGCTAGAGACCGGTAGATGTAAGAAGTATGTTCGAGGTAATGGTCAAATATGTTAATCTTGAGCAGACTAACAATTGGCGAAGGCATCTTACAAGGACGGATCTGACAGTGAGGGATGAAGGCCAGGGGCGCAAAACGGATTAGATACCCGTGTAGTCCTGGCAGTAAACACTGCTCACTAAACATCGGTCTCTCTTCGGGAGAAATCGGTGCTGAAGCGAAGGCGTAGAGTGAGCTACCTGGGAAGTATAGTCGCAAGATCGAAACTTAA	Archaea	Woesearchaeota	Unknown_Woesearchaeota_class	Uncultured	Uncultured	Uncultured	Uncultured euryarchaeote	ART	0	0	0	0	0	0	0	0	0	0	0	0	0	0	0	0	0	0	0	0	0	0	0	0	0	0	0	0	0	0	0	0	0	0	0	0	0	0	0	0
OTU10793	TACCGGAGCCACAAGTGGGGACCACGTTTATTGGGTCTAAAGCGTTCGTAGCCGGTTATGTAAGTTTCTTGTGAAATTGTCGGGCTTAACCTGACAACGGGCAAGAAATACTACAAAACTCGAGACCGGGAGAGGGTAGAGGTATTTCAGGGGGAGCGGTAAAATGTTATAATCCCTGGGGGACCACCAATGGCGAAGGCATCTATCCAGAACGGGTCTGACGGTGAGGAACGAAGGCTAGGAGAACGAGAAGGATTAGATACCCTAGTAGCCCTAGCTGTAAACGCTGTGAGCTATGTGTTGCATGTCCTTCATGGGCATGCAGTGCCGTAGAGAAGTCGTTAAGCTCACCACCTGGGAAGTACGGTCGCAAGGCTGAAACTTAA	Archaea	Woesearchaeota	Unknown_Woesearchaeota_class	Unknown_Woesearchaeota_order	GW2011	AR20	metagenome	CRT	0	0	0	0	1	0	0	0	0	0	0	0	0	1	0	0	0	0	0	0	0	0	0	0	0	0	0	0	0	0	0	0	0	0	0	0	0	0	0	0
OTU10794	CACTGGCAGATCGAGTGGTATCCACGAATATTGGGTCTAAAGCGTCCGTAGCTGGTTTGTTAAGTTTCCTGTGAAATCTTGCGGCTTAACCGTAAGGCGTGCAGGAAATACTGGCACAACTAGGGAACGGAGGAGGTCTGGAGTACTCATGGGGTAGGGGTAAAATCCTATAATCCTATGAGGACTAACAGTGGCGAAGGCGCCAGACCAATACGTATCCGACAGTGAGGGACGAAGGCTAGGAGAACAAATCGGATTAGATACCCGAGTAGCCCTAGCAGTAAATGATGCAAACTTTGGTGTTACTCTACCCACGTGGTAGTGTAGTGTCGTAGCGTAGGTGTTAAGTTTGCCACCTGGGGAGTACGGTCGCAAGGCTGAAACTTAA	Archaea	Micrarchaeota	Micrarchaeia	Micrarchaeales	Uncultured	Uncultured	Uncultured archaeon	ART	0	0	0	0	0	0	0	0	0	0	0	0	0	0	0	0	0	0	2	0	0	2	0	0	0	0	0	0	0	0	0	0	0	0	0	0	0	0	0	0
OTU10795	TACCGGCGGTCCAAGTGGTAACCACATTTATTAGGTTTAAAGCGTTCGTAGCTTGTTTGGAAAGTTTTTTGTGAAATGTTATGGCTTAACCATAACGCGAGCAGGAAATACTTCTAGGCTTGAGACTGGGAGACGTAACGAGTACGGTCGGGGTAACGGTAAAATGTTTTAATCCTGATTGGACTAACAATGGCGAAGGCACGTTACGAGAACGGATCTGACGGTGAGGAACGAAGGCCAGGGGCGCAAAAGGGATTAGATACCCCTGTAGTCCTGGCTGTAAACGCTGCATACTAAACATTGTGTTCTCCTCGAGAGAGTGCAGTGCTGAAGAGAAATCGTTAAGTATGCTACCTGGGAAGTATAGTCGCAAGATCGAAACTTAA	Archaea	Woesearchaeota	Unknown_Woesearchaeota_class	Unknown_Woesearchaeota_order	GW2011_GWC1_47_15	Uncultured	Uncultured archaeon	CRT	0	0	1	0	0	0	0	0	0	1	0	1	2	1	0	1	1	0	0	7	0	2	1	0	0	0	1	0	1	0	0	1	0	1	1	0	5	0	0	0
OTU10797	CACCAGCGCCACGAGTGGCAATCGCATATTGGGCCTAAAGCGTCCGTAGTCGGCTTTGTAAATCTCCTGTGAAATTGGCTCGCTCAACGAGTCAGCGTGCGGGAGACACTACTTTGCTTGAGACCGGGAGGAGTAAGAGGTATTTCGGGGGGGAACGGTAAAATGTGATAATCCTCGAAGGACCACCTATGGCGAAGGCATCTTACTAGAACGGATCTGACGATGAGGGACGAAGGCTAGGGGAGCAAACCGGATTAGATACCCGAGTAGTCCTAGCAGTAAACTCTGTGAACTAGGTGTTGTGCAATCTTACGATTGTGCAGTATCGAAGCGAAGGCGATAAGTTCACCGCCTGGGAAGTACGGTCGCAAGACTGAAACTTAA	Archaea	Woesearchaeota	Unknown_Woesearchaeota_class	Uncultured	Uncultured	Uncultured	metagenome	CRT	0	0	0	0	0	0	0	0	0	0	0	0	0	0	0	0	0	0	1	0	0	0	0	0	0	0	3	0	0	0	0	0	0	0	0	0	0	0	0	0
OTU10798	TCCCAGCAGTTCAAGTGGCAGCCATTATTATTTGGTCTAAAACATCCGTAGCTTGTTTAATAAGTTTCTTGTGAAATCTCGCATCTCAAGGGCGAGGCGTGCAAGAAATACTATTAAGCTAGAGACTGGTAGATGTAAGGAGTATATTTGAGGTAGTGGTAAAATACGTTAATCTTAAATAGACTAACAATTGGCGAAGGCACCTTACAAGGACAGATCTGACAGTGAGGGATGAAAGCCAGGGGCGCAAAACGGATTAGATACCCGTGTAGTCCTGGCAGTAAACACTGCTCACTAAACATCGGTCTCTCTTCGGGAGAAATCGGTGCTGAAGCGAAGGCGAAGAGTGAGCTACCTGGGAAGTATAATCGCAAGGTCGAAACTTAA	Archaea	Woesearchaeota	Unknown_Woesearchaeota_class	Uncultured	Uncultured	Uncultured	Uncultured archaeon	CRT	0	0	0	0	0	0	0	0	0	0	0	0	0	0	0	0	0	0	0	0	0	0	7	0	2	0	0	0	0	0	0	0	0	0	0	0	1	0	0	0
OTU10799	TCCTAGCGGTCCAAGTCGCAGCCAACATTATTAGGTCTAAAACATCCGTAGCTTGCTTCGTAAGTCCCTTGTGAAATCTGACATCTCAAGTGTCAGGCGGGCAAGGGGTACTGCAGAGCTAGAGACTGGGAGACGTAAGAAGTACGGTCAAAGTAGTGGTAAAATACGTTAATCTTGGCCGGACTCACAACAGCGAAGGCATCTTACGAGAACAGTTCTGACAGTAAGGGATGAAGGCTAGGGGCGCGAAACGGATTAGATACCCGTGTAGTCCTAGCAGTAAACACTGCACACTAAACATCGGGACTCTTCGAGAGGTTTCGGTGCTGAAGGGAAGCCGAAGAGTGTGCTACCTGGGAAGTATAGTCGCAAGGCCGAAACTTAA	Archaea	Woesearchaeota	Unknown_Woesearchaeota_class	Unknown_Woesearchaeota_order	SCGC AAA011-D5	Uncultured	groundwater metagenome	CRT	0	0	0	0	0	0	0	0	0	0	0	0	0	0	0	0	0	0	0	0	0	0	0	0	0	0	0	0	0	0	0	0	0	0	0	0	0	0	0	0
OTU108	AACCAGCACCTCAAGTGGTCAGGATGATTATTGGGCCTAAAGCATCCGTAGCCTGTTCTGTAAGTTTCCGGTTAAATCCATTAGCTCAACTAATGGGCTGCCGAAAATACTGCAAAACTAGGGAGTGGGAGAGGTAGACGGTACTCGGTAGGAAGGGGTAAAATCCTTTGATCTATTGATGACCACCTGTGGCGAAGGCGGTCTACCAGAACACGTTCGACGGTGAGGGATGAAAGCTGGGGGAGCAAACCGGATTAGATACCCGGGTAGTCCCAGCTGTAAACGATGCAGACTCGGTGATGCCCTGGCTTGTGGCCAGTGCAGTGCCGCAGGGAAGCCGTTAAGTTTGCCGCCTGGGAAGTACGTACGCAAGTATGAAACTTAA	Archaea	Thaumarchaeote	Nitrososphaeria	Nitrosopumilales	Nitrosopumilaceae	Uncultured	Uncultured archaeon	DT	1	0	0	0	0	0	0	0	0	0	0	0	0	0	0	1	0	0	2	0	0	0	0	0	0	0	0	0	0	1	0	0	0	0	0	0	0	0	0	0
OTU10800	TACTCGCGGTCCAAGTCGCAGCCATTTTTATTGGGTCTAAAACATCCGTAGCTTGCTTCGTAAGTTTCTTGTGAAATCTGATATCTCAAATATTAGGCGGGCAAGAAGTACTGCGGAGCTAGAGACTGGTAGACGTAATGAGTATGTTCGGAGTAGCGGTTAAATGTGTTAATCCCGGACAGACTAACAATAGCGAAGGCACGTTACGAGAACAGTTCTGACAGTAAGGGATGAAAGCTAGGGGCGCGAAAGGGATTAGATACCCCTGTAGTCCTAGCAGTAAACACTGTACACTAAACATCGGGACCTCCTCGAGAGGTTTCGGTGCTGCAGCGAAGGCGAAGAGTGTACTACCTGGGAAGTATAGTCGCAAGGCCGAAACTTAA	Archaea	Woesearchaeota	Unknown_Woesearchaeota_class	Unknown_Woesearchaeota_order	SCGC AAA011-D5	Uncultured	Uncultured archaeon	CRT	0	0	0	0	0	0	0	0	0	0	0	0	0	0	0	0	0	0	0	0	0	0	0	0	0	0	0	5	0	1	0	0	0	0	0	0	0	0	0	0
OTU10801	CACCAGCGCCACAAGTGGGAATCGCATATTTGGCCTAAAGCGTCCGTAGCCGGTTTTGTAAATTCTTTGTGAAATCGACAGGCTCAACCTGTCGGCGTGCAAGGGAGACTGCATGACTCGGAATCGGGAGGGGTCGGGAGTATTCGATGGGGAGCGGTAAAATGCGATAATCCTTCGAAGACTACCTGTGGCGAAGGCGCCCGACCAGAACGAATTCGACGGTGAGGGACGAAAGCTGGGGGAGCAATCTGGATTAGATACCCAAGTAGTCCCAGCTGTAAACACTGCGAGCAAGGTGTTGCGCAATTTTTGAGATTGCGCAGTATCGAAGGGAAGCCGTTAAGCTCGCCGCCTGGGAAGTATGGTCGCAAGGCTGAAACTTAA	Archaea	Woesearchaeota	Unknown_Woesearchaeota_class	Unknown_Woesearchaeota_order	CG1-02-57-44	Uncultured	Uncultured euryarchaeote	ART	0	0	0	0	0	0	0	0	0	0	0	0	3	0	0	0	0	0	0	0	0	0	0	0	0	0	0	0	0	0	1	0	0	0	0	0	0	0	0	0
OTU10805	CACCTGCGCCACAAGTGGCAACCATGTTTATTGGGCCTAAAGCGTCCGTAGCCGGTCCTCTAAGTCTTTTGTGAAATCGTTAAGCTTAACTTAACGGCGAGCAGAAGATACTGGAAGACTTGGAACTGGGGGGAGTCAGAAGAATTTCCGGGGGAGCGGTAAAATGTTATAATCCCGGGAGGACTACCAGTGGCGAAAGCGTCTGACTAATACAGGTTCGACGGTGAGGGACGAAAGCCAGGGGAGCAATCCGGATTAGATACCCGAGTAGTCCTGGCTGTAAACTCTGCGAGCTAGGTGTTGCATATTCTTCGTGAATATGCAGTGTCGAAGCGAAGGTGTTAAGCTCGCCGCCTGGGAAGTATGGTCGCAAGACTGAAACTTAA	Archaea	Woesearchaeota	Unknown_Woesearchaeota_class	Uncultured	Uncultured	Uncultured	metagenome	CRT	0	0	0	0	0	0	0	0	0	0	0	0	0	0	0	0	0	0	0	0	0	0	0	1	0	0	0	0	0	0	0	0	1	0	0	0	0	0	0	0
OTU10809	TACCAGCAGTTCAAGTCGCATCCCTGTTTATTGGGTCTAAAACATCCGTAGCTTGCTGTTTAAGTCTTTTGTGAAATCCCATGTCTCAAGCATGGGGCTTGCAGGAGATACTGGACAGCTAGAGATCGGTAGACGTAAGGAGTACGTTGAGGGTAACGGTTAAATGTGTTAATCCTCGGTGGACTAACGATGAGCGAAGGCACCTTACGAGGACGAATCTGACAGTGAGGGATGAAGGCCAGGGGCGCAAAACGGATTAGATACCCGTGTAGTCCTGGCAGTAAACGCTGCTCACTAAACATCGGGCCCTCTTCGGGAGGATTCGGTGCTGAAGCGAAGGCGAAGAGTGAGCTACCTGGGAAGTATAGTCGCAAGATCGAAACTTAA	Archaea	Woesearchaeota	Unknown_Woesearchaeota_class	Uncultured	Uncultured	Uncultured	metagenome	ART	0	0	0	0	0	0	0	0	0	0	0	0	0	0	0	0	0	0	0	0	0	0	0	0	0	0	0	0	0	0	0	0	0	0	0	0	0	0	0	0
OTU1081	CACCAGCGCCACAAGTGGGAATCAGTTTTATTGGGCTTAAAGCGTTCGTAGCCGGTTATGCAAATCCTTCGTGAAATCGTTGCCCTTAATGCAACGGCGTGCGGAGGACACTACATGACTAGGGACCGGGAGGAGTTAGGAGTATGCCGTGGGGAGCGGTAAAATGTTATAATCCTCGGTAGACTACCTTTGGCGAAGGCGCCTAACTAGAACGGGTCCGACGGTGAGGAACGAAAGCTGGGGGAGCGAAACGGATTAGATACCCGTGTAGTCCCAGCCGTAAACGCTGCGAACTAGATGTTGCATATTTTTAGTGAATGTGCAGTGTCGAAGCGAAAGTGTTAAGTTCGCCGCCTGGGAAGTATAGTCGCAAGACCGAAACTTAA	Archaea	Woesearchaeota	Unknown_Woesearchaeota_class	Uncultured	Uncultured	Uncultured	metagenome	CRT	1	0	0	0	0	0	1	0	0	0	0	0	0	0	0	0	0	0	1	0	0	0	0	1	1	0	1	0	0	0	6	0	0	0	0	3	0	0	0	0
OTU10810	TCCCGGCAGTCCAAGTCGCAGCCACATTTGTTGGGTCTAAAACATCCGTAGCTTGTTTGGTAAGTCTTTTGTTAAATCGGGACTCTTAAGGTTCCGGCCGCAAAAGATACTGCCATGCTAGAGACCGGGAGACGTAAAGAGTACGATAAGGGTAGCGGTAAAATGCGTTGATCCATATCGGACTAACAATAGCGAAGGCACTTTACGAGAACGGATCTGACAGTGAGGGATGAAGGCTAGGGGCGCAAAACGGATTAGATACCCGTGTAGTCCTAGCAGTAAACACTGCACACTGAACATTGGTACCTCTTCGAGAGGTATCAGTGCTGTAGGGAAGCCGGAGAGTGTGCTACCTGGGAAGTATAGTCGCAAGACCGAAACTTAA	Archaea	Uncultured	Uncultured	Uncultured	Uncultured	Uncultured	Uncultured archaeon	CRT	0	0	0	1	0	0	0	0	0	1	0	0	1	0	0	0	0	0	3	0	0	0	0	0	0	0	0	0	0	0	0	0	0	0	0	0	0	0	0	0
OTU10811	TACCAGCGGCCCTAGTGGTGATCGTTATTATTGGGCCTAAAGCATCCGTAGCTGGCTGGGCAAGTCCCCTGTTAAATCCACCGATTTAATCGTTGGTGTGCGGGGGATACTGTTCGGCTAGGGGACGGGAGAGGCCGACGGTATTTTCGGGGTAGGGGTGAAATCCTATAATCCCGGGAAGACCACCAGTGGCGAAGGCTGTCGGCTAGAACGCGCCCGACGGTGAGGGATGAAAGCTGGGGGAGCGAACCGGATTAGATACCCGGGTAGTCCCAGCTGTAAACGATGCAGGCTAGGTGTTTGGGCGGCCACGTGCCGCTCTAGTGCCGCAAGGAAGCTGTTAAGCCTGCCGCCTGGGGAGTACGGCCGCAAGGCTGAAACTTAA	Archaea	Bathyarchaeota	Bathyarchaeia	Uncultured	Uncultured	Uncultured	Uncultured archaeon	CRT	1	5	14	10	11	6	8	9	14	18	34	18	5	20	13	12	10	6	0	0	1	2	1	0	0	0	2	0	1	2	1	2	1	0	2	1	0	2	7	3
OTU10813	TACCGGCGGTCCAAGTCGCATCCATTTTTATTGGGTCTAAAACATTCGTAGCTTGTTTTGTAAGTCTCTTGTGAAATCCTATATCTCAAGTATAGAACGTGCAAGAGATACTACATTGCTAGAGACCGGAAGGCGCAAAGAGTACAATTGAGGTAGCGGTAAAATGTGTTAATCTTGATTGGACTAACAATGGCGAAGGCACTTTGCGAGTACGGATCTGACAGTGAGGGATGAAGGCCAGGGGCGCAAAAGGGATTAGATACCCCTGTAGTCCTGGCAGTAAACACTGCTCACTAAACATTAGTGCCTCCTCGAGAGGCATTAGTGCTGTAGGGAAGCCGAAGAGTGAGCTACCTGGGAAGTATAGTCGCAAGACCGAAACTTAA	Archaea	Woesearchaeota	Unknown_Woesearchaeota_class	Unknown_Woesearchaeota_order	GW2011_GWC1_47_15	Uncultured	metagenome	ART	0	0	0	0	0	0	0	0	0	0	0	0	0	0	0	0	0	0	0	0	0	0	0	0	0	0	0	0	0	0	0	0	0	0	0	1	0	0	0	0
OTU10815	TACCAGCGCCACGAGTGGGAACTACAATTATTGGGCCTAAAGCGTCCGTAGCCGGTTTGATAAATTTCTTGTGAAATTGTTAGGCACAACTTAACAACGTGCAGGAAACACTGTTAAACTTGGGACTGGGAGGGGTTAGAAGTATCTTTGGGGTAGCGGTAAAATGTTATAATCCTAAAGAGACTACCTGTGGCGAAAGCGTCTAACCAGAACAGGTCCGACGGTGAGGGTCGAAAGCTAGGGGAGCAAAACGGATTAGATACCCGAGTAGTCCTAGCCATAAACGCTGCGAGCAAGATGTTGCATATTCTTCGTGAATACGCAGTATCGAAGAGAAGTCGTTAAGCTCGCCGCCTGGGAAGTATGGTCGCAAGACTGAAACTTAA	Archaea	Woesearchaeota	Unknown_Woesearchaeota_class	Unknown_Woesearchaeota_order	GW2011	AR15	metagenome	CRT	0	1	0	1	0	0	3	0	0	2	2	0	1	0	0	1	0	0	1	2	0	3	0	0	0	1	0	2	1	0	0	0	0	0	0	0	0	0	0	0
OTU10817	TACCAGCTCTCCGAGTTGTAGGGATGATTATTGGGCCTAAAGCGTTCGTAGCCGGCTTAGCAAGTCTCCTGTTAAATTCAGCGACCTAATCGCTGAGCCGCGGGAGATACTACTAGGCTAGGAGGCGGGAGAGGTCGACGGTATTCCTAGGGGAGGGGTGAAATCCTATAATCCTCGGAAGACCACCAGTGGCGAAGGCTGTCGACCAGAACGCGCTCGACGGTGAGGGACGAAAGCTGGGGGAGCAAACCGGATTAGATACCCGGGTAGTCCCAGCTGTAAACGATGCGGGCTAGGTGTTGAAGTGGCCACGTGCTACTTCAGTGCCGCAGGGAAGCCGTTAAGCCCGCCGCCTGGGAAGTACGGCCGCAAGGCTGAAACTTAA	Archaea	Bathyarchaeota	Bathyarchaeia	Uncultured	Uncultured	Uncultured	Uncultured archaeon	CRT	0	0	1	0	4	1	0	0	0	0	1	0	0	0	3	0	0	1	0	0	0	0	0	0	0	0	0	0	0	0	0	0	0	0	0	0	0	0	0	0
OTU10818	CACCGGCGGCTCGAGTGGTAACCGCTATTATTGGGTCTAAAGGGTCTGTAGCCGGCTTGGTAAGTCTCTTGGGAAATCCGGCAGCTTAACTGTCGGGCTGTCAGGAGATACTGCCAGGCTCGAGGCCGGGAGAGGTGAGAGGTACCTCATGGGTAGGGGTGAAATCTTGTAATCCTTGAGGGACCACCAGTGGCGAAGGCGTCTCACCAGAACGGACCTGACGGCAAGGGACGAAAGCTAGGGGCACGAACCGGATTAGATACCCGGGTAGTCCTAGCCGTAAACGATACTCGCTAGGTGTCGGCCACGGTGCGACCGTGGTCGGTGCCGTAGGGAAGCCGTGAAGCGAGCCACCTGGGAAGTACGGCCGCAAGGCTGAAACTTAA	Archaea	Euryarchaeota	Methanosarcinia	Methanosarciniales	Methanosaetaceae	Methanosaeta	Uncultured archaeon	CRT	0	0	0	0	0	0	0	0	0	0	0	0	0	0	0	0	0	0	1	0	0	0	0	0	0	0	0	0	0	0	0	0	0	0	0	0	0	0	0	0
OTU10819	CACCAGCGCCACGAGTGGGGACCAGTATTATTGGGCCTAAAGCATCCGTAGCCGGATTGGTAAATCCTTTGTGAAATTGTTTGGCTCAACCAGACAGCGTGCAGAGGAGACTGTCAATCTCGAGACCGGGAGGAGTTAGAAGTATGCATCGGGTAGCGGTAAAATGCTATAATCCCTTGCAGACTACCTGTGGCGAAGGCGTCTAACTAGAACGGGTCTGACGGTGAGGGATGAAAGCTGGGGGAGCGATCCGGATTAGATACCCGAGTAGTCCCAGCTGTAAACTCTGCGAGCTAGGTGTTGCATATTCTACGGGAATATGCAGTGTCGAAGCGAAGGCGATAAGCTCGCCGCCTGGGTAGTACGGTCGCAAGACTGAAACTTAA	Archaea	Woesearchaeota	Unknown_Woesearchaeota_class	Unknown_Woesearchaeota_order	GW2011	AR15	metagenome	CRT	0	0	0	0	0	0	6	0	0	0	0	0	0	0	0	4	0	0	1	1	0	0	0	0	3	0	1	0	0	0	4	0	0	1	0	0	0	1	1	1
OTU1082	TACCGGCGGTCCGAGTCGCATTCACATTTATTGGGTCTAAAACATCCGTAGCTTGTTTTGTAAGTCTCTTGTGAAATCTTACATCTCAAATGTAAGGCGTGCAAGAGATACTACATTACTAGAGACCGGAAGACGCAAGGAGTACGATTAAGGTAGCGGTAAAATGTGTTAATCTTAATTGGACTAACAATAGCGAAGGCACCTTGCGAGTACGGATCTGACAGTAAGGGATGAAGGCTAGGGGCGCAAAACGGATTAGATACCCGTGTAGTCCTAGCAGTAAACACTGCTCACTAAACATCAGTACCTCCTCGAGAGGCATTGGTGCTGTAGAGAAGTCGGAGAGTGAGCTACCTGGGAAGTATAGTCGCAAGGCCGAAACTTAA	Archaea	Woesearchaeota	Unknown_Woesearchaeota_class	Unknown_Woesearchaeota_order	GW2011_GWC1_47_15	Uncultured	metagenome	CRT	1	10	3	1	0	0	0	0	0	0	0	0	0	0	0	0	0	0	3	0	0	4	0	0	6	0	1	1	5	0	4	1	0	4	1	0	0	1	0	0
OTU10820	TACCAGCTCCCCAAGTGGTGGGGATATTTATTTGGCCTAAAGCGTTCGTAGCCGGTTTAGTAAGTCTTCCGTTAAATCTAGCGATCTAATCGTTAGGCTGCGGGAGATACTGCTTGACTAGGGGTCGGGAGAAGCCGACGGTACTTTTGGGGTAGGGGTGAAATCCTGTAATCCCAGAAGGACCACCAGTGGCGAAGGCGGTCGGCTAGAACGTGCCCGACGGTGAGGGACGAAAGCTGGGGGAGCGATCCGGATTAGATACCCGGGTAGTCCCAGCTGTAAACGATGCAGGCTAGGTGTTAGCGTGACTACGTGTCACTCTAGTGCCGCAGGGAAGCCGTTAAGCCTGCCGCCTGGGAAGTACGGTCGCAAGACTGAAACTTAA	Archaea	Bathyarchaeota	Bathyarchaeia	Uncultured	Uncultured	Uncultured	Uncultured archaeon	CRT	0	0	0	0	0	0	0	0	0	0	0	0	0	0	0	0	0	0	0	0	0	0	0	0	0	0	0	0	0	0	0	0	0	0	1	0	0	0	0	0
OTU10821	TACCAGCTCCTCGAGTGGTAGGGACGATTATTTGGCCTAAAGCGTTCGTAGCCGGCTTAAATAGTCCTTCGTGAAATCCGACGACTCAATCGTTGGGCGTGCGAGGGATACTTTTAAGCTAGGGGACGGGAGAAGTCGACGGTATTTCTGGGGTAGGAGCGAAATCCTATAATCCCAGGAGGACCACCAGTGGCGAAGGCGGTCGACTAGAACGTGCCCGACGGTGATGGACGGAAAGCTGGGGTAGCGAACCGGATTAGATACCCGGGTAGTCCCAGCTGTAAACGATGCGGGCTAGGTGTTGGAGTAGCTACGAGCTACTCCAGTGCCGCAGGGAAGCCCTTAAGCCCGCCGCCTGGGAAGTACGGTCGCAAGGCTGAAACTTAA	Archaea	Bathyarchaeota	Bathyarchaeia	Uncultured	Uncultured	Uncultured	Uncultured archaeon	CRT	0	0	0	0	4	0	0	0	0	0	0	1	1	2	4	0	3	0	0	0	2	0	0	0	0	1	0	0	0	1	0	0	0	0	0	0	0	0	2	0
OTU10822	TACTAGCGGTCCAAGTCGCAGCCATAATTATTGGGTCTAAAACATCCGTAGCTTGCTTAATAAGTTTCTTGTGAAATCCTATGTCTCAAGCATGGGGCGAGCAAGAAGTACTGTTTAGCTAGAGACTGGAAGGCGTAGGAAGTACGGACAAAGTAGCGGTAAAATGTGTTAATCTTGAACGGACTTACAATAGCGAAGGCATCCTACGAGGACAGTTCTGACAGTAAGGGATGAAAGCTAGGGGCGCAAAACGGATTAGATACCCGTGTAGTCCTAGCAGTAAACACTGCACACTAAACATTAGTACCTCCTCGAGAGGTATTAGTGCTGAAGGGAAGCCGAAGAGTGTGCTACCTGGGAAGTATAGTCGCAAGGCCGAAACTTAA	Archaea	Woesearchaeota	Unknown_Woesearchaeota_class	Unknown_Woesearchaeota_order	SCGC AAA011-D5	Uncultured	Uncultured archaeon	CRT	0	0	0	0	0	0	0	0	0	0	0	0	0	0	0	0	0	0	0	0	0	0	0	0	0	0	0	0	0	0	0	0	0	0	0	0	0	0	0	0
OTU10823	CACCAGCGCCTCGAGTGATATCCACGAATACTGGGCCTAAAGCGTCCGTAGCCGGATAAGTAAGTCCACTGTGAAATGTTGGAGCTCAACTCCATCGCTTGCAGTAGATACTGCTAGTCTCGGGAACGGGGGGAGGGTCGGAGTACGTCCAGGGTAGGGGTAAAATCTGTTGAGCCTGGACGGACTACCAGTGGCGAAGGCGCCGATCCAAAACGTGTTCGACGGTGAGGGACGAAAGCTAGGGGAGCGAACGGGATTAGATACCCCGGTAGTCCTAGCTGTAAATAATGCTGACTGTGGTGTTGCGCATGAGTAATCATGTGCAGTGCTGTAGCGTAGGTCTTAAGTCAGCCGCCTGGGGAGTACGATCGCAAGATTTAAACTTAA	Archaea	Micrarchaeota	Micrarchaeia	Micrarchaeales	Uncultured	Uncultured	Uncultured archaeon	CRT	0	0	0	2	5	1	0	0	0	3	1	0	0	0	2	0	0	0	0	0	0	0	0	1	0	0	0	1	0	0	0	0	0	0	0	0	0	0	0	0
OTU10826	TACTAGCGGTCCAAGTCGCAGCCATTTTTATTGGGTCTAAAACATCCGTAGCTTGCTTGTTAAGTTTCTTGTGAAATTTTGTATCTTAAATACGAAGCGTGCAAGAAGTACTGACAAGCTAGAGACTGGAAGACGTAAGAAGTATGTTCAAAGTAGCGGTAAAATGTTTTAATCTTGAGCAGACTCACAATAGCGAAGGCATCTTACGAGGACAGTTCTGACAGTAAGGGATGAAGGCTAGGGGCGCAAAACGGATTAGATACCCGTGTAGTCCTAGCAGTAAACGCTGCACACTAAACATCGGTACCTCCTCGAGAGGTATCGGTGCTGCAGGGAAGCCGAAGAGTGTGCTACCTGGGAAGTATAGTCGCAAGGCCGAAACTTAA	Archaea	Woesearchaeota	Unknown_Woesearchaeota_class	Unknown_Woesearchaeota_order	SCGC AAA011-D5	Uncultured	Uncultured euryarchaeote	CRT	0	0	0	0	0	0	0	0	0	0	0	0	0	0	0	0	0	0	0	0	0	0	0	0	0	0	0	0	0	0	0	0	0	0	0	0	0	0	0	0
OTU10827	TCCCAGCGGTCCAAGTCGCAACCACAATTATTGGGTCTAAAACATTCGTAGCTTGCTGAGAAAGTCTCTTGTGAAATCTCACATCTCAAGTGTGAGGCGGGCAGGGGATACTACTTGGCTAGAGACCGGAAGACGCAAGGAGTACGTTTGAGGTAGTGGTAAAATATGTTAATCTTAAACGGACTAACGAGAGCGAAGGCACCTTGCGAGTACGGATCTGACAGTGAGGAATGAAGGCTAGGGGCGCAAAACGGATTAGATACCCGTGTAGTCCTAGCAGTAAACACTGCACACTAAACATTAGTGCCTCCTCGAGAGGCATTAGTGCTGTAGGGAAGCCGGAGAGTGTGCTACCTGGGAAGTATAGCCGCAAGGCCGAAACTTAA	Archaea	Woesearchaeota	Unknown_Woesearchaeota_class	Uncultured	Uncultured	Uncultured	Uncultured	CRT	0	0	0	0	0	0	0	0	0	0	0	0	0	0	0	0	0	0	0	0	0	0	0	0	0	0	0	0	0	0	0	0	0	0	0	0	0	0	0	0
OTU10828	TACCAGCCCCCCTGAGTGATAGGGATGATTATTTAGCCTAAAGCGTCCGTAGCCGGCTTAGTAAGTCCTTCGTTAAATCTTGCGGCTTAACCGTTAGACCGCGAGGGATACTGCTGGGCTAGAGGGCGGGAGAGGTTGACGGTATTCCTTGGGTAGGGGTGAAATCCTATAATCCCTGGAGGACCACCAGTGGCGAAGGCGGTCAACTAGAACGCGCCTGACGGTGAGGGACGAAAGCTGGGGGAGCGAACCGGATTAGACACCCGGGTAGTCCCAGCCGTAAACGATGCGGGCTAGGTGTTGGGGCAGCTACGAGCTACCCCAGTGCCGCAGAGAAGTTGTTAAGCCCGCCGCTTGGGAAGTACGGCCGCAAGGCTGAAACTTAA	Archaea	Bathyarchaeota	Bathyarchaeia	Uncultured	Uncultured	Uncultured	Uncultured archaeon	CRT	0	0	0	0	1	0	0	3	1	0	0	0	2	4	2	0	2	0	0	0	0	0	0	0	0	0	0	0	0	0	0	0	0	0	1	0	0	0	0	0
OTU10830	CACCAGCGCTACAAGTGGGGACCAGCATTATTTGGCCTAAAGCGTCCGTAGCCGGTTTAGTGGATCTTTTGTGAAATTGTCGGGCTTAACCTGACAGCTTGCAGGAGACATCGCTAGACTAGGAACCGGGAGGAGTCAGGAGAATTCTTAGGGGAGCGGTAAAATGCTATAATCCTAGGAAGACTACCAGTGGCGAAAGCGCCTGACCAGAACGGCTTCGACGGTGAGGGACGAAAGCTAGGGGAGCGAACCGGATTAGATACCCGAGTAGTCCTAGCTGTAAACGCTGCGAGCTAGGTGTTGCATATTCTACGTGATTATGCAGTGTCGAAGTGAAGATGTTAAGCTCGCCGCCTGGGAAGTATGGTCGCAAGACTGAAACTTAA	Archaea	Woesearchaeota	Unknown_Woesearchaeota_class	Uncultured	Uncultured	Uncultured	metagenome	ART	0	0	0	0	0	0	0	0	0	0	0	0	0	0	0	0	0	0	0	0	0	1	0	0	0	0	0	0	0	0	0	0	0	0	0	0	0	0	0	0
OTU10832	TACCTGCGCCGCAAGTGGTGACCTTTATTATTGGGCTTAAAGCGTTCGTAGCCGGTTTGGTGAGTTCCTAATGAAATTCCATAGCTAACTATGGAACTTGTTAGGGGTACTGCCAGACTTGGGACCGGGAGAGGCAAAGGGTATTCCTGGGGTAGTAGTAAAATGCTTTAATCCTAGGAGGACCACCTGTTGCGAAGGCTCTTTGCTAGAACGGATCCGACGGTGAGGGACGAAAGCTAGGGGAGCGAAGGGGATTAGATACCCCCGTAGTCCTAGCTGTAAACTATACCCACTAGACATTGGCAATCTCATGGGGGTTGCCAGAGTCGTAGGAAAACCGTTAAGTGGGTCGCCTGGGGAGTACGGTCGCAAGGCTGAAACTTAA	Archaea	Aenigmarchaeota	Deep Sea Euryarchaeotic Group(DSEG)	Uncultured	Uncultured	Uncultured	metagenome	CRT	0	0	0	0	0	0	0	0	0	0	0	0	0	0	0	0	0	0	0	0	0	0	0	0	0	0	0	0	0	0	0	0	0	0	0	0	0	0	0	0
OTU10833	CACCAGCGCTACAAGTGGGGGCCGGTATTATTGGGTCTAAAGCGTCCGTAGCAGGCTTATTAAATTACTTGTGAAATTGAATGGCTCAACCATTCGGAGTGCAGGTAAGACTGGTAAGCTAGAGACCGGGAGACGTTGGAGGTATTCAAGGGGGAGCGGTAAAATGCGAGAATCCCTTGAGGACCACCTGTTGCGAAGGCGTCCAACAATAACGGGTCTGACTGTGAGGGACTAAAGCTAGGGGAGCGAACCGGATTAGATACCCGAGTAGTCCTAGCCATAAACGCTGCGAGCTAGGTGTTGTATAATCTTCGAGATTATGCAGTATCGTAGAGAAGTCGTTAAGCTCGCCACCTGGGAAGTACGGCCGCAAGACTGAAACTTAA	Archaea	Woesearchaeota	Unknown_Woesearchaeota_class	Uncultured	Uncultured	Uncultured	metagenome	ART	0	0	0	0	0	0	0	0	0	0	0	0	0	0	0	0	0	0	0	0	0	0	0	0	0	0	0	0	0	0	0	0	0	0	0	0	0	0	0	0
OTU10835	CACCGGAGCCACAAGTGGGGGTCAGTTTTATTGGGTCTAAAGCGTTCGTAGCCGGTTAAGTAAGTCTTTTGTGAAATTGTTTTGCTTAACAAAACAGCGTGCAAGAGATACTGCTTGACTTGAGACCGGGAGAAGCTAGAAGTATTTCAGGGGGAGCGGTAAAATGTTTTAATCCCTGAAAGACTACCAGTGGCGAAGGCGTCTAGCTAGAACGGATCTGACGGTGAGGAACGAAGGCTGGGGGAGCAAAACGGATTAGATACCCGAGTAGTCCCAGCAGTAAACGCTGCGAGCTATGTGTTGCATGTTCTTCGTGGACATGCAGTGCCTAAGCGAAGGTGTTAAGCTCGCCACCTGGGAAGTACGGTCGCAAGACTGAAACTTAA	Archaea	Woesearchaeota	Unknown_Woesearchaeota_class	Uncultured	Uncultured	Uncultured	metagenome	CRT	0	0	0	0	0	0	0	0	0	0	0	0	0	0	0	1	0	0	0	0	0	0	0	2	7	1	0	2	0	0	1	0	0	0	0	0	0	0	0	0
OTU10839	CACCAGCGCCACAAGTGGCAATCGCGATTATTGGGCCTAAAGCGTTCGTAGCCGGATTGGCAAATCTTTTGTGAAAGCGTCAGGCTTAACTTGACGAGTTGCAGAAGACACTACTAATCTAGGAACCGGGAGGAGTCAGAAGTATTCCGGGGGGACCGGTAAAATGGTATAATCCCCGGAGGACTACCGATGGCGAAGGCATCTGACCAGAACGGATTCGACGGTGAGGAACGAAAGCCAGGGGAGCAAACCGGATTAGATACCCGAGTAGTCCTGGCCGTAAACGCTGTGAGTTAGGTGTTGCACAAACTACGGGTTTGTGCAGTGTCGAAAAGAAGTTGTTAAACTCACCGCCTGGGAAGTACGGTCGCAAGACTGAAACTTTA	Archaea	Woesearchaeota	Unknown_Woesearchaeota_class	Uncultured	Uncultured	Uncultured	metagenome	CRT	1	0	0	1	0	0	0	0	0	0	0	0	1	0	0	4	0	0	0	0	0	1	0	0	2	0	0	0	0	0	1	0	0	0	2	0	0	0	0	1
OTU1084	TCCAGGAACCACAAGTGGCAACCATTTTTATTGGGCCTAAAGCGTCCGTAGCAGGTTCAGTAAATCTTCTGTGAAATCATTAGGCTTAACTTAATGGTGTGCAGGAGAGACTGCTGGACTAGGGACTGGGAGGAGTCAGAGGTATTTTAGGGGGAGCGGTAAAATGCTATAATCCCTGAAAGACCACCTGTGGCGAAGGCGTCTGACTAGAACAGATCCGACTGTGAGGGACGAAAGCTAGGGGAGCAATCCGGATTAGATACCCGAGTAGTCCTAGCTGTAAACGCTGCGAGCTAGGTGTTGTGTAATCTTTACGATTATACAGTGTCGAAGCGAAGGTGTTAAGCTCGCCGCCTGGGAAGTATGGCCGCAAGACTGAAACTTAA	Archaea	Woesearchaeota	Unknown_Woesearchaeota_class	Uncultured	Uncultured	Uncultured	Uncultured archaeon	CRT	0	0	0	0	0	0	0	1	0	2	8	0	0	0	0	0	0	0	0	0	0	0	0	0	0	0	0	0	0	0	0	0	0	0	0	0	0	0	0	0
OTU10840	CACCAGCGCCGCAAGTGGGAACCGCTATTATTGGGTCTAAAGCATCCGTAGCCGGCTTAGTAAATTTCCTGTGAAATCGGCCAGCCTAACTGGTCGGCGCGCAGGAAAGACTGCTAAACTTGAGACCAGGAGAAGTTAGAGGTATTCTGTGGGGAGCGGTAAAATGCTATAATCCACAGAGGACCACCAATGGCGAAGGCATCTGACCAGAATGGATCTGACGGTGAGGGATGAAAGCCAGGGGAGCGATCCGGATTAGATACCCGAGTAGTCCTGGCTGTAAACGCTGCGTGCTAGATGTTGCACAATCTCCGAGATTGTGCAGTGTCGAAACGAAGGTGATAAGCACGCCACCTGGGGAGTACGGTCGCAAGGCTGAAAACTTAA	Archaea	Woesearchaeota	Unknown_Woesearchaeota_class	Uncultured	Uncultured	Uncultured	metagenome	CRT	0	0	1	0	0	6	1	1	0	0	2	0	2	1	1	1	0	1	0	0	0	0	0	0	0	0	1	2	5	2	0	0	0	1	0	0	0	0	0	0
OTU10841	TACCGACAGTTCAAGTCGCATCCATTTTTATTGGGTCTAAAACATCCGTAGCTTGCAATCTAAGTCTCTTGTGAAATCCTATGTCTCAAGCATAGGGCTTGCGGGAGATACTGAATTGCTAGAGATCGGTAGACGTAAAGAGTACGCGGGAGGTAGCGGTTAAATGTGTTAATCTTCCGTGGACTAACAATCAGCGAAGGCACTTTACGAGGACGAATCTGACAGTGAGGGATGAAGGCCAGGGGCGCAAAACGGATTAGATACCCGTGTAGTCCTGGCAGTAAACACTGCTCACTAAACATCGGGCCCTCTTCGGGAGGATTCGGTGCTGAAGCGAAGGCGAAGAGTGAGCTACCTGGGAAGTATAGTCGCAAGATCGAAACTTAA	Archaea	Woesearchaeota	Unknown_Woesearchaeota_class	Uncultured	Uncultured	Uncultured	metagenome	CRT	0	0	0	0	0	0	0	0	0	0	0	0	0	0	0	0	0	0	0	0	0	0	0	0	0	0	0	0	0	0	0	0	0	0	0	0	0	0	0	0
OTU10843	TACTCGCGTCCAAGTCGCAGCCATTTTTATTGGGTCTAAAACATCCGTAGCTTGCTTTGTAAGTCTCCTGTGAAATCCGGCTTCTCAAGAGTTGGGCGAGCAGGAGGTACTGCAGAGCTAGAGACTGGGAGACGTAAGAAGTACGTTCAAAGTAGCGGTAAAATGTGTTAATCTTGGACGGACTCACAATAGCGAAGGCATCTTACGAGAACAGTTCTGACAGTAAGGGATGAAGGCCAGGGGCGCAAAACGGATTAGATACCCGTGTAGTCCTGGCAGTAAACACTGCACACTAAACATCAGCTCCTCCTCGAGAGGCGTTGGTGCTGTAGGGAAGCCGAAGAGTGTGCTACCTGGGAAGTATAGTCGCAAGGCCGAAACTTAA	Archaea	Woesearchaeota	Unknown_Woesearchaeota_class	Unknown_Woesearchaeota_order	SCGC AAA011-D5	Uncultured	metagenome	CRT	0	0	0	0	0	0	0	0	0	0	0	0	0	0	0	0	0	0	0	0	0	0	1	0	0	0	0	0	0	0	0	0	0	0	0	0	0	0	0	0
OTU10845	TACCAGCAGTCCAAGTTGCAACCATCATTATTGGGTCTAAAACATCCGTAGCTTGCTTGATAAGTTTCTTGTGAAATCCTATGTCTCAAGCATGGGGCGTGCAAGAAATACTATCAGGCTAGAGACCGGTAGATGTAAGGAGTACGATTGAGGTAGTGGTTAAATACGTTAATCTTAATTGGACTAACAATCAGCGAAGGCACCTTACAAGGACGGATCTGACAGTGAGGGATGAAGGCCAGGGGCGCAAAGCGGATTAGATACCCGTGTAGTCCTGGCAGTAAACACTGCTCACTAAACATTGGGCCCTCTTCGGGAGGATTCAGTGCTGAAGCGAAGGCGAAGAGTGAGCTACCTGGGAAGTATAGTCGCAAGGTCGAAACTTAA	Archaea	Woesearchaeota	Unknown_Woesearchaeota_class	Uncultured	Uncultured	Uncultured	metagenome	CRT	0	0	0	0	0	0	0	0	0	0	0	0	0	0	0	0	0	0	0	0	0	0	0	0	0	0	0	0	0	0	0	0	0	0	0	0	0	0	0	0
OTU10847	CACCAGCGCCGCAAGTGGTGACCACGTTTATTTGGCCTAAAGCGTTCGTAGCCGGTTTGATAAATTCTTTGTGAAATTGTAAGGCTCAACTTTACAGCGTGCAAAGAAGACTGTCAAACTTGAGACCGGGAGGAGTTGGAGGTATTCTGGGGGGAGCGGTAAAATGCGATAATCCTCAGAGGACCACCTGTGGCGAAGGCGTCCAACCAGAACGGGTCTGACGGTGAGGAACGAAAGCTAGGGGAGCGATTCGGATTAGATACCCGTGTAGTCCTAGCTGTAAACGCTGCGAGTTAGGTGTTGCATAATCTTTGTGGTTATGCAGTATCGAAGCAAAGGCGTTAAACTCGCCGCCTGGGAAGTATAGTCGCAAGACCGAAACTTAA	Archaea	Woesearchaeota	Unknown_Woesearchaeota_class	Uncultured	Uncultured	Uncultured	metagenome	CRT	0	0	1	0	0	0	0	0	0	0	1	0	2	2	1	1	0	0	0	0	0	0	0	0	0	0	0	0	0	0	0	0	0	0	0	0	0	0	0	5
OTU10849	TACCAGCAGCTCGAGTGGTGGTCGCAATTATTGGGTTTAAAGCGTCCGTAGCTGGAAATATGTGTTCTTGGTGAAATCTCATCGCTTAACTTTGAGGCGTGCCGAGACTACTATATTTCTAGGAGCTGGGATAGGGCAGAGGTACTCTTAGGGTAGGGGTGAAATCCTATAATCCTTAGAGGACCACCAGTAGCGAAGGCTTCTGCCTGGAACAGGCTCGACAGTGAGGGACGAAGCCTAGGGGAGCGAACGGGATTAGATACCCCAGTAGTCCTAGGTGTAAACTATGTGGACTAGGTGTTGCGAATCTTTTGGGGATTTGCAGTGTCGAAGAGGAATCGTTAAGTCCACCACCTGGGGAGTACGGCCGCAAGACTGAAACTTAA	Archaea	Euryarchaeota	Thermococci	Methanofastidiosales	Uncultured	Uncultured	Uncultured sediment archaeon	ART	0	0	0	0	0	0	0	0	0	0	0	0	0	0	0	0	0	0	0	0	0	0	0	0	0	0	0	0	0	0	0	0	0	0	0	0	0	3	0	0
OTU10850	CACCAGCGCCACGAGTGGTGACCATGTTTATTGGGCCTAAAGCGTCCGTAGCTGGTTTGATAAATCTTTTGTGAAATTATTAAGCTTAACTTAATAACGTGCAGGAGACACTATTAAACTTGAGACTGGGAGGAGATAGGAGTATTCTTAGGGGAGCGGTAAAATGCTATAATCCTAAGAGGACTACCTGTGGCGAAGGCGCCTATCCAGAACAGGTCTGACAGTGAGGGACGAAAGCTAGGAGAACGATCGGGATTAGATACCCCAGTAGCCCTAGCTGTAAACTCTGCGAGCTAGGTGTTACATGTTCTTCGTGAATATGTAGTGCCGAAGTGAAGATGTTAAGCTCGCCGCCTGGGGAGTACGGCCGCAAGACTGAAACTTAA	Archaea	Woesearchaeota	Unknown_Woesearchaeota_class	Unknown_Woesearchaeota_order	GW2011	AR15	metagenome	ART	0	0	0	0	0	0	0	0	0	0	0	0	0	0	0	0	0	0	0	0	0	0	0	0	0	0	0	0	0	0	0	0	0	0	0	0	0	0	0	0
OTU10851	TACCGGCGCCACAAGTGGGGACCAGCTTTATTTGGCCTAAAGCGTCCGTAGCCGGTCTAGTAAATCTTTTGTGAAATCATTAAGCTCAACTTAATGGCATGCAGAAGAGACTGCTAGACTCGGAACAGGGAGGAGTTAGGAGTATTATTGGGGGAGCGGTAAAATGCAGTAATCCCAATAAGACTACCTGTGGCGAAGGCGCCTAACTAGAACTGCTTCGACGGTGAGGGACGACAGCCAGGGGAGCGATCCGGATTAGATACCCGAGTAGTCCTGGCCGTAAACTCTGTGAGCTAGGTGTCGCATATTCCACGGGGATATGCGGTGTCGAAATGAAGATGCTAAGCTCACCGCCTGGGAAGTATAGTCGCAAGACCGAAACTTAA	Archaea	Woesearchaeota	Unknown_Woesearchaeota_class	Uncultured	Uncultured	Uncultured	metagenome	ART	0	0	0	0	0	0	0	0	0	0	0	0	0	0	0	0	0	0	0	0	0	0	0	1	0	0	0	0	0	0	0	0	0	0	0	1	0	0	0	0
[truncated: 14,875 more rows]
[truncated: 87 more columns]

## Sheet: Sheet3
OTUID	Phylum	Class	Modularity Class	Degree	Closness Centrality	Betweeness Centrality	Keystoneness
OTU12	Bathyarchaeota	Bathyarchaeia	2	35	0.3251	0.1238	0.7338
OTU93	Bathyarchaeota	Bathyarchaeia	2	30	0.3079	0.0296	0.7118
OTU1966	Bathyarchaeota	Bathyarchaeia	2	30	0.2955	0.0252	0.7091
[truncated: 7 more rows]
